# Supplementary material for: Ablation of the circadian rhythm protein CACNA2D3 impairs primordial follicle assembly in the mouse ovary
Source: Clin Transl Med. 2023 Nov 6;13(11):e1467. doi: 10.1002/ctm2.1467 (PMC10626498; doi:10.1002/ctm2.1467)
Supplement: Supplementary file 1 — Supporting Information [file CTM2-13-e1467-s003.xlsx]

## Sheet: Supplementary Table 2
Table S1. List of DEGs for UMAP identified 14 clusters. Corresponding to Figure 2G.
gene	p_val	avg_logFC	pct.1	pct.2	p_val_adj	cluster
Mfap4	0	1.53859	0.995	0.387	0	0
Col1a2	0	1.50408	0.997	0.345	0	0
Col1a1	0	1.48299	1	0.316	0	0
Meg3	0	1.44515	0.992	0.63	0	0
Dlk1	0	1.43247	0.938	0.39	0	0
Rbp1	0	1.42348	0.99	0.415	0	0
Bgn	0	1.41747	0.994	0.36	0	0
Col3a1	0	1.37623	1	0.627	0	0
Ptn	0	1.36345	0.984	0.351	0	0
Sfrp1	0	1.36217	0.805	0.215	0	0
Dcn	0	1.33279	0.986	0.477	0	0
Tcf21	0	1.32223	0.847	0.183	0	0
Mgp	0	1.31307	0.986	0.648	0	0
Igfbp4	0	1.31058	0.983	0.527	0	0
Id2	0	1.28976	0.921	0.453	0	0
Mfap2	0	1.25139	1	0.679	0	0
Islr	0	1.24967	0.909	0.245	0	0
Itih5	0	1.2235	0.89	0.277	0	0
Mmp2	0	1.18877	0.918	0.263	0	0
Lsp1	0	1.18142	0.935	0.4	0	0
Lum	0	1.17935	0.641	0.175	0	0
Mdk	0	1.1716	1	0.643	0	0
Itm2a	0	1.14729	0.966	0.542	0	0
Tgfbi	0	1.14173	0.861	0.377	0	0
Sparcl1	0	1.12213	0.968	0.3	0	0
Htra3	0	1.11546	0.831	0.229	0	0
Loxl1	0	1.02736	0.878	0.305	0	0
Emilin1	0	1.01135	0.843	0.227	0	0
Plp1	0	1.00978	0.499	0.18	0	0
Fbln1	0	0.987033	0.87	0.356	0	0
Gucy1a1	0	0.980257	0.731	0.405	0	0
Igfbp7	0	0.980215	0.979	0.357	0	0
Pmp22	0	0.968267	0.882	0.37	0	0
Sulf2	0	0.959829	0.851	0.349	0	0
Mxra8	0	0.948192	0.763	0.24	0	0
Col6a1	0	0.942843	0.951	0.537	0	0
Gas1	0	0.928427	0.875	0.528	0	0
Socs3	0	0.924709	0.622	0.279	0	0
Cygb	0	0.923529	0.744	0.352	0	0
Selenom	0	0.914754	0.871	0.395	0	0
Rcn3	0	0.907188	0.926	0.58	0	0
Csrp1	0	0.903702	0.833	0.449	0	0
Cdh11	0	0.902116	0.7	0.172	0	0
Adamts2	0	0.894905	0.756	0.273	0	0
Cxcl12	0	0.89187	0.556	0.156	0	0
Col6a2	0	0.876035	0.902	0.471	0	0
Cfh	0	0.86966	0.708	0.303	0	0
Lrrc17	0	0.809537	0.649	0.179	0	0
Serping1	0	0.802017	0.664	0.233	0	0
Ngfr	0	0.801131	0.563	0.116	0	0
Fstl1	0	0.795582	0.936	0.575	0	0
Clmp	0	0.794065	0.61	0.135	0	0
Lhfp	0	0.793758	0.615	0.201	0	0
Vstm4	0	0.792621	0.642	0.225	0	0
Creb3l1	0	0.788279	0.641	0.209	0	0
Ptgis	0	0.777883	0.677	0.241	0	0
Serpinh1	0	0.777473	0.994	0.835	0	0
Kcnk2	0	0.772406	0.581	0.225	0	0
Nr2f2	0	0.750939	0.666	0.289	0	0
Fbln5	0	0.750919	0.583	0.205	0	0
Eva1b	0	0.741434	0.92	0.667	0	0
Lbh	0	0.741184	0.626	0.282	0	0
Kdelr3	0	0.740221	0.634	0.202	0	0
Olfml3	0	0.738894	0.607	0.187	0	0
Ggt5	0	0.737588	0.593	0.171	0	0
Pik3r1	0	0.71673	0.747	0.466	0	0
Igfbp5	0	0.71007	0.86	0.567	0	0
Ssbp2	0	0.707227	0.74	0.435	0	0
Matn2	0	0.698592	0.702	0.349	0	0
Col6a3	0	0.698238	0.589	0.155	0	0
Copz2	0	0.69793	0.727	0.371	0	0
Sparc	0	0.69647	1	0.884	0	0
Cd34	0	0.690971	0.734	0.256	0	0
Lpar1	0	0.690695	0.578	0.172	0	0
Fxyd1	0	0.684848	0.703	0.305	0	0
Pcolce	0	0.683412	0.911	0.673	0	0
Oaf	0	0.682084	0.618	0.261	0	0
Fhl2	0	0.681948	0.463	0.122	0	0
Hic1	0	0.681716	0.521	0.115	0	0
Serpinf1	0	0.67829	0.788	0.413	0	0
Marcks	0	0.67622	0.903	0.646	0	0
Lamp2	0	0.672271	0.862	0.701	0	0
Lpar4	0	0.666759	0.49	0.154	0	0
Zfp36l1	0	0.659468	0.941	0.735	0	0
Gpm6b	0	0.65445	0.642	0.3	0	0
Pbx1	0	0.64959	0.82	0.559	0	0
Rhoj	0	0.647966	0.58	0.203	0	0
Nbl1	0	0.646109	0.662	0.374	0	0
Hsd11b2	0	0.645669	0.478	0.123	0	0
Cadm1	0	0.645279	0.545	0.223	0	0
Rrbp1	0	0.640195	0.914	0.776	0	0
Angptl2	0	0.638873	0.515	0.157	0	0
Txndc5	0	0.63037	0.859	0.675	0	0
Camk2n1	0	0.629834	0.539	0.216	0	0
Ncam1	0	0.629232	0.699	0.274	0	0
Nfic	0	0.627879	0.796	0.541	0	0
Mmp14	0	0.619855	0.871	0.634	0	0
Nrep	0	0.619724	0.653	0.321	0	0
Ltbp4	0	0.6134	0.647	0.304	0	0
Pid1	0	0.609745	0.432	0.118	0	0
Malat1	0	0.609097	1	0.977	0	0
Pdlim2	0	0.607536	0.477	0.153	0	0
Tpm1	0	0.606417	0.878	0.757	0	0
P3h3	0	0.603397	0.654	0.343	0	0
Ppic	0	0.601201	0.94	0.75	0	0
Pdgfrl	0	0.594154	0.477	0.145	0	0
B3gnt9	0	0.586168	0.563	0.223	0	0
Grb10	0	0.576261	0.582	0.248	0	0
Dpysl3	0	0.57354	0.684	0.345	0	0
Col5a2	0	0.562526	0.553	0.218	0	0
Ifitm2	0	0.558716	0.997	0.925	0	0
Srpx2	0	0.553721	0.395	0.082	0	0
Fscn1	0	0.550662	0.689	0.353	0	0
Arf4	0	0.548793	0.953	0.869	0	0
Prrx1	0	0.536014	0.472	0.132	0	0
Ankrd35	0	0.53489	0.403	0.099	0	0
Arap1	0	0.534539	0.459	0.159	0	0
Rpl10	0	0.524022	1	1	0	0
Ogn	0	0.519252	0.322	0.052	0	0
Eif3e	0	0.497216	0.984	0.955	0	0
Dnm3os	0	0.497047	0.349	0.078	0	0
Tpm2	0	0.494959	0.624	0.241	0	0
Nenf	0	0.492565	0.987	0.888	0	0
Gng11	0	0.477183	0.631	0.261	0	0
Afap1l2	0	0.473602	0.346	0.074	0	0
Fmo1	0	0.471113	0.319	0.058	0	0
Rplp0	0	0.456112	1	1	0	0
Rps4x	0	0.452556	1	1	0	0
Nedd4	0	0.45186	0.984	0.879	0	0
Cd63	0	0.445819	0.996	0.871	0	0
Mylk	0	0.445167	0.684	0.259	0	0
Rps27	0	0.402935	1	1	0	0
Rpl24	0	0.388438	1	0.999	0	0
Gnas	0	0.384435	0.999	0.979	0	0
Eef1a1	0	0.353354	1	1	0	0
Rpl35a	0	0.339713	0.999	1	0	0
Rpl13	0	0.337965	1	1	0	0
Rpl17	0	0.334763	1	1	0	0
Rps6	0	0.331083	1	1	0	0
Rpl36a	0	0.323009	1	0.998	0	0
Rpl6	0	0.32077	1	1	0	0
Rps15a	0	0.312026	1	1	0	0
Rpl9	0	0.308015	1	0.999	0	0
Rpl4	0	0.301473	1	0.999	0	0
Rpl3	0	0.297929	1	1	0	0
Rps5	0	0.294964	1	1	0	0
Rps8	0	0.294102	1	1	0	0
Rps24	0	0.292514	1	1	0	0
Rps9	0	0.2907	1	1	0	0
Rpl23a	0	0.289186	1	1	0	0
Rpl31	0	0.27625	0.999	0.999	0	0
Rpl34	0	0.262216	1	0.999	0	0
Rpl14	0	0.261328	1	1	0	0
Rps19	0	0.258549	1	1	0	0
Rpl21	0	0.252145	1	1	0	0
Rpl18a	0	0.249212	1	1	0	0
Rps27a	0	0.245607	1	1	0	0
Rps14	0	0.234708	1	1	0	0
Rps18	0	0.233838	1	1	0	0
Cnn2	1.75e-307	0.584147	0.613	0.274	3.53e-303	0
Rps23	2.18e-306	0.231259	1	1	4.41e-302	0
Fcgrt	1.93e-305	0.568335	0.722	0.478	3.89e-301	0
Col26a1	1.44e-302	0.5175	0.393	0.112	2.92e-298	0
2022-09-11	5.45e-302	0.62073	0.597	0.323	1.1e-297	0
Pdgfra	8.51e-302	0.492931	0.363	0.09	1.72e-297	0
Gm266	2.19e-301	0.45535	0.325	0.069	4.43e-297	0
Rps7	5.3e-300	0.24694	1	1	1.07e-295	0
Cdkn1c	1.05e-299	0.501322	0.829	0.544	2.13e-295	0
Nid1	6.55e-299	0.580055	0.635	0.346	1.32e-294	0
Cd302	1.03e-298	0.529079	0.442	0.151	2.09e-294	0
Rpl28	1.68e-295	0.25839	0.999	1	3.4e-291	0
Rps3a1	2.57e-294	0.234016	1	1	5.2e-290	0
Phlda3	3.34e-293	0.602542	0.587	0.305	6.75e-289	0
Rnd3	4.18e-290	0.537331	0.446	0.152	8.44e-286	0
Cpxm1	4.13e-289	0.580952	0.628	0.339	8.35e-285	0
C1qtnf7	2.11e-285	0.603786	0.644	0.371	4.25e-281	0
Fkbp7	1.55e-284	0.54735	0.601	0.323	3.14e-280	0
Rab13	1.82e-284	0.60931	0.643	0.402	3.68e-280	0
Tmem119	2.55e-284	0.481625	0.347	0.087	5.15e-280	0
Rps13	9.35e-284	0.245236	0.999	0.999	1.89e-279	0
Egr1	5.71e-283	0.733483	0.742	0.471	1.15e-278	0
Wisp1	1.7e-282	0.510847	0.408	0.125	3.44e-278	0
Nfix	2.12e-282	0.55004	0.542	0.254	4.28e-278	0
Ckap4	2.31e-281	0.54564	0.722	0.48	4.67e-277	0
Laptm4a	4.25e-281	0.370191	0.996	0.962	8.58e-277	0
Rpl11	6.27e-280	0.219625	1	1	1.27e-275	0
Cpz	6.26e-279	0.457822	0.326	0.076	1.27e-274	0
Ar	2.37e-278	0.579662	0.484	0.184	4.79e-274	0
Cnrip1	2.47e-268	0.493509	0.45	0.174	5e-264	0
Rps12	9.1e-268	0.265573	0.998	0.995	1.84e-263	0
Gpx3	8.09e-266	0.519861	0.369	0.11	1.63e-261	0
Timp2	4.32e-265	0.498476	0.769	0.546	8.73e-261	0
Id3	8.38e-265	0.837194	0.729	0.522	1.69e-260	0
Selenow	1.25e-263	0.372918	0.982	0.926	2.52e-259	0
Ccdc141	2.09e-263	0.485128	0.406	0.136	4.22e-259	0
Cd81	4.27e-263	0.363248	0.998	0.943	8.63e-259	0
Gsn	5.57e-262	0.52894	0.825	0.612	1.13e-257	0
Rpl37a	9.77e-260	0.233189	1	1	1.97e-255	0
Rpl39	5.07e-259	0.28463	0.999	0.997	1.02e-254	0
Rpl7	6.77e-259	0.26022	1	0.999	1.37e-254	0
6330403K07Rik	7.64e-259	0.529889	0.534	0.244	1.54e-254	0
Tagln	3.04e-253	0.2968	0.46	0.153	6.15e-249	0
Rpl37	3.91e-253	0.243699	1	0.999	7.89e-249	0
Bicc1	1.8e-252	0.491798	0.41	0.149	3.63e-248	0
Itm2c	5.02e-252	0.419628	0.96	0.814	1.01e-247	0
Tshz2	4.23e-251	0.505133	0.821	0.622	8.55e-247	0
Igf1	8.19e-249	0.631455	0.635	0.385	1.65e-244	0
Maf	3.82e-248	0.535365	0.449	0.182	7.72e-244	0
S100a16	6.23e-245	0.390176	0.643	0.356	1.26e-240	0
Armcx3	3.79e-244	0.525334	0.659	0.432	7.65e-240	0
Rab3il1	1.08e-239	0.491624	0.426	0.172	2.19e-235	0
S100a6	1.58e-239	0.547096	0.488	0.206	3.2e-235	0
Eln	6.79e-238	0.575109	0.758	0.447	1.37e-233	0
Rpl10a	8.09e-238	0.244224	1	0.999	1.63e-233	0
Sncaip	2.1e-235	0.429333	0.33	0.096	4.25e-231	0
Efemp2	6.99e-235	0.494616	0.678	0.475	1.41e-230	0
Rpl23	5.02e-234	0.209186	1	1	1.01e-229	0
Anxa5	1.8e-231	0.430116	0.885	0.713	3.64e-227	0
Junb	1.12e-230	0.871999	0.653	0.416	2.27e-226	0
Rpl30	2.04e-229	0.270047	0.998	0.994	4.12e-225	0
Fblim1	6.76e-229	0.426714	0.338	0.102	1.37e-224	0
Mpzl1	1.83e-228	0.462071	0.745	0.539	3.7e-224	0
Mmp11	5.65e-228	0.550309	0.664	0.434	1.14e-223	0
Atp1a2	1.03e-225	0.369554	0.26	0.056	2.07e-221	0
Lgals1	4.9e-225	0.342333	0.998	0.904	9.9e-221	0
Gpx7	7.19e-225	0.46943	0.667	0.424	1.45e-220	0
Rtl3	7.54e-225	0.373402	0.253	0.053	1.52e-220	0
Vim	1.36e-224	0.372565	0.979	0.842	2.74e-220	0
Rpl7a	1.49e-223	0.267488	0.997	0.993	3.01e-219	0
Postn	1.93e-222	0.476904	0.349	0.107	3.89e-218	0
Lbhd2	1.37e-220	0.521515	0.399	0.154	2.77e-216	0
Egflam	1.98e-220	0.374159	0.28	0.071	4e-216	0
Rps26	2.43e-219	0.255695	0.999	0.998	4.9e-215	0
Rpl15	1.56e-217	0.203463	1	0.999	3.15e-213	0
Nfib	7.5e-217	0.457062	0.795	0.551	1.52e-212	0
Lmcd1	3.55e-215	0.524357	0.524	0.245	7.18e-211	0
Penk	5.85e-215	0.481198	0.401	0.141	1.18e-210	0
Ramp2	1.5e-214	0.466952	0.79	0.601	3.04e-210	0
Nfia	1.73e-211	0.611706	0.714	0.54	3.5e-207	0
Tril	1.76e-211	0.522203	0.569	0.314	3.56e-207	0
Scube2	1.89e-209	0.416525	0.322	0.103	3.82e-205	0
Tgfb2	1.94e-209	0.49537	0.435	0.186	3.92e-205	0
Plscr4	9.15e-209	0.370581	0.286	0.078	1.85e-204	0
Auts2	7.06e-206	0.420753	0.838	0.695	1.43e-201	0
Syt1	9.41e-204	0.428118	0.284	0.074	1.9e-199	0
Pmepa1	7.01e-203	0.423976	0.34	0.117	1.42e-198	0
Cyr61	2.95e-202	0.955862	0.451	0.203	5.95e-198	0
Slc1a3	1.11e-201	0.417747	0.31	0.096	2.24e-197	0
Rps25	1.19e-201	0.222594	0.999	0.998	2.41e-197	0
Lama2	8.85e-201	0.386318	0.308	0.096	1.79e-196	0
Pamr1	9.69e-197	0.378879	0.285	0.081	1.96e-192	0
Spon2	3.55e-194	0.425904	0.29	0.084	7.17e-190	0
Plxdc2	4.65e-194	0.484922	0.537	0.312	9.4e-190	0
Tmed3	1.05e-192	0.435702	0.737	0.632	2.13e-188	0
Snhg18	4.24e-192	0.47599	0.69	0.517	8.57e-188	0
Rps29	3.25e-191	0.202195	1	1	6.57e-187	0
Arhgef25	5.13e-190	0.424043	0.39	0.169	1.04e-185	0
Emp2	1.28e-189	0.491716	0.539	0.313	2.59e-185	0
Eif3f	1.93e-189	0.270465	0.994	0.983	3.9e-185	0
Slc16a2	2.27e-189	0.425735	0.384	0.162	4.59e-185	0
Nkain4	6.22e-189	0.442967	0.377	0.157	1.26e-184	0
Cald1	2.04e-188	0.360579	0.933	0.709	4.12e-184	0
Eif3h	5.08e-188	0.305723	0.971	0.96	1.03e-183	0
Ssr2	1.3e-187	0.342301	0.923	0.885	2.63e-183	0
Aebp1	1.84e-187	0.465635	0.519	0.294	3.72e-183	0
Col5a1	2.22e-187	0.405196	0.387	0.16	4.48e-183	0
Ndrg2	5.46e-187	0.42469	0.362	0.143	1.1e-182	0
Cxcl16	8.05e-187	0.357268	0.256	0.069	1.63e-182	0
Zeb1	2.15e-186	0.484937	0.562	0.362	4.35e-182	0
Tpt1	5.73e-186	0.205447	1	0.998	1.16e-181	0
Scarf2	3.83e-185	0.391265	0.361	0.145	7.74e-181	0
Gulp1	1.12e-183	0.359013	0.274	0.081	2.25e-179	0
Emp1	9.2e-182	0.388226	0.423	0.181	1.86e-177	0
Prrx2	1.47e-180	0.381241	0.337	0.127	2.97e-176	0
Ptprk	5.69e-180	0.487331	0.508	0.3	1.15e-175	0
Cmtm3	8.19e-180	0.417413	0.718	0.56	1.66e-175	0
Ppib	1.01e-179	0.288465	0.98	0.965	2.04e-175	0
Ccdc80	1.33e-179	0.451988	0.605	0.397	2.69e-175	0
6030408B16Rik	2.05e-178	0.451778	0.33	0.123	4.15e-174	0
Ostc	7.54e-178	0.36611	0.863	0.832	1.52e-173	0
Tmem158	1.63e-177	0.403915	0.315	0.113	3.29e-173	0
Lox	1.38e-176	0.354123	0.278	0.084	2.79e-172	0
Rcn1	6.12e-176	0.417546	0.75	0.623	1.24e-171	0
Jun	8.92e-176	0.718893	0.792	0.662	1.8e-171	0
Nid2	1.54e-175	0.399391	0.351	0.142	3.12e-171	0
Palld	5.46e-175	0.434044	0.677	0.455	1.1e-170	0
Slc29a1	4.31e-172	0.419685	0.615	0.399	8.71e-168	0
Atxn7l3b	4.51e-163	0.304144	0.954	0.917	9.11e-159	0
Plpp3	5.34e-162	0.453502	0.616	0.412	1.08e-157	0
Arx	1.17e-161	0.41483	0.311	0.116	2.36e-157	0
Zeb2	1.32e-161	0.464588	0.483	0.281	2.66e-157	0
Fat4	1.61e-161	0.366165	0.292	0.103	3.25e-157	0
Cd248	2.48e-161	0.314609	0.264	0.083	5e-157	0
Nop53	4.35e-161	0.345515	0.895	0.867	8.8e-157	0
Ednra	1.13e-159	0.360581	0.267	0.086	2.29e-155	0
Ier2	1.45e-156	0.706718	0.765	0.662	2.93e-152	0
H19	4.86e-156	0.568714	0.818	0.636	9.82e-152	0
St6galnac3	1.22e-154	0.410883	0.367	0.172	2.46e-150	0
H1f0	3.26e-154	0.460146	0.815	0.711	6.59e-150	0
Gabarap	3.03e-153	0.280902	0.96	0.955	6.13e-149	0
Tnfaip8	8.78e-153	0.429243	0.5	0.312	1.77e-148	0
Plagl1	3.81e-151	0.433638	0.451	0.242	7.71e-147	0
Samd5	5.09e-150	0.327183	0.263	0.088	1.03e-145	0
Actn1	7.96e-150	0.404185	0.581	0.407	1.61e-145	0
Efnb1	1.26e-148	0.437812	0.574	0.405	2.55e-144	0
Snai2	3.5e-147	0.378405	0.313	0.126	7.07e-143	0
Anxa6	3.78e-146	0.375584	0.761	0.662	7.63e-142	0
Sh3bgrl	3.3e-145	0.402958	0.689	0.587	6.66e-141	0
Armcx6	4.32e-145	0.424981	0.553	0.383	8.74e-141	0
Rbfox2	5.62e-144	0.428685	0.496	0.328	1.14e-139	0
Ddah2	6.06e-143	0.33496	0.811	0.663	1.22e-138	0
Ptk7	2.06e-142	0.398937	0.558	0.393	4.16e-138	0
Tuba1a	2.95e-142	0.281745	0.895	0.724	5.95e-138	0
Col9a2	3.34e-141	0.402988	0.462	0.259	6.75e-137	0
Rab18	1.83e-139	0.337952	0.805	0.786	3.7e-135	0
Slit2	6.86e-139	0.393866	0.348	0.158	1.39e-134	0
Meis1	8.21e-138	0.391799	0.415	0.225	1.66e-133	0
Rarres2	4.85e-136	0.355949	0.628	0.42	9.79e-132	0
Fos	3.17e-135	0.710126	0.669	0.483	6.4e-131	0
Arl1	9.14e-135	0.337026	0.791	0.768	1.85e-130	0
Pdlim4	4.07e-133	0.360567	0.466	0.27	8.22e-129	0
Zfp36	9.91e-133	0.539666	0.417	0.225	2e-128	0
Selenop	3.49e-132	0.306669	0.747	0.63	7.06e-128	0
Gpc3	3.51e-132	0.471139	0.575	0.394	7.1e-128	0
Fkbp10	7.75e-132	0.380021	0.601	0.454	1.57e-127	0
Podxl2	1.01e-130	0.403916	0.484	0.322	2.03e-126	0
Calu	1.88e-130	0.391845	0.666	0.589	3.81e-126	0
Nisch	1.5e-129	0.336769	0.8	0.726	3.03e-125	0
Tpm4	6.41e-129	0.300986	0.821	0.691	1.29e-124	0
Tmem45a	1.14e-127	0.303512	0.276	0.108	2.3e-123	0
S1pr2	4.67e-127	0.322681	0.292	0.124	9.45e-123	0
Dstn	1.35e-126	0.287855	0.932	0.901	2.73e-122	0
Plod2	3.78e-125	0.366674	0.368	0.192	7.65e-121	0
Itgb1	1.18e-124	0.322595	0.828	0.787	2.37e-120	0
Ifitm3	1.23e-124	0.297317	0.673	0.506	2.5e-120	0
Tnfsf12	2.9e-122	0.376845	0.413	0.249	5.87e-118	0
Npc2	2.97e-122	0.288073	0.889	0.859	6e-118	0
Sdcbp	1.9e-121	0.349696	0.764	0.719	3.84e-117	0
Tspan9	1.02e-120	0.356457	0.398	0.225	2.07e-116	0
Htra1	2.12e-120	0.336249	0.719	0.566	4.29e-116	0
Gpx8	2.73e-119	0.333248	0.735	0.63	5.51e-115	0
Pdia6	4.72e-119	0.290169	0.927	0.893	9.53e-115	0
Thra	4.19e-118	0.329724	0.776	0.725	8.47e-114	0
Cdc42	5.5e-117	0.235998	0.967	0.968	1.11e-112	0
Rhoc	2.34e-116	0.301187	0.817	0.694	4.73e-112	0
Armcx2	2.44e-116	0.397634	0.569	0.446	4.93e-112	0
G0s2	6.63e-116	0.441355	0.424	0.253	1.34e-111	0
Jund	3.22e-115	0.385687	0.939	0.868	6.5e-111	0
Mex3b	2e-113	0.321971	0.251	0.1	4.05e-109	0
Ddx50	1.58e-112	0.326295	0.724	0.691	3.2e-108	0
Rgs2	9.94e-112	0.470501	0.747	0.617	2.01e-107	0
Eng	1.44e-111	0.268554	0.305	0.134	2.9e-107	0
Mafb	1.72e-111	0.309866	0.255	0.103	3.47e-107	0
Phlda1	6.23e-111	0.417762	0.507	0.325	1.26e-106	0
Plpp1	1.13e-110	0.392277	0.465	0.316	2.28e-106	0
Ghr	4.24e-110	0.369089	0.379	0.22	8.56e-106	0
Ptgfrn	7.13e-110	0.330044	0.281	0.129	1.44e-105	0
Eid1	8.61e-110	0.372042	0.69	0.613	1.74e-105	0
Zbtb20	9.79e-110	0.381932	0.674	0.572	1.98e-105	0
Calm3	3.03e-109	0.288238	0.849	0.833	6.12e-105	0
Tpst1	4.35e-109	0.369041	0.426	0.276	8.79e-105	0
Fam114a1	3.35e-107	0.340677	0.349	0.19	6.77e-103	0
Sar1a	1.23e-106	0.330827	0.695	0.674	2.48e-102	0
Fam212a	1.41e-106	0.321255	0.343	0.178	2.84e-102	0
Slc9a3r2	1.68e-105	0.332678	0.478	0.325	3.39e-101	0
Sh3bp5	4.56e-105	0.36787	0.474	0.329	9.21e-101	0
Kdelr1	7.03e-105	0.309451	0.726	0.706	1.42e-100	0
Morf4l2	2.18e-104	0.262059	0.91	0.905	4.4e-100	0
Cd24a	3.19e-103	0.222938	0.484	0.301	6.45e-99	0
Tagln2	9.5e-103	0.248089	0.575	0.369	1.92e-98	0
Fkbp11	1.94e-102	0.337061	0.317	0.164	3.92e-98	0
Tsc22d3	2.81e-102	0.362313	0.539	0.42	5.68e-98	0
Map1lc3a	3.31e-102	0.280666	0.837	0.812	6.69e-98	0
Slc25a4	3.34e-102	0.220953	0.974	0.932	6.74e-98	0
Ndn	5.18e-102	0.316255	0.734	0.636	1.05e-97	0
Foxn3	1.95e-101	0.360821	0.639	0.574	3.95e-97	0
Wnt4	2.65e-101	0.452111	0.413	0.263	5.35e-97	0
Selenof	6.26e-101	0.241215	0.915	0.912	1.27e-96	0
Ncald	7.13e-101	0.288808	0.273	0.124	1.44e-96	0
Crtap	2.24e-100	0.351226	0.465	0.33	4.53e-96	0
Calr	5.59e-100	0.276689	0.919	0.907	1.13e-95	0
1700025G04Rik	8.03e-99	0.364493	0.412	0.271	1.62e-94	0
Clip3	1.55e-98	0.289698	0.276	0.131	3.14e-94	0
Prss23	3.15e-98	0.355858	0.281	0.134	6.38e-94	0
Shisa2	1.93e-97	0.42323	0.342	0.187	3.9e-93	0
Fbn1	1.13e-96	0.315517	0.382	0.229	2.29e-92	0
Tpbg	1.21e-96	0.372327	0.309	0.162	2.44e-92	0
Rbms3	1.2e-95	0.355944	0.413	0.266	2.43e-91	0
Tspan3	7.73e-95	0.243959	0.91	0.851	1.56e-90	0
Ttc3	1.01e-94	0.287453	0.844	0.807	2.05e-90	0
Ass1	1.08e-94	0.300786	0.269	0.127	2.18e-90	0
Nucb1	1.75e-94	0.319754	0.649	0.611	3.53e-90	0
Rpl22l1	1.43e-93	0.204844	0.993	0.992	2.89e-89	0
Nell1	7.91e-93	0.324983	0.292	0.145	1.6e-88	0
Fn1	7.93e-92	0.313287	0.287	0.144	1.6e-87	0
Bex3	1.39e-91	0.221798	0.857	0.755	2.82e-87	0
Lamb1	9.42e-91	0.346618	0.478	0.352	1.9e-86	0
Arhgef40	1.44e-90	0.307412	0.305	0.163	2.91e-86	0
Pabpc1	9.91e-90	0.221276	0.95	0.942	2e-85	0
Lrp1	1.27e-89	0.332405	0.449	0.315	2.56e-85	0
Tcf4	3.77e-89	0.302105	0.732	0.669	7.62e-85	0
Btg1	1.76e-88	0.300928	0.761	0.706	3.57e-84	0
Pdia3	1.13e-87	0.241809	0.895	0.896	2.28e-83	0
Ccdc8	1.2e-87	0.318465	0.52	0.409	2.42e-83	0
Tbc1d16	1.89e-86	0.293487	0.286	0.15	3.83e-82	0
Idh2	6.23e-86	0.253811	0.853	0.801	1.26e-81	0
Kdelr2	1.5e-85	0.370073	0.666	0.619	3.04e-81	0
Rsu1	2.77e-85	0.283355	0.701	0.689	5.6e-81	0
Rasl11b	6.15e-85	0.315044	0.267	0.133	1.24e-80	0
Ccnd3	2.42e-84	0.255941	0.813	0.792	4.89e-80	0
Angptl4	1.14e-83	0.360371	0.505	0.396	2.31e-79	0
Meis2	1.2e-83	0.298648	0.302	0.163	2.42e-79	0
Nav1	6.59e-83	0.310424	0.267	0.136	1.33e-78	0
Wnt5b	9.37e-83	0.295206	0.297	0.164	1.89e-78	0
Nsa2	1.72e-81	0.292583	0.728	0.732	3.47e-77	0
Actr3b	1.85e-81	0.536457	0.278	0.15	3.74e-77	0
Tpm3	1.85e-80	0.268456	0.858	0.846	3.73e-76	0
Ap1s2	2.32e-80	0.303498	0.264	0.136	4.69e-76	0
P4hb	3.94e-80	0.300284	0.648	0.611	7.96e-76	0
Pea15a	7.2e-80	0.274847	0.371	0.226	1.45e-75	0
Prnp	8.46e-80	0.329178	0.476	0.345	1.71e-75	0
Hnrnpa1	1.51e-78	0.200546	0.967	0.955	3.06e-74	0
Rac3	1.75e-76	0.263888	0.255	0.131	3.53e-72	0
Smim7	5.41e-75	0.279307	0.683	0.678	1.09e-70	0
Mxra7	1.24e-74	0.288367	0.34	0.214	2.51e-70	0
Tmed9	1.27e-74	0.224	0.884	0.9	2.57e-70	0
Kdelc2	1.58e-74	0.336317	0.443	0.339	3.19e-70	0
Rps27rt	1.75e-74	0.258652	0.778	0.785	3.53e-70	0
Il11ra1	1.73e-73	0.271217	0.751	0.687	3.5e-69	0
Sdc2	3.77e-73	0.235311	0.713	0.594	7.62e-69	0
Pofut2	2.18e-72	0.315767	0.553	0.502	4.4e-68	0
Mettl1	6.87e-72	0.338612	0.455	0.369	1.39e-67	0
Bmp1	1.71e-70	0.297495	0.473	0.372	3.45e-66	0
Shc1	4.09e-70	0.302281	0.393	0.289	8.27e-66	0
Ier5	1.88e-67	0.312937	0.416	0.304	3.8e-63	0
Pros1	4.8e-67	0.271199	0.287	0.167	9.69e-63	0
Wipi1	8.3e-67	0.322097	0.411	0.313	1.68e-62	0
Tmem263	2.47e-65	0.331838	0.414	0.323	4.99e-61	0
Col12a1	6.46e-65	0.282959	0.317	0.196	1.31e-60	0
Ikbip	1.06e-64	0.304893	0.379	0.274	2.15e-60	0
Rtl8a	1.19e-64	0.311835	0.501	0.431	2.41e-60	0
Ugdh	2.5e-64	0.306132	0.42	0.317	5.05e-60	0
St3gal4	6.77e-63	0.321982	0.419	0.322	1.37e-58	0
Tfpi	1.2e-62	0.293155	0.41	0.309	2.42e-58	0
Lix1l	1.73e-62	0.28928	0.386	0.285	3.49e-58	0
Mmp16	3.77e-62	0.252583	0.259	0.145	7.62e-58	0
Xbp1	4.42e-62	0.319024	0.559	0.52	8.94e-58	0
Hoxd9	3.04e-60	0.343786	0.37	0.265	6.15e-56	0
Smo	4.03e-60	0.274221	0.494	0.419	8.15e-56	0
Fbxl7	2.26e-59	0.278689	0.334	0.222	4.57e-55	0
Esd	9.18e-57	0.202171	0.817	0.836	1.86e-52	0
Sntb2	1.01e-56	0.294776	0.57	0.523	2.03e-52	0
Capn2	1.27e-56	0.271965	0.436	0.351	2.56e-52	0
Npr1	5.43e-56	0.292465	0.355	0.258	1.1e-51	0
Dst	5.69e-56	0.28769	0.332	0.229	1.15e-51	0
Copa	7.12e-56	0.267333	0.589	0.586	1.44e-51	0
Mcrip1	4.76e-55	0.229595	0.737	0.758	9.63e-51	0
Ech1	6.97e-55	0.205721	0.849	0.862	1.41e-50	0
Gstt1	2.56e-54	0.293812	0.456	0.373	5.16e-50	0
Tceal8	4.81e-54	0.21438	0.792	0.778	9.72e-50	0
Cavin1	5.96e-54	0.262574	0.364	0.261	1.2e-49	0
Fgfr1	3.02e-53	0.278693	0.348	0.253	6.11e-49	0
Tns1	5.99e-53	0.242979	0.252	0.152	1.21e-48	0
Trip6	1.94e-52	0.264502	0.518	0.464	3.91e-48	0
Ophn1	2.09e-51	0.278297	0.306	0.211	4.22e-47	0
Nkd1	3.33e-51	0.25959	0.658	0.621	6.73e-47	0
Gas6	3.53e-51	0.213093	0.925	0.807	7.13e-47	0
Pbx3	5.65e-51	0.322393	0.302	0.206	1.14e-46	0
Smarca2	1.11e-50	0.285621	0.561	0.526	2.25e-46	0
Arhgap28	1.65e-50	0.264438	0.27	0.174	3.33e-46	0
Tenm4	2.94e-50	0.207714	0.46	0.335	5.94e-46	0
Ilk	6.19e-50	0.235286	0.68	0.695	1.25e-45	0
Bambi	2.18e-49	0.245297	0.514	0.426	4.4e-45	0
Tgfb3	8.36e-49	0.285118	0.344	0.253	1.69e-44	0
Fndc4	1.13e-48	0.234544	0.263	0.168	2.29e-44	0
Smad7	2.04e-48	0.265331	0.269	0.176	4.12e-44	0
Emc10	3.45e-48	0.200117	0.752	0.777	6.98e-44	0
Zfp68	3.79e-48	0.268671	0.386	0.314	7.65e-44	0
Luc7l2	3.98e-48	0.209012	0.797	0.816	8.05e-44	0
Myadm	4.14e-48	0.251469	0.295	0.201	8.37e-44	0
Pdha1	6.41e-48	0.27536	0.412	0.343	1.3e-43	0
C1qtnf6	6.69e-48	0.270895	0.404	0.327	1.35e-43	0
Use1	2.76e-47	0.200814	0.792	0.826	5.58e-43	0
Yipf5	1.26e-46	0.272031	0.494	0.466	2.54e-42	0
Slc6a6	7.14e-46	0.225991	0.296	0.2	1.44e-41	0
Fkbp14	1.26e-45	0.233249	0.255	0.163	2.55e-41	0
Fam69b	2.48e-45	0.26643	0.36	0.284	5.01e-41	0
Abracl	1.11e-44	0.238256	0.559	0.524	2.24e-40	0
Prr5	1.31e-44	0.26725	0.395	0.33	2.65e-40	0
2310022B05Rik	1.34e-44	0.260467	0.344	0.266	2.7e-40	0
Rpl10-ps3	1.54e-44	0.254106	0.544	0.543	3.12e-40	0
Ypel3	2.59e-44	0.2374	0.64	0.633	5.23e-40	0
Ssr3	3.16e-44	0.208388	0.723	0.75	6.39e-40	0
Pja1	7.56e-43	0.262754	0.564	0.56	1.53e-38	0
Rab34	2.4e-42	0.218419	0.605	0.562	4.85e-38	0
Sec22b	2.3e-41	0.260736	0.531	0.542	4.64e-37	0
Amer1	3.11e-41	0.252331	0.313	0.233	6.29e-37	0
Jak1	6.33e-41	0.222101	0.65	0.663	1.28e-36	0
Hmcn1	9.23e-40	0.247543	0.319	0.236	1.86e-35	0
Bace1	9.33e-40	0.227087	0.264	0.181	1.89e-35	0
Nr3c1	2.01e-39	0.253886	0.363	0.292	4.07e-35	0
Igfbp6	2.59e-39	0.264683	0.437	0.357	5.23e-35	0
Arrdc3	4.9e-39	0.264582	0.286	0.208	9.89e-35	0
Lrpap1	6.81e-39	0.226356	0.594	0.617	1.38e-34	0
Imp3	3.48e-38	0.250745	0.574	0.594	7.03e-34	0
Dab2	6.18e-38	0.224148	0.372	0.302	1.25e-33	0
Ccdc88a	1.64e-37	0.260803	0.506	0.489	3.31e-33	0
Bet1l	3.66e-37	0.262837	0.439	0.408	7.39e-33	0
Rgs3	1.79e-36	0.250903	0.341	0.271	3.63e-32	0
Zfp503	1.03e-34	0.267825	0.403	0.347	2.08e-30	0
Zfp260	2.83e-34	0.248114	0.395	0.348	5.72e-30	0
Ugp2	5.61e-34	0.220621	0.652	0.681	1.13e-29	0
Ntan1	7.62e-34	0.232508	0.555	0.583	1.54e-29	0
Airn	8.63e-34	0.212201	0.259	0.185	1.74e-29	0
Tmem159	1.06e-33	0.226317	0.279	0.209	2.15e-29	0
Rit1	1.61e-33	0.240444	0.418	0.381	3.25e-29	0
Dlc1	1.72e-33	0.224685	0.288	0.215	3.48e-29	0
Hmgn3	2.77e-33	0.207209	0.439	0.378	5.59e-29	0
Fam110b	3.1e-33	0.237405	0.318	0.252	6.26e-29	0
Gnb4	9.77e-33	0.219505	0.414	0.356	1.97e-28	0
Mdfi	1.49e-32	0.223009	0.44	0.393	3e-28	0
Mageh1	2.06e-32	0.244409	0.404	0.361	4.17e-28	0
Igsf3	2.35e-32	0.244913	0.265	0.199	4.74e-28	0
Cbx6	7.38e-32	0.249328	0.425	0.386	1.49e-27	0
Oxct1	1.81e-31	0.24621	0.435	0.402	3.65e-27	0
Nt5dc2	8.03e-31	0.20404	0.447	0.398	1.62e-26	0
Irf2bpl	1.38e-30	0.253086	0.401	0.356	2.8e-26	0
Csdc2	4.4e-30	0.220266	0.296	0.23	8.9e-26	0
2900097C17Rik	2.02e-29	0.246749	0.39	0.364	4.08e-25	0
Cd55	2.22e-29	0.236125	0.299	0.23	4.48e-25	0
Myh10	1.25e-28	0.211784	0.511	0.498	2.53e-24	0
Ppp3ca	2.59e-28	0.214783	0.583	0.605	5.23e-24	0
Golim4	4.23e-28	0.220207	0.466	0.445	8.54e-24	0
Adamts10	8.53e-28	0.210204	0.309	0.251	1.72e-23	0
Slc39a7	2.9e-27	0.245684	0.444	0.439	5.85e-23	0
Pard3b	5.45e-27	0.214983	0.26	0.199	1.1e-22	0
Smarcd2	7.33e-27	0.247606	0.38	0.355	1.48e-22	0
Eif2a	2.36e-26	0.229928	0.497	0.517	4.77e-22	0
Pdlim7	2.6e-26	0.222918	0.457	0.447	5.25e-22	0
Ctdsp2	5.78e-26	0.235047	0.43	0.419	1.17e-21	0
Stx5a	8.4e-26	0.205616	0.509	0.525	1.7e-21	0
Tle1	8.49e-26	0.248962	0.385	0.357	1.72e-21	0
Trp53i13	2.59e-25	0.21165	0.29	0.239	5.23e-21	0
Cebpd	1.03e-24	0.375148	0.286	0.227	2.08e-20	0
Lman1	1.45e-24	0.205972	0.529	0.548	2.93e-20	0
Plgrkt	1.62e-24	0.218928	0.44	0.439	3.27e-20	0
Arcn1	2.05e-24	0.225164	0.44	0.443	4.15e-20	0
Phldb2	4.92e-24	0.210781	0.286	0.229	9.93e-20	0
Herpud1	2.79e-23	0.223899	0.377	0.348	5.63e-19	0
Adgrl3	4.48e-23	0.204736	0.303	0.251	9.06e-19	0
P3h1	6.67e-23	0.218513	0.401	0.377	1.35e-18	0
Praf2	2.19e-22	0.201962	0.296	0.25	4.43e-18	0
Rbm4b	2.44e-22	0.205783	0.505	0.531	4.93e-18	0
Mfge8	2.49e-22	0.206002	0.678	0.669	5.02e-18	0
Rnf144a	3.57e-21	0.207118	0.258	0.208	7.22e-17	0
Ctdsp1	7.41e-21	0.217874	0.423	0.426	1.5e-16	0
Uba5	2.16e-20	0.216381	0.39	0.381	4.37e-16	0
Pfn2	3.78e-20	0.216318	0.551	0.571	7.63e-16	0
Sec31a	1.39e-19	0.202275	0.461	0.479	2.81e-15	0
Svil	3.7e-19	0.209193	0.334	0.302	7.49e-15	0
Mcts1	4.34e-18	0.203492	0.433	0.447	8.78e-14	0
Akap12	5.24e-18	0.217312	0.278	0.232	1.06e-13	0
Tor2a	6.97e-18	0.208066	0.371	0.364	1.41e-13	0
Atp2b1	3.98e-17	0.204095	0.604	0.643	8.05e-13	0
Tspan4	3.93e-16	0.207125	0.375	0.358	7.93e-12	0
Arfgap1	1.02e-14	0.203043	0.326	0.316	2.07e-10	0
Btg2	5.28e-10	0.421189	0.495	0.538	1.07e-05	0
Cdc42ep3	9.49e-10	0.257124	0.299	0.289	1.92e-05	0
Gatm	0	1.57637	0.999	0.512	0	1
Aldh1b1	0	1.46799	0.958	0.269	0	1
Gstm2	0	1.38663	1	0.636	0	1
Bst2	0	1.34513	0.953	0.45	0	1
Gstm6	0	1.33219	0.993	0.377	0	1
Aldh1a1	0	1.33211	0.966	0.394	0	1
Creg1	0	1.19704	0.98	0.556	0	1
Serpinb6a	0	1.17541	0.994	0.815	0	1
Aldh2	0	1.14683	0.985	0.736	0	1
Fxyd6	0	1.10847	0.982	0.692	0	1
Prdx1	0	1.10441	1	0.992	0	1
Gstm1	0	1.10359	0.999	0.728	0	1
Arl6ip1	0	1.08909	0.992	0.798	0	1
Idh1	0	1.08896	0.973	0.533	0	1
Chchd10	0	1.06277	0.998	0.742	0	1
Maged2	0	1.03023	1	0.908	0	1
Anxa2	0	1.02578	0.998	0.74	0	1
Tgfbr3l	0	1.00663	0.687	0.152	0	1
Isyna1	0	0.979691	0.996	0.659	0	1
mt-Co1	0	0.965947	0.998	0.995	0	1
Tmem184a	0	0.962487	0.776	0.219	0	1
Irx3	0	0.940346	0.89	0.292	0	1
Fbxo21	0	0.930753	0.899	0.364	0	1
Pabpn1	0	0.926198	0.956	0.535	0	1
Prcd	0	0.925031	0.849	0.302	0	1
Gm14226	0	0.923844	0.82	0.226	0	1
Arxes2	0	0.922965	0.932	0.44	0	1
Krt79	0	0.921147	0.684	0.142	0	1
Kctd14	0	0.915673	0.999	0.601	0	1
Ano1	0	0.91313	0.771	0.201	0	1
Cdkn1b	0	0.911876	0.886	0.365	0	1
Wnt6	0	0.911387	0.977	0.417	0	1
Amhr2	0	0.908263	0.977	0.417	0	1
Vdac3	0	0.908173	0.996	0.907	0	1
Akr1a1	0	0.905038	0.999	0.938	0	1
Mgst1	0	0.895147	0.992	0.676	0	1
Hes1	0	0.889859	0.901	0.496	0	1
Acaa2	0	0.887416	0.992	0.752	0	1
Cdc42ep5	0	0.872607	0.964	0.568	0	1
Mid1ip1	0	0.863589	0.877	0.401	0	1
Usp9x	0	0.861877	0.903	0.477	0	1
Hs6st2	0	0.850521	0.826	0.348	0	1
Gsta3	0	0.836585	0.561	0.071	0	1
U90926	0	0.824727	0.524	0.06	0	1
Folr1	0	0.81209	0.656	0.203	0	1
Dag1	0	0.807989	0.904	0.479	0	1
Mphosph8	0	0.801877	0.904	0.525	0	1
Tst	0	0.800814	0.958	0.597	0	1
Pcsk6	0	0.799907	0.813	0.282	0	1
Itga6	0	0.795454	0.897	0.396	0	1
Col18a1	0	0.790195	0.862	0.302	0	1
Spint2	0	0.768985	0.983	0.504	0	1
Wfdc1	0	0.761055	0.748	0.228	0	1
Tspan7	0	0.757317	0.806	0.296	0	1
S100a10	0	0.748745	0.996	0.683	0	1
mt-Cytb	0	0.741005	0.996	0.995	0	1
Cgn	0	0.738164	0.733	0.193	0	1
Cox7a1	0	0.736217	0.546	0.125	0	1
Smpdl3b	0	0.722728	0.764	0.282	0	1
Smpx	0	0.718737	0.716	0.214	0	1
Susd3	0	0.71713	0.623	0.147	0	1
Armcx5	0	0.708025	0.691	0.234	0	1
mt-Co3	0	0.699429	0.999	0.998	0	1
Bmyc	0	0.697655	0.994	0.713	0	1
mt-Nd4	0	0.694268	0.992	0.987	0	1
Wfdc6a	0	0.688168	0.469	0.045	0	1
mt-Nd2	0	0.683768	0.983	0.929	0	1
mt-Co2	0	0.672379	0.995	0.993	0	1
Tmsb4x	0	0.641323	1	0.98	0	1
mt-Atp6	0	0.636029	0.998	0.998	0	1
Rnf213	0	0.616432	0.681	0.226	0	1
Tspan18	0	0.604472	0.683	0.223	0	1
Hs3st1	0	0.603546	0.623	0.182	0	1
Dmrta1	0	0.571238	0.55	0.11	0	1
mt-Nd1	0	0.561707	0.996	0.993	0	1
Nrip2	0	0.497964	0.465	0.085	0	1
Acsm3	0	0.473618	0.394	0.048	0	1
Zfp459	0	0.472901	0.382	0.045	0	1
Aldh1a2	9.48e-307	0.58565	0.777	0.268	1.92e-302	1
Derl3	2.64e-302	0.558207	0.486	0.116	5.33e-298	1
Fam129a	2.52e-301	0.53988	0.546	0.143	5.09e-297	1
Tmem51	2.74e-300	0.623935	0.697	0.255	5.54e-296	1
Adgrg1	6.78e-300	0.627504	0.685	0.254	1.37e-295	1
Adora1	5.92e-294	0.503774	0.519	0.134	1.2e-289	1
Cst12	5.67e-288	1.3331	0.648	0.238	1.14e-283	1
Ldhb	2.85e-286	0.631714	0.998	0.872	5.76e-282	1
Gstm7	1.31e-283	0.601239	0.584	0.179	2.64e-279	1
Crygb	2.31e-283	1.0936	0.603	0.197	4.67e-279	1
Cdh2	2.9e-283	0.566362	0.591	0.186	5.85e-279	1
Rhox8	1.57e-282	0.744925	0.433	0.096	3.18e-278	1
Tnni1	1.28e-280	0.708589	0.721	0.246	2.59e-276	1
Prdx3	4.75e-279	0.687805	0.91	0.543	9.59e-275	1
Tnik	1.66e-273	0.437912	0.445	0.103	3.35e-269	1
Klhl23	2.47e-273	0.640516	0.735	0.307	5e-269	1
Aard	1.34e-272	0.652193	0.764	0.294	2.71e-268	1
Cpe	2.27e-271	0.655864	0.978	0.47	4.59e-267	1
Polr2g	9.81e-268	0.696934	0.937	0.689	1.98e-263	1
Peg3	5.39e-265	0.725508	0.936	0.617	1.09e-260	1
AC167229.1	7.81e-265	0.565212	0.608	0.191	1.58e-260	1
Rasl11a	1.2e-262	0.579389	0.555	0.166	2.42e-258	1
Gng13	1.41e-257	0.673102	0.784	0.314	2.85e-253	1
Cyp2u1	3.76e-257	0.315433	0.275	0.036	7.6e-253	1
Ly6d	7.77e-257	0.754707	0.304	0.047	1.57e-252	1
St5	1.38e-256	0.552099	0.709	0.297	2.78e-252	1
Fth1	2.86e-251	0.4395	1	0.998	5.78e-247	1
Gmpr	2.38e-247	0.602197	0.8	0.409	4.8e-243	1
Col4a1	4.87e-247	0.597076	0.81	0.418	9.84e-243	1
Ryr2	2.03e-245	0.431851	0.417	0.1	4.11e-241	1
Ivns1abp	7e-245	0.618782	0.87	0.486	1.42e-240	1
Psap	1.27e-244	0.577127	0.988	0.921	2.57e-240	1
Med10	1.11e-241	0.573014	0.961	0.692	2.24e-237	1
Smad3	4.87e-240	0.556446	0.599	0.211	9.84e-236	1
Pkig	8.88e-240	0.546559	0.966	0.759	1.8e-235	1
Camk2d	6.52e-239	0.62863	0.795	0.412	1.32e-234	1
mt-Nd5	1.05e-238	0.636947	0.924	0.69	2.13e-234	1
Smarca1	5.41e-238	0.605157	0.773	0.359	1.09e-233	1
Kalrn	3.42e-235	0.436047	0.457	0.125	6.91e-231	1
Pebp1	5.22e-235	0.531588	0.994	0.96	1.05e-230	1
Rspo1	7.09e-234	0.569103	0.773	0.32	1.43e-229	1
Cacna1d	2.96e-233	0.38802	0.402	0.095	5.97e-229	1
Gm45889	8.63e-233	0.439507	0.413	0.102	1.74e-228	1
Slc16a4	8.17e-231	0.352013	0.34	0.067	1.65e-226	1
Krt18	2.23e-230	0.315997	0.792	0.31	4.5e-226	1
Me1	1.25e-229	0.60075	0.747	0.345	2.53e-225	1
Clu	1.24e-228	0.278404	0.916	0.485	2.51e-224	1
Hpcal1	3.07e-227	0.542219	0.883	0.509	6.2e-223	1
Nqo2	7.21e-223	0.553409	0.637	0.274	1.46e-218	1
Susd4	9.28e-222	0.34975	0.329	0.067	1.87e-217	1
B230307C23Rik	3.97e-221	0.528883	0.533	0.188	8.02e-217	1
Mt3	2.71e-217	0.387785	0.334	0.069	5.49e-213	1
Myl6b	1.51e-215	0.447834	0.385	0.098	3.05e-211	1
Atp1b1	2.33e-213	0.558747	0.958	0.69	4.7e-209	1
Heyl	6.25e-212	0.37714	0.387	0.094	1.26e-207	1
Krt8	7.65e-212	0.310743	0.768	0.303	1.55e-207	1
F11r	2.66e-211	0.498372	0.785	0.355	5.38e-207	1
Foxl2	1.86e-210	0.630265	0.891	0.498	3.76e-206	1
Dtx1	4.65e-209	0.40608	0.409	0.111	9.4e-205	1
Pde8b	1.5e-203	0.31968	0.33	0.073	3.04e-199	1
Stom	5.56e-202	0.527317	0.557	0.219	1.12e-197	1
Me2	1.49e-201	0.54532	0.832	0.475	3.01e-197	1
1110065P20Rik	3.06e-201	0.510132	0.905	0.61	6.18e-197	1
Tkt	5.31e-201	0.582445	0.958	0.792	1.07e-196	1
Nav2	1.34e-200	0.515322	0.664	0.299	2.71e-196	1
Fst	2.13e-200	0.443443	0.68	0.261	4.3e-196	1
Cpa2	5.78e-199	0.417015	0.294	0.059	1.17e-194	1
B230217C12Rik	1.59e-198	0.314672	0.338	0.077	3.22e-194	1
Serinc3	2.78e-198	0.544334	0.975	0.862	5.62e-194	1
Cst9	3.76e-198	0.552886	0.273	0.05	7.59e-194	1
Rec8	1.49e-196	0.402069	0.421	0.123	3e-192	1
Cd151	1.06e-195	0.508758	0.858	0.47	2.14e-191	1
Oaz2	1.35e-194	0.532796	0.956	0.837	2.74e-190	1
Kcnq1	2.44e-189	0.296819	0.298	0.063	4.93e-185	1
Aldoa	9e-188	0.47431	0.993	0.882	1.82e-183	1
E330013P04Rik	6.7e-187	0.419528	0.519	0.186	1.35e-182	1
Sorbs2	2.04e-186	0.483062	0.696	0.323	4.13e-182	1
Aldh3b1	2.44e-186	0.391046	0.412	0.122	4.93e-182	1
Capns1	4.85e-186	0.531114	0.985	0.91	9.81e-182	1
Cyb5a	5.6e-185	0.453978	0.98	0.804	1.13e-180	1
Rgs11	3.78e-184	0.341398	0.391	0.111	7.64e-180	1
Tns3	7.1e-184	0.499392	0.73	0.386	1.43e-179	1
Cln3	1.7e-183	0.469249	0.591	0.253	3.44e-179	1
Ifi27	4.24e-183	0.539061	0.875	0.541	8.57e-179	1
Frmd4b	1.07e-181	0.475097	0.599	0.251	2.16e-177	1
Axin2	7.55e-181	0.448869	0.522	0.199	1.52e-176	1
Tcf12	1.32e-179	0.535022	0.846	0.561	2.67e-175	1
Sdc4	3.85e-179	0.502015	0.851	0.434	7.78e-175	1
Itm2c	1.43e-177	0.481461	0.985	0.835	2.88e-173	1
AI661453	5.48e-177	0.308632	0.298	0.067	1.11e-172	1
Trim7	4.65e-176	0.383586	0.469	0.162	9.39e-172	1
Slf2	5.81e-176	0.521435	0.704	0.37	1.17e-171	1
Sox4	1.69e-175	0.541207	0.981	0.785	3.42e-171	1
Mier3	4.07e-175	0.426299	0.449	0.156	8.22e-171	1
Cst8	1.5e-171	0.501867	0.389	0.116	3.03e-167	1
Add3	8.91e-170	0.513176	0.732	0.408	1.8e-165	1
Defb19	1.63e-169	0.433789	0.406	0.121	3.29e-165	1
Slc23a2	1.25e-168	0.374351	0.423	0.14	2.52e-164	1
2410015M20Rik	3.09e-168	0.394022	0.98	0.876	6.24e-164	1
2200002J24Rik	7.82e-168	0.354427	0.347	0.096	1.58e-163	1
Aes	9.09e-168	0.44114	0.977	0.832	1.84e-163	1
Rlim	1.69e-166	0.508473	0.664	0.352	3.42e-162	1
2810001G20Rik	2.73e-166	0.471341	0.652	0.317	5.52e-162	1
Gamt	2.76e-164	0.478939	0.728	0.391	5.59e-160	1
Hsbp1l1	5.44e-162	0.27594	0.255	0.053	1.1e-157	1
Mro	1.07e-161	0.361882	0.421	0.137	2.17e-157	1
Parm1	1.1e-161	0.332693	0.317	0.082	2.22e-157	1
Tmem205	5.19e-161	0.495524	0.708	0.403	1.05e-156	1
AU020206	5.2e-161	0.458346	0.618	0.295	1.05e-156	1
Hmgcs1	1.13e-159	0.534529	0.688	0.38	2.28e-155	1
Oat	6.5e-159	0.510618	0.875	0.666	1.31e-154	1
Pdpn	9.33e-159	0.44799	0.79	0.404	1.88e-154	1
Cryl1	4.52e-158	0.404375	0.782	0.413	9.14e-154	1
Nrtn	7.85e-158	0.444309	0.546	0.232	1.59e-153	1
Ucp2	2.36e-157	0.435671	0.864	0.489	4.77e-153	1
Espn	2.71e-157	0.431097	0.61	0.261	5.48e-153	1
Tdrp	1.06e-156	0.473732	0.607	0.283	2.14e-152	1
Atp2b4	4.02e-156	0.428127	0.535	0.226	8.12e-152	1
Spats2l	6.71e-156	0.548447	0.724	0.421	1.35e-151	1
Igfbp2	5.84e-154	0.227261	0.749	0.347	1.18e-149	1
Scd2	6.31e-154	0.42828	0.694	0.351	1.27e-149	1
Nexmif	9.87e-154	0.44844	0.592	0.263	1.99e-149	1
Pkm	1.1e-152	0.414067	0.988	0.858	2.23e-148	1
Lix1	1.91e-152	0.292117	0.326	0.089	3.86e-148	1
Hspb1	2.35e-152	0.353116	0.705	0.319	4.74e-148	1
Nipsnap1	5.01e-152	0.39985	0.646	0.321	1.01e-147	1
Lgals7	2.32e-151	0.316823	0.914	0.615	4.68e-147	1
Kank3	1.52e-149	0.43235	0.678	0.354	3.07e-145	1
Mvb12a	9.26e-149	0.473826	0.733	0.449	1.87e-144	1
Sh3d21	1.22e-148	0.317178	0.367	0.114	2.47e-144	1
Sfxn3	1.75e-148	0.403279	0.649	0.316	3.53e-144	1
Itpr2	2.39e-148	0.377167	0.485	0.189	4.83e-144	1
Ptprf	1.14e-147	0.423865	0.629	0.315	2.31e-143	1
Tgif1	1.3e-147	0.444539	0.669	0.349	2.62e-143	1
Hmgcs2	2.33e-147	0.310103	0.854	0.426	4.71e-143	1
Smoc1	3.59e-146	0.306673	0.357	0.109	7.26e-142	1
Ubc	3.76e-146	0.339138	0.996	0.983	7.6e-142	1
Plin2	2.44e-145	0.428348	0.907	0.659	4.93e-141	1
Cdk5	3.27e-145	0.435429	0.629	0.329	6.61e-141	1
Ttyh2	2.68e-143	0.518414	0.537	0.239	5.42e-139	1
Epb41l2	2.09e-142	0.445387	0.727	0.434	4.22e-138	1
Etfbkmt	3.95e-142	0.433307	0.559	0.264	7.98e-138	1
Rin2	5.76e-142	0.416788	0.524	0.226	1.16e-137	1
Tgfb1i1	1.27e-139	0.423928	0.875	0.57	2.56e-135	1
Abat	1.36e-139	0.333677	0.442	0.165	2.75e-135	1
Atpif1	2.08e-139	0.343496	0.999	0.967	4.2e-135	1
Ccnd2	2.46e-139	0.390455	0.989	0.825	4.97e-135	1
Ly6e	6.11e-139	0.462614	0.838	0.556	1.23e-134	1
mt-Nd3	2.02e-138	0.43705	0.851	0.622	4.08e-134	1
Gm45051	8.8e-137	0.326565	0.395	0.142	1.78e-132	1
Slc27a1	3.42e-135	0.382398	0.583	0.279	6.9e-131	1
Adamts9	2.02e-134	0.347076	0.424	0.157	4.09e-130	1
Wfdc10	4.95e-134	0.594899	0.387	0.132	1e-129	1
G3bp2	5.1e-134	0.383043	0.916	0.69	1.03e-129	1
Vnn1	2.3e-133	0.351644	0.396	0.142	4.64e-129	1
Tecr	3.9e-133	0.37832	0.96	0.846	7.88e-129	1
Nrarp	1.24e-132	0.304863	0.272	0.072	2.5e-128	1
Ssbp4	2.25e-132	0.426266	0.83	0.571	4.54e-128	1
Pcp4l1	2.75e-132	0.332588	0.533	0.227	5.55e-128	1
Nedd9	2.77e-131	0.340246	0.424	0.162	5.6e-127	1
Tle2	5.54e-130	0.326968	0.439	0.17	1.12e-125	1
Gprasp1	7.38e-130	0.408674	0.563	0.275	1.49e-125	1
Dcbld1	1.51e-128	0.311977	0.361	0.125	3.05e-124	1
Col4a2	1.57e-128	0.384535	0.661	0.357	3.17e-124	1
Tmem114	2.66e-128	0.352881	0.313	0.096	5.38e-124	1
Rbbp6	3.11e-128	0.409247	0.859	0.636	6.29e-124	1
Adamts1	5.91e-127	0.327048	0.391	0.139	1.19e-122	1
Wt1	5.65e-125	0.395789	0.966	0.754	1.14e-120	1
Tnni3	9.98e-125	0.484079	0.385	0.137	2.02e-120	1
Tulp2	1.11e-124	0.339174	0.393	0.146	2.25e-120	1
Cbr3	1.3e-124	0.358539	0.409	0.156	2.62e-120	1
Ogt	1.37e-124	0.395391	0.948	0.804	2.76e-120	1
Aff2	2.37e-123	0.27451	0.291	0.084	4.8e-119	1
Rabep2	1.21e-122	0.366793	0.481	0.214	2.45e-118	1
Glb1l2	1.3e-122	0.245157	0.272	0.074	2.64e-118	1
Cox6c	1.32e-122	0.246381	0.999	0.987	2.66e-118	1
Arhgap1	5.85e-122	0.3995	0.605	0.333	1.18e-117	1
Cgnl1	8.21e-121	0.344612	0.487	0.217	1.66e-116	1
Ptch1	8.28e-121	0.316811	0.366	0.133	1.67e-116	1
Mbnl3	1.96e-120	0.321936	0.374	0.141	3.96e-116	1
Efhd2	1.48e-119	0.377193	0.554	0.281	3e-115	1
Apoc1	4.97e-119	0.460142	0.51	0.224	1e-114	1
Ppp1cc	1.46e-118	0.379733	0.953	0.843	2.95e-114	1
Cib2	6.26e-118	0.373352	0.628	0.327	1.26e-113	1
Hdac11	8.7e-118	0.318626	0.42	0.173	1.76e-113	1
Mettl24	5.5e-117	0.3517	0.487	0.207	1.11e-112	1
Hadh	1.06e-116	0.393082	0.88	0.695	2.15e-112	1
Smagp	1.71e-116	0.340273	0.462	0.195	3.46e-112	1
Palm	3.14e-115	0.38287	0.549	0.276	6.35e-111	1
Retreg1	3.85e-115	0.309821	0.349	0.128	7.79e-111	1
Klf9	7.95e-115	0.298094	0.398	0.155	1.61e-110	1
Emx2	2.26e-114	0.353546	0.681	0.36	4.58e-110	1
Sybu	5.14e-114	0.292958	0.335	0.119	1.04e-109	1
Ctnnd1	8.92e-113	0.351215	0.522	0.254	1.8e-108	1
Sptbn1	3.77e-112	0.402217	0.934	0.742	7.62e-108	1
Mettl26	5.15e-112	0.373315	0.717	0.449	1.04e-107	1
Tsc22d1	9.66e-112	0.3331	1	0.958	1.95e-107	1
Fabp3	1.2e-111	0.376284	0.567	0.269	2.43e-107	1
Pank1	4.65e-111	0.331849	0.516	0.241	9.39e-107	1
Gpcpd1	4.83e-111	0.391769	0.623	0.347	9.75e-107	1
Psme1	8.66e-110	0.37578	0.873	0.638	1.75e-105	1
Hey1	1.36e-109	0.276221	0.288	0.09	2.75e-105	1
Chmp4b	1.58e-109	0.361138	0.919	0.763	3.18e-105	1
Pard6g	7.33e-109	0.41147	0.548	0.287	1.48e-104	1
Marcksl1	1.99e-108	0.343823	0.993	0.943	4.03e-104	1
Atp1b2	2.24e-108	0.325985	0.501	0.24	4.52e-104	1
Sdc2	3.37e-108	0.467852	0.832	0.598	6.8e-104	1
Scp2	4.83e-108	0.349354	0.864	0.658	9.77e-104	1
Aldh1a7	5.53e-108	0.338721	0.289	0.094	1.12e-103	1
Tmem176b	7.81e-108	0.348252	0.972	0.81	1.58e-103	1
Mif	1.5e-107	0.321283	0.993	0.948	3.03e-103	1
Crtc3	3.68e-107	0.375081	0.627	0.361	7.43e-103	1
Knop1	4.1e-107	0.38452	0.79	0.559	8.28e-103	1
Arap2	6.61e-107	0.266586	0.342	0.127	1.34e-102	1
Pdgfa	1.12e-106	0.376976	0.607	0.326	2.27e-102	1
Nqo1	1.2e-106	0.354055	0.272	0.086	2.43e-102	1
1110046J04Rik	8.24e-106	0.321656	0.395	0.16	1.67e-101	1
Samhd1	1.36e-105	0.419501	0.47	0.237	2.75e-101	1
Ppt1	3.33e-105	0.355447	0.769	0.523	6.72e-101	1
Pdzd2	5.52e-105	0.31076	0.476	0.221	1.12e-100	1
Bicd1	1.41e-104	0.368584	0.401	0.164	2.85e-100	1
Ctsd	5.58e-103	0.347816	0.896	0.75	1.13e-98	1
Mavs	6.41e-103	0.276961	0.366	0.147	1.29e-98	1
Map4k4	9.19e-103	0.364385	0.605	0.352	1.86e-98	1
App	1.11e-102	0.363682	0.905	0.698	2.25e-98	1
Paqr7	1.28e-102	0.233266	0.286	0.094	2.6e-98	1
Hs3st3a1	7.33e-102	0.265566	0.331	0.121	1.48e-97	1
Celf2	9.19e-102	0.394813	0.728	0.471	1.86e-97	1
Sh3bgr	7.02e-101	0.251522	0.276	0.089	1.42e-96	1
Stim1	5.43e-100	0.326267	0.488	0.246	1.1e-95	1
Pgrmc1	1.17e-99	0.372625	0.916	0.774	2.37e-95	1
Slc22a17	1.59e-98	0.302158	0.504	0.242	3.22e-94	1
Alad	2.37e-97	0.328904	0.859	0.603	4.8e-93	1
Tmx2	5.89e-97	0.368598	0.651	0.409	1.19e-92	1
Mest	1.34e-96	0.326712	0.827	0.527	2.71e-92	1
Axl	1.42e-96	0.346677	0.795	0.519	2.87e-92	1
2022-03-02	5.44e-96	0.329043	0.873	0.669	1.1e-91	1
Hmox1	7.04e-96	0.523455	0.505	0.257	1.42e-91	1
Kitl	7.23e-96	0.20746	0.752	0.43	1.46e-91	1
Hibadh	6.16e-95	0.353597	0.73	0.51	1.24e-90	1
Nsg1	6.74e-95	0.385738	0.556	0.298	1.36e-90	1
Fam136a	7.57e-95	0.349023	0.755	0.516	1.53e-90	1
Klhdc8b	9.12e-95	0.324993	0.539	0.289	1.84e-90	1
Mboat2	1.38e-94	0.355077	0.562	0.321	2.78e-90	1
Rras2	1.43e-94	0.328109	0.578	0.324	2.88e-90	1
Dhrs7	1.79e-94	0.315066	0.633	0.354	3.62e-90	1
Bcl2l2	2.94e-94	0.242881	0.297	0.107	5.94e-90	1
Epn3	3.12e-94	0.248582	0.366	0.15	6.3e-90	1
Calm2	5.28e-94	0.270399	0.998	0.984	1.07e-89	1
Lasp1	1.27e-93	0.32884	0.578	0.325	2.57e-89	1
Casp6	1.61e-93	0.312957	0.75	0.492	3.25e-89	1
Khk	3.57e-93	0.307004	0.495	0.255	7.22e-89	1
Slc40a1	9.52e-93	0.397612	0.695	0.434	1.92e-88	1
Zc3hav1	1.12e-92	0.313974	0.468	0.23	2.27e-88	1
Dap	2.11e-92	0.386529	0.805	0.623	4.26e-88	1
Bri3	1.06e-91	0.293062	0.965	0.832	2.13e-87	1
Eif4a2	4.19e-91	0.300512	0.958	0.864	8.48e-87	1
Tmem86a	5.26e-91	0.332602	0.756	0.493	1.06e-86	1
Rnf34	1.31e-90	0.340739	0.661	0.424	2.65e-86	1
Fam234a	1.87e-90	0.327027	0.549	0.312	3.77e-86	1
Clec2l	7.5e-90	0.314099	0.355	0.148	1.52e-85	1
Trim26	8.84e-90	0.331374	0.557	0.322	1.79e-85	1
Tbc1d10a	1.43e-88	0.33641	0.49	0.257	2.89e-84	1
Pdcd4	1.66e-88	0.316711	0.79	0.529	3.35e-84	1
Sh2d4a	6.93e-88	0.261173	0.45	0.211	1.4e-83	1
Laptm4b	3.4e-87	0.310681	0.859	0.624	6.87e-83	1
Scrn2	3.84e-87	0.315545	0.454	0.232	7.77e-83	1
Gm5617	4.45e-87	0.332667	0.586	0.355	9e-83	1
Tmem50b	1.54e-86	0.288499	0.418	0.2	3.11e-82	1
Cdk6	3.09e-86	0.35229	0.609	0.359	6.25e-82	1
Tma7	4.25e-86	0.296777	0.982	0.93	8.59e-82	1
Lef1	4.36e-86	0.220154	0.253	0.085	8.8e-82	1
Pgap2	5.84e-86	0.333112	0.629	0.39	1.18e-81	1
Gnai1	6.57e-86	0.296868	0.37	0.166	1.33e-81	1
Rab11fip2	2.93e-85	0.340845	0.613	0.376	5.92e-81	1
Leng9	1.13e-84	0.224177	0.304	0.115	2.28e-80	1
Gsta4	3.01e-84	0.268879	0.689	0.403	6.08e-80	1
Gemin7	3.42e-84	0.323055	0.851	0.676	6.91e-80	1
Id1	3.66e-84	0.379465	0.553	0.319	7.4e-80	1
Angptl6	6.14e-84	0.451221	0.352	0.155	1.24e-79	1
Rnf130	7.55e-84	0.324199	0.692	0.457	1.53e-79	1
Adamts16	1.32e-83	0.208026	0.264	0.092	2.67e-79	1
Efna1	2.98e-83	0.262371	0.489	0.253	6.01e-79	1
Gab1	1.35e-82	0.282386	0.395	0.187	2.73e-78	1
Blmh	4.71e-82	0.362736	0.763	0.593	9.53e-78	1
Cyfip2	4.97e-82	0.217949	0.297	0.114	1e-77	1
Grhpr	5.32e-82	0.339515	0.737	0.509	1.07e-77	1
Tapbp	6.14e-81	0.311807	0.607	0.368	1.24e-76	1
Cmbl	8.42e-81	0.307992	0.33	0.138	1.7e-76	1
Chd4	8.46e-81	0.329493	0.777	0.583	1.71e-76	1
Tob1	1.21e-80	0.293074	0.482	0.259	2.45e-76	1
Lama1	1.37e-80	0.220282	0.286	0.109	2.77e-76	1
Rnd2	1.42e-80	0.258272	0.435	0.214	2.88e-76	1
Bace2	2.18e-80	0.342287	0.476	0.241	4.41e-76	1
Ppp1r9a	3.84e-80	0.272888	0.436	0.217	7.76e-76	1
Mgst3	4.39e-80	0.218027	0.885	0.612	8.87e-76	1
Rpp25	8.05e-80	0.317459	0.707	0.444	1.63e-75	1
Slc16a3	1.77e-79	0.38926	0.519	0.288	3.58e-75	1
Fam110c	5.36e-79	0.263437	0.447	0.224	1.08e-74	1
Foxp1	3.43e-78	0.305744	0.664	0.431	6.93e-74	1
Dnajc15	4.56e-78	0.251156	0.878	0.643	9.21e-74	1
Tpt1	1.1e-77	0.202125	0.999	0.998	2.22e-73	1
Tspan5	1.13e-77	0.294604	0.571	0.339	2.29e-73	1
A230005M16Rik	3.22e-77	0.2181	0.258	0.093	6.5e-73	1
Ncor2	4.11e-77	0.271812	0.411	0.205	8.3e-73	1
Acsbg1	4.8e-77	0.303706	0.408	0.192	9.69e-73	1
Etnk2	9.8e-77	0.264742	0.622	0.354	1.98e-72	1
Pfkl	1.35e-76	0.324873	0.672	0.456	2.73e-72	1
Rai14	3.97e-76	0.294731	0.465	0.244	8.03e-72	1
Tmc4	6.31e-76	0.247534	0.309	0.132	1.27e-71	1
Ptp4a2	6.97e-76	0.303322	0.854	0.69	1.41e-71	1
Kdm5b	5.01e-75	0.312459	0.717	0.513	1.01e-70	1
Wbp1	3.96e-74	0.312629	0.641	0.432	8.01e-70	1
Sat2	2.59e-73	0.258834	0.432	0.22	5.24e-69	1
Hadhb	2.76e-73	0.322104	0.81	0.623	5.58e-69	1
Ctnnal1	6.54e-73	0.239564	0.366	0.172	1.32e-68	1
Sema4b	7.88e-73	0.270778	0.373	0.178	1.59e-68	1
Pald1	8.96e-73	0.228234	0.334	0.148	1.81e-68	1
Bex4	1.31e-72	0.278373	0.628	0.365	2.64e-68	1
As3mt	2.57e-72	0.276112	0.498	0.285	5.2e-68	1
Msi2	2.6e-72	0.306056	0.57	0.347	5.26e-68	1
Fam162a	1.53e-71	0.442004	0.812	0.677	3.09e-67	1
Casp8	1.78e-71	0.277949	0.451	0.244	3.6e-67	1
Layn	4.4e-71	0.20969	0.314	0.133	8.89e-67	1
Ncor1	5.58e-71	0.296557	0.865	0.727	1.13e-66	1
Taf6l	2.76e-70	0.304037	0.693	0.501	5.58e-66	1
Unc119	3.31e-70	0.305471	0.695	0.495	6.7e-66	1
Ctnnb1	7.12e-70	0.295147	0.838	0.684	1.44e-65	1
Sulf1	9.63e-70	0.240911	0.363	0.17	1.95e-65	1
2022-09-04	1.16e-69	0.291791	0.313	0.137	2.33e-65	1
Col4a5	2.45e-69	0.217186	0.312	0.134	4.95e-65	1
Reep3	3.82e-69	0.292103	0.575	0.353	7.71e-65	1
Cdc14b	5.17e-69	0.210374	0.355	0.164	1.04e-64	1
Chka	1.74e-68	0.319223	0.634	0.415	3.52e-64	1
Adgrl1	2.67e-68	0.26737	0.462	0.255	5.39e-64	1
Fmnl2	2.89e-68	0.260514	0.401	0.199	5.83e-64	1
Uqcr10	3.89e-68	0.260745	0.977	0.912	7.87e-64	1
Ece1	5.82e-68	0.277229	0.545	0.32	1.18e-63	1
Mex3c	6.75e-68	0.261924	0.39	0.201	1.36e-63	1
Pcbd1	9.54e-68	0.245019	0.384	0.189	1.93e-63	1
Notch2	2.88e-67	0.487126	0.475	0.27	5.82e-63	1
Bmp2k	5.16e-67	0.350869	0.404	0.216	1.04e-62	1
Gart	5.19e-67	0.291415	0.632	0.426	1.05e-62	1
Stk39	7.37e-67	0.256539	0.482	0.271	1.49e-62	1
Dtnb	9.29e-67	0.27406	0.529	0.326	1.88e-62	1
Klhl25	1.49e-66	0.242332	0.335	0.157	3.02e-62	1
Eno1	4.53e-66	0.285465	0.923	0.802	9.15e-62	1
Tmem147	6.23e-66	0.261977	0.905	0.746	1.26e-61	1
Lockd	8.67e-66	0.255108	0.473	0.254	1.75e-61	1
Timp3	1.05e-65	0.291253	0.649	0.41	2.12e-61	1
Nt5c3	1.09e-65	0.334618	0.753	0.567	2.2e-61	1
Lgr5	1.69e-65	0.204684	0.35	0.156	3.41e-61	1
Inpp5b	1.74e-65	0.251206	0.347	0.169	3.51e-61	1
Stk24	1.16e-64	0.288313	0.717	0.521	2.34e-60	1
Cpq	2.26e-64	0.295044	0.744	0.535	4.56e-60	1
Pld3	1.83e-63	0.299633	0.72	0.513	3.69e-59	1
Lrrc42	2.19e-63	0.274189	0.638	0.43	4.43e-59	1
Cd2ap	2.5e-63	0.292881	0.67	0.46	5.05e-59	1
Cachd1	2.76e-63	0.214859	0.322	0.149	5.58e-59	1
Gapdh	2.92e-63	0.212865	0.988	0.933	5.91e-59	1
Cst3	3.12e-63	0.205875	0.983	0.932	6.31e-59	1
Arhgap42	3.27e-63	0.28627	0.424	0.232	6.62e-59	1
Ormdl3	9.66e-63	0.286119	0.666	0.467	1.95e-58	1
Phyh	1.84e-62	0.270845	0.466	0.267	3.71e-58	1
Tmem176a	2.67e-62	0.23775	0.886	0.686	5.4e-58	1
Vamp8	2.82e-62	0.260993	0.91	0.716	5.7e-58	1
Glrx	5.32e-62	0.325533	0.499	0.308	1.07e-57	1
Cd59a	1.02e-61	0.29779	0.465	0.273	2.05e-57	1
Rilpl2	1.07e-61	0.262681	0.564	0.361	2.16e-57	1
Magt1	1.19e-61	0.303591	0.632	0.445	2.41e-57	1
Pik3ip1	1.78e-61	0.282298	0.497	0.292	3.59e-57	1
Nop10	2.23e-61	0.242552	0.958	0.871	4.51e-57	1
Acsf2	4.12e-61	0.244433	0.352	0.175	8.32e-57	1
Psip1	8.91e-61	0.255446	0.917	0.79	1.8e-56	1
Apobec3	3.51e-60	0.239586	0.487	0.281	7.09e-56	1
Pla2g4a	6.1e-60	0.239713	0.411	0.218	1.23e-55	1
Fndc5	6.72e-60	0.211475	0.503	0.272	1.36e-55	1
Fam117a	7.41e-60	0.221363	0.32	0.157	1.5e-55	1
Fdps	9.8e-60	0.263633	0.595	0.388	1.98e-55	1
Pgpep1	1.04e-59	0.246098	0.505	0.309	2.09e-55	1
Atp6v0e2	1.43e-59	0.219334	0.37	0.19	2.9e-55	1
Slc12a6	2.52e-59	0.24425	0.32	0.159	5.09e-55	1
Anxa11	3.49e-59	0.27241	0.457	0.275	7.05e-55	1
Abhd4	5.09e-59	0.252794	0.467	0.278	1.03e-54	1
Tom1l1	5.39e-59	0.211527	0.327	0.161	1.09e-54	1
Nr5a1	1.32e-58	0.234241	0.448	0.25	2.66e-54	1
Pank3	2.95e-58	0.246779	0.361	0.188	5.96e-54	1
Ier2	3e-58	0.414799	0.802	0.674	6.06e-54	1
mt-Nd4l	3.18e-58	0.300581	0.492	0.311	6.42e-54	1
Dclk1	3.25e-58	0.213701	0.437	0.231	6.56e-54	1
Hif1a	3.92e-58	0.270119	0.621	0.429	7.93e-54	1
Lrrn1	4.28e-58	0.221971	0.43	0.234	8.65e-54	1
Irf9	4.93e-58	0.222619	0.302	0.141	9.97e-54	1
Acadl	9.14e-58	0.290648	0.668	0.497	1.85e-53	1
Fam214a	1.11e-57	0.224699	0.329	0.165	2.23e-53	1
Nckap1	1.77e-57	0.2404	0.466	0.278	3.58e-53	1
Grcc10	2.3e-57	0.275987	0.84	0.693	4.65e-53	1
Mef2a	2.33e-57	0.251528	0.606	0.398	4.72e-53	1
Cd320	3.47e-57	0.274382	0.62	0.435	7.01e-53	1
Krba1	4.1e-57	0.200546	0.283	0.129	8.29e-53	1
Fras1	1.03e-56	0.243967	0.31	0.147	2.08e-52	1
Tpp1	1.45e-56	0.236526	0.47	0.284	2.94e-52	1
Dpysl2	2.59e-56	0.274035	0.616	0.401	5.23e-52	1
Rbpms	3.6e-56	0.260065	0.711	0.508	7.28e-52	1
Hoxc8	3.66e-56	0.225947	0.468	0.259	7.39e-52	1
Tpmt	4.15e-56	0.234102	0.376	0.204	8.38e-52	1
Naaa	6.49e-56	0.2178	0.451	0.247	1.31e-51	1
Nxf1	6.55e-56	0.271987	0.808	0.658	1.32e-51	1
Mrfap1	7.82e-56	0.24063	0.98	0.957	1.58e-51	1
Fbn2	1.04e-55	0.292247	0.604	0.397	2.09e-51	1
Dhcr24	1.31e-55	0.236906	0.32	0.164	2.65e-51	1
Colec12	4.53e-55	0.285684	0.61	0.403	9.15e-51	1
Slc38a1	4.93e-55	0.284715	0.462	0.288	9.96e-51	1
Soat1	1.12e-54	0.227308	0.777	0.557	2.27e-50	1
Ivd	1.5e-54	0.228671	0.369	0.202	3.04e-50	1
Tpi1	1.79e-54	0.255416	0.915	0.795	3.62e-50	1
Prdx6	2.13e-54	0.239641	0.886	0.738	4.29e-50	1
Smarcd3	2.2e-54	0.248526	0.474	0.281	4.45e-50	1
C1qtnf4	3.4e-54	0.24889	0.578	0.374	6.86e-50	1
Zfp292	4.23e-54	0.274418	0.606	0.428	8.56e-50	1
Myl9	7.82e-54	0.321846	0.881	0.748	1.58e-49	1
Adam10	1.33e-53	0.276804	0.55	0.37	2.69e-49	1
Ypel2	1.47e-53	0.242977	0.351	0.191	2.96e-49	1
Epb41l3	1.62e-53	0.220047	0.319	0.159	3.27e-49	1
Ak2	1.65e-53	0.266209	0.763	0.61	3.33e-49	1
Fyn	2.11e-53	0.270395	0.498	0.319	4.27e-49	1
Zfp266	3.1e-53	0.251628	0.604	0.408	6.27e-49	1
Rps6ka3	3.43e-53	0.243415	0.365	0.205	6.94e-49	1
Arf3	3.99e-53	0.237032	0.564	0.378	8.07e-49	1
Ube2h	5.07e-53	0.234804	0.465	0.283	1.03e-48	1
Smyd2	6.02e-53	0.253271	0.633	0.454	1.22e-48	1
Sptssa	8.1e-53	0.252131	0.867	0.747	1.64e-48	1
Tm9sf2	1.01e-52	0.261224	0.713	0.531	2.05e-48	1
Aamdc	1.41e-52	0.288992	0.654	0.488	2.84e-48	1
Nfat5	2.07e-52	0.258833	0.609	0.407	4.19e-48	1
Pacsin2	3.7e-52	0.258668	0.588	0.415	7.48e-48	1
Snhg20	3.77e-52	0.244955	0.476	0.296	7.62e-48	1
Reep1	4.42e-52	0.241538	0.46	0.268	8.92e-48	1
Papss1	5.09e-52	0.249743	0.634	0.452	1.03e-47	1
Dynll2	5.75e-52	0.250411	0.818	0.643	1.16e-47	1
Pold4	8.01e-52	0.248703	0.488	0.307	1.62e-47	1
Zfp771	8.74e-52	0.266661	0.647	0.485	1.77e-47	1
Fdxr	8.82e-52	0.249498	0.394	0.226	1.78e-47	1
Got1	1.06e-51	0.208339	0.411	0.234	2.14e-47	1
Txnrd1	1.65e-51	0.290846	0.528	0.355	3.33e-47	1
Lgr4	4.44e-51	0.235443	0.429	0.25	8.96e-47	1
Gstp1	6.86e-51	0.292396	0.765	0.588	1.39e-46	1
Nmnat3	7.63e-51	0.212741	0.301	0.154	1.54e-46	1
Peak1	1.39e-50	0.23524	0.484	0.297	2.81e-46	1
Vsig10	1.73e-50	0.221779	0.363	0.196	3.49e-46	1
Npepps	3.29e-50	0.25011	0.57	0.397	6.64e-46	1
Arhgap29	3.47e-50	0.236006	0.661	0.446	7.01e-46	1
Commd10	4.1e-50	0.226651	0.608	0.42	8.28e-46	1
Zfp667	7.2e-50	0.20015	0.293	0.144	1.46e-45	1
Fbxw17	7.24e-50	0.253354	0.433	0.26	1.46e-45	1
Pygb	1.69e-49	0.246813	0.547	0.362	3.41e-45	1
Cnot1	1.82e-49	0.240676	0.513	0.341	3.68e-45	1
Pnrc1	4.56e-49	0.241196	0.875	0.733	9.21e-45	1
Sqstm1	6.85e-49	0.23406	0.793	0.627	1.38e-44	1
Vasn	7.11e-49	0.215769	0.371	0.2	1.44e-44	1
Fgd4	9.9e-49	0.206549	0.312	0.161	2e-44	1
Sptlc2	1.15e-48	0.247169	0.497	0.33	2.33e-44	1
Pced1b	1.43e-48	0.20243	0.298	0.154	2.89e-44	1
Nrip1	2.44e-48	0.249203	0.57	0.39	4.92e-44	1
Sdhaf4	3.15e-48	0.215208	0.708	0.523	6.37e-44	1
Tia1	4.58e-48	0.241903	0.784	0.622	9.25e-44	1
Smim10l1	5.44e-48	0.247407	0.743	0.59	1.1e-43	1
Bhlhe41	6.76e-48	0.243694	0.291	0.144	1.37e-43	1
Trappc6a	9.46e-48	0.243553	0.597	0.424	1.91e-43	1
Mthfd2l	1.04e-47	0.237655	0.539	0.354	2.1e-43	1
Nectin2	1.19e-47	0.223097	0.664	0.451	2.4e-43	1
Zc3h7b	2.08e-47	0.210017	0.361	0.201	4.19e-43	1
Actr6	3.05e-47	0.240495	0.422	0.261	6.15e-43	1
Usp53	9.1e-47	0.200213	0.304	0.158	1.84e-42	1
Rsrp1	2e-46	0.210852	0.946	0.852	4.03e-42	1
Tmem245	2.09e-46	0.20112	0.304	0.161	4.23e-42	1
Mov10	2.25e-46	0.209508	0.42	0.256	4.54e-42	1
Arhgdig	3.11e-46	0.201518	0.362	0.203	6.27e-42	1
Pbxip1	4.2e-46	0.207094	0.449	0.272	8.48e-42	1
Rnh1	9.69e-46	0.242693	0.828	0.7	1.96e-41	1
Ccdc28b	1.08e-45	0.223573	0.598	0.416	2.18e-41	1
Vps13a	1.14e-45	0.223607	0.425	0.26	2.31e-41	1
Bphl	1.18e-45	0.233898	0.497	0.329	2.38e-41	1
Pcmtd1	1.28e-45	0.243398	0.554	0.383	2.59e-41	1
Rnf149	1.63e-45	0.241568	0.532	0.366	3.29e-41	1
Cyb5r3	1.75e-45	0.242147	0.832	0.727	3.54e-41	1
Fosb	1.83e-45	0.264743	0.342	0.182	3.7e-41	1
Ywhag	4.03e-45	0.247192	0.517	0.363	8.15e-41	1
Rsf1	4.04e-45	0.235246	0.594	0.43	8.16e-41	1
Cited2	6.49e-45	0.265914	0.628	0.435	1.31e-40	1
Pdcd6	9.14e-45	0.226962	0.801	0.691	1.85e-40	1
Akap11	1.31e-44	0.21808	0.416	0.257	2.64e-40	1
Zfand5	2.18e-44	0.256055	0.795	0.676	4.4e-40	1
Gata4	2.55e-44	0.211102	0.696	0.483	5.16e-40	1
Dbp	2.69e-44	0.217998	0.387	0.225	5.44e-40	1
Plxnb2	2.72e-44	0.219333	0.398	0.24	5.5e-40	1
Bloc1s5	3e-44	0.231897	0.411	0.258	6.07e-40	1
Trrap	3.17e-44	0.206632	0.417	0.257	6.4e-40	1
Rere	3.56e-44	0.229213	0.522	0.36	7.2e-40	1
Cd82	4.82e-44	0.206773	0.516	0.333	9.74e-40	1
Mdh1	8.45e-44	0.217531	0.896	0.809	1.71e-39	1
2022-09-09	8.45e-44	0.231284	0.546	0.37	1.71e-39	1
Wls	1.27e-43	0.211815	0.746	0.542	2.56e-39	1
Tpst2	5.57e-43	0.222402	0.482	0.322	1.13e-38	1
Tspo	9.53e-43	0.220153	0.765	0.578	1.93e-38	1
B4galt4	1.05e-42	0.210434	0.504	0.335	2.12e-38	1
Trim35	6.31e-42	0.221151	0.827	0.676	1.27e-37	1
Hint2	7.08e-42	0.200599	0.745	0.568	1.43e-37	1
Coprs	9.05e-42	0.201008	0.487	0.314	1.83e-37	1
Fkbp9	1.77e-41	0.220423	0.799	0.654	3.57e-37	1
Itgb5	1.79e-41	0.210886	0.546	0.366	3.61e-37	1
S100a1	1.94e-41	0.255274	0.634	0.468	3.93e-37	1
Acot7	2.3e-41	0.230814	0.596	0.433	4.64e-37	1
Tfdp2	2.68e-41	0.223439	0.662	0.507	5.42e-37	1
Zmym3	5.41e-41	0.200932	0.394	0.241	1.09e-36	1
Wdr6	5.84e-41	0.210349	0.489	0.321	1.18e-36	1
2210016F16Rik	6.92e-41	0.228077	0.621	0.463	1.4e-36	1
Mtfr1l	1.05e-40	0.216717	0.755	0.604	2.13e-36	1
Pts	1.14e-40	0.22613	0.558	0.407	2.3e-36	1
Cdk16	1.3e-40	0.230372	0.643	0.485	2.63e-36	1
Smim20	1.88e-40	0.223056	0.572	0.421	3.79e-36	1
Fam60a	3.21e-40	0.233871	0.395	0.252	6.49e-36	1
Kcnq1ot1	1.1e-39	0.232116	0.688	0.516	2.23e-35	1
Runx1	1.12e-39	0.204151	0.444	0.284	2.27e-35	1
Hadha	1.92e-39	0.21984	0.75	0.609	3.87e-35	1
Pim3	5.42e-39	0.208944	0.398	0.251	1.1e-34	1
Fus	5.86e-39	0.201671	0.962	0.912	1.18e-34	1
Sirt3	6.71e-39	0.213724	0.497	0.343	1.36e-34	1
Mycbp2	8.48e-39	0.235897	0.677	0.539	1.71e-34	1
Clcn3	9.22e-39	0.208918	0.429	0.28	1.86e-34	1
Hacd3	5.76e-38	0.217165	0.487	0.339	1.16e-33	1
Klf2	6.8e-38	0.250683	0.502	0.331	1.37e-33	1
Jmjd1c	1.03e-37	0.205761	0.467	0.313	2.07e-33	1
Amn1	1.59e-37	0.20678	0.562	0.395	3.21e-33	1
Cxxc5	4.06e-37	0.203549	0.527	0.365	8.21e-33	1
Phgdh	5.3e-37	0.210469	0.761	0.572	1.07e-32	1
Cyhr1	6.21e-37	0.201048	0.567	0.414	1.26e-32	1
Paip1	8.11e-37	0.231264	0.477	0.33	1.64e-32	1
Rnf166	3.19e-36	0.213114	0.437	0.296	6.45e-32	1
Bok	3.66e-36	0.210691	0.495	0.326	7.4e-32	1
Cntln	1.03e-35	0.201215	0.575	0.41	2.08e-31	1
Pcmtd2	1.93e-35	0.20026	0.377	0.236	3.89e-31	1
Fut8	2.82e-35	0.217083	0.54	0.386	5.69e-31	1
Safb2	5.05e-35	0.211463	0.507	0.37	1.02e-30	1
Gtf2i	1.72e-34	0.212894	0.629	0.479	3.48e-30	1
Kcne1l	2.71e-34	0.447568	0.341	0.213	5.49e-30	1
Fam173a	3.34e-34	0.200637	0.682	0.548	6.75e-30	1
2810474O19Rik	3.3e-33	0.210544	0.698	0.558	6.67e-29	1
2022-03-06	7.03e-33	0.206802	0.315	0.196	1.42e-28	1
Gls	3.16e-32	0.213443	0.361	0.233	6.38e-28	1
Hilpda	4.15e-31	0.213206	0.436	0.307	8.39e-27	1
Cul1	7.18e-30	0.200059	0.707	0.599	1.45e-25	1
Hspa4	2.44e-28	0.208456	0.682	0.558	4.94e-24	1
Lims1	4.3e-28	0.224896	0.677	0.577	8.7e-24	1
Gm42418	5.41e-25	0.301818	0.857	0.767	1.09e-20	1
Txnip	1.98e-21	0.209762	0.735	0.65	4e-17	1
Btg2	5.26e-19	0.219551	0.623	0.514	1.06e-14	1
Ftl1	1.5e-17	0.207546	1	1	3.02e-13	1
Akr1cl	1.18e-14	0.213341	0.627	0.582	2.38e-10	1
Krt19	0	2.38238	0.982	0.183	0	2
Mt1	0	2.31425	0.993	0.417	0	2
Upk3b	0	2.08689	0.941	0.092	0	2
Mt2	0	2.05819	0.974	0.241	0	2
Lgals7	0	2.0304	1	0.607	0	2
Krt18	0	1.97579	0.998	0.288	0	2
Igfbp2	0	1.706	0.975	0.322	0	2
Gng13	0	1.6983	0.988	0.292	0	2
Krt8	0	1.66909	0.985	0.279	0	2
Krt7	0	1.4702	0.888	0.09	0	2
Lgals2	0	1.45795	0.766	0.051	0	2
Tnni1	0	1.42108	0.956	0.221	0	2
Upk1b	0	1.34028	0.805	0.056	0	2
Hspb1	0	1.31821	0.968	0.289	0	2
Tm4sf5	0	1.31472	0.848	0.05	0	2
Lsr	0	1.29851	0.953	0.235	0	2
Epcam	0	1.29504	0.919	0.214	0	2
Bcam	0	1.20004	0.914	0.193	0	2
Aldh1a2	0	1.13826	0.933	0.252	0	2
Crip1	0	1.13199	0.727	0.225	0	2
Rspo1	0	1.12862	0.951	0.301	0	2
Apoe	0	1.11161	0.981	0.515	0	2
Fabp3	0	1.11079	0.85	0.237	0	2
Fabp5	0	1.11078	0.676	0.161	0	2
Cryl1	0	1.10112	0.96	0.394	0	2
Smim1	0	1.10069	0.981	0.539	0	2
Pdcd4	0	1.07912	0.95	0.511	0	2
Lhx9	0	1.04817	0.869	0.197	0	2
Cav1	0	1.04207	0.852	0.139	0	2
Soat1	0	0.993994	0.955	0.537	0	2
Apoc1	0	0.98928	0.816	0.189	0	2
Gxylt2	0	0.962299	0.886	0.255	0	2
Amhr2	0	0.937607	0.993	0.419	0	2
Lgr5	0	0.937606	0.784	0.104	0	2
Prcd	0	0.933584	0.941	0.295	0	2
Egfl6	0	0.931893	0.762	0.103	0	2
Wnt6	0	0.923312	0.995	0.419	0	2
Ddit4	0	0.92258	0.829	0.251	0	2
Irx3	0	0.911478	0.932	0.291	0	2
Ezr	0	0.907404	0.89	0.339	0	2
Tmem151a	0	0.906876	0.749	0.082	0	2
Cpe	0	0.861146	0.988	0.472	0	2
Espn	0	0.859261	0.835	0.236	0	2
Mia	0	0.841928	0.532	0.07	0	2
Tspan8	0	0.837476	0.693	0.083	0	2
Slc9a3r1	0	0.82527	0.74	0.164	0	2
Dctn6	0	0.805653	0.88	0.43	0	2
Unc45b	0	0.79108	0.652	0.051	0	2
Anxa2	0	0.790194	0.995	0.742	0	2
Capns1	0	0.780693	0.998	0.909	0	2
Pld3	0	0.779113	0.921	0.49	0	2
Podxl	0	0.778004	0.741	0.133	0	2
Gpm6a	0	0.766783	0.568	0.032	0	2
Bace2	0	0.761894	0.77	0.207	0	2
Ildr2	0	0.760741	0.684	0.093	0	2
Bsg	0	0.759895	0.999	0.969	0	2
F11r	0	0.751111	0.87	0.348	0	2
Plat	0	0.750368	0.814	0.275	0	2
Nrgn	0	0.736657	0.544	0.124	0	2
Gbp2	0	0.735822	0.519	0.073	0	2
Atpif1	0	0.71045	1	0.967	0	2
Gm20186	0	0.709805	0.608	0.155	0	2
S100a11	0	0.701405	1	0.893	0	2
Car9	0	0.696637	0.549	0.047	0	2
Plp2	0	0.680751	0.86	0.373	0	2
Cited4	0	0.680266	0.746	0.227	0	2
Nectin2	0	0.677168	0.877	0.426	0	2
Nudt17	0	0.675259	0.571	0.076	0	2
Lmo7	0	0.658583	0.667	0.152	0	2
Rnf128	0	0.649891	0.66	0.105	0	2
Cfap161	0	0.631739	0.563	0.045	0	2
Naaa	0	0.621069	0.715	0.216	0	2
Rasl11a	0	0.617993	0.657	0.156	0	2
Cystm1	0	0.610027	0.496	0.09	0	2
Pebp1	0	0.609763	0.999	0.959	0	2
Hacd4	0	0.604123	0.671	0.151	0	2
Acsbg1	0	0.604081	0.674	0.161	0	2
Gadd45b	0	0.592071	0.63	0.152	0	2
Sp5	0	0.584072	0.583	0.095	0	2
Cfap54	0	0.583896	0.552	0.058	0	2
Rmst	0	0.579761	0.556	0.073	0	2
Limch1	0	0.570596	0.576	0.11	0	2
Irf5	0	0.558099	0.542	0.047	0	2
Rasl10a	0	0.543698	0.394	0.04	0	2
Sh2d4a	0	0.536905	0.648	0.188	0	2
Loxl2	0	0.526837	0.617	0.16	0	2
Clec2l	0	0.506144	0.548	0.126	0	2
Fam129a	0	0.5002	0.587	0.141	0	2
Adora1	0	0.49773	0.591	0.128	0	2
Stk26	0	0.496969	0.513	0.067	0	2
Kifc3	0	0.486353	0.549	0.099	0	2
Myrf	0	0.476603	0.495	0.061	0	2
Rarres1	0	0.475006	0.312	0.018	0	2
Ermp1	0	0.461991	0.484	0.091	0	2
Msln	0	0.446951	0.348	0.027	0	2
Frrs1	0	0.442944	0.505	0.114	0	2
Stum	0	0.431764	0.44	0.05	0	2
Gm17660	0	0.429783	0.449	0.056	0	2
Star	0	0.429767	0.412	0.041	0	2
Baiap2l1	0	0.427739	0.533	0.127	0	2
Fah	0	0.422965	0.436	0.034	0	2
Gata3	0	0.420786	0.377	0.037	0	2
Esam	0	0.41572	0.564	0.086	0	2
Exoc3l2	0	0.41025	0.384	0.051	0	2
Rassf10	0	0.376928	0.4	0.061	0	2
Muc16	0	0.372645	0.367	0.019	0	2
Il17re	0	0.369212	0.363	0.025	0	2
4930502E18Rik	0	0.358781	0.351	0.029	0	2
Cldn15	0	0.340451	0.323	0.033	0	2
Smim22	0	0.335485	0.371	0.053	0	2
Adgrg2	0	0.318135	0.321	0.019	0	2
Gm16075	0	0.316646	0.365	0.052	0	2
Pkhd1l1	0	0.309603	0.306	0.034	0	2
Lypd6b	0	0.30733	0.308	0.03	0	2
Pglyrp1	5.31e-306	0.633434	0.454	0.091	1.07e-301	2
Ano1	4.47e-301	0.477069	0.714	0.213	9.03e-297	2
Crygb	8.96e-301	0.65868	0.66	0.193	1.81e-296	2
Ifi27l2a	2.74e-298	0.692344	0.601	0.165	5.53e-294	2
Lypd6	3.2e-298	0.377913	0.43	0.081	6.46e-294	2
Hmgcs2	5.58e-296	0.774683	0.925	0.42	1.13e-291	2
B4galt4	6.35e-295	0.583824	0.769	0.304	1.28e-290	2
Bex4	1.42e-293	0.667777	0.822	0.343	2.86e-289	2
Cd151	8.99e-289	0.651883	0.923	0.465	1.82e-284	2
Dclk1	1.95e-286	0.540054	0.665	0.204	3.94e-282	2
Mest	2.24e-284	0.67891	0.94	0.515	4.52e-280	2
Efemp1	4.58e-282	0.276096	0.255	0.025	9.26e-278	2
Sdc4	3.67e-281	0.667637	0.932	0.427	7.42e-277	2
Plxna4	4.27e-279	0.405312	0.482	0.11	8.62e-275	2
Ppp2r2b	1.7e-278	0.300799	0.327	0.048	3.44e-274	2
Serinc3	3.69e-278	0.651837	0.996	0.86	7.46e-274	2
Spint2	1.56e-277	0.634098	0.975	0.508	3.15e-273	2
Kcnab1	3.41e-276	0.238703	0.251	0.025	6.9e-272	2
Ppfibp2	3.78e-275	0.521742	0.685	0.233	7.65e-271	2
Sdsl	1.44e-274	0.435316	0.552	0.151	2.91e-270	2
Alad	3.58e-273	0.607043	0.959	0.593	7.24e-269	2
Aplp1	5.73e-273	0.426227	0.441	0.094	1.16e-268	2
Parvb	2.79e-270	0.454622	0.603	0.181	5.65e-266	2
Tspan1	4.71e-270	0.343362	0.283	0.035	9.53e-266	2
Acaa2	1.04e-267	0.65606	0.986	0.755	2.1e-263	2
Ooep	5.07e-266	0.336356	0.685	0.226	1.02e-261	2
Tmsb4x	1.44e-265	0.664171	1	0.98	2.92e-261	2
Adgrf5	2.29e-265	0.297816	0.37	0.065	4.62e-261	2
Tspo	2.47e-265	0.582364	0.937	0.558	4.98e-261	2
Grhpr	6.73e-265	0.610961	0.89	0.492	1.36e-260	2
Qsox1	9.67e-265	0.663157	0.84	0.414	1.95e-260	2
Fcgr2b	1.01e-264	0.332588	0.383	0.07	2.04e-260	2
Epn3	6.39e-264	0.380897	0.518	0.132	1.29e-259	2
Tst	2.15e-263	0.62385	0.964	0.599	4.35e-259	2
Ube2l6	2.21e-263	0.540695	0.734	0.281	4.47e-259	2
Gpha2	4.13e-263	0.261315	0.257	0.028	8.35e-259	2
Anxa1	1.59e-262	0.431991	0.664	0.222	3.21e-258	2
Isyna1	1.96e-260	0.683353	0.992	0.662	3.96e-256	2
Nrn1	2.18e-260	0.594123	0.738	0.275	4.41e-256	2
S100a10	1.55e-258	0.70994	0.99	0.686	3.14e-254	2
Pdpn	3.07e-258	0.637665	0.865	0.397	6.2e-254	2
Mif4gd	7.55e-256	0.524847	0.713	0.282	1.53e-251	2
Cald1	1.15e-253	0.615827	0.989	0.74	2.33e-249	2
Wnt9a	1.32e-253	0.2318	0.263	0.031	2.67e-249	2
Bex2	1.35e-253	0.729001	0.672	0.251	2.72e-249	2
Necab3	2.62e-253	0.280095	0.334	0.054	5.3e-249	2
Dnajc15	1.94e-252	0.565425	0.961	0.635	3.93e-248	2
Aldoa	1.4e-251	0.562582	1	0.882	2.82e-247	2
Stard5	1.64e-251	0.414224	0.516	0.139	3.32e-247	2
Me1	9.37e-249	0.588335	0.79	0.343	1.89e-244	2
Idh1	1.89e-248	0.595756	0.948	0.54	3.81e-244	2
Capn6	4.62e-248	0.246957	0.269	0.034	9.33e-244	2
C2	4.08e-246	0.300267	0.34	0.06	8.25e-242	2
A530020G20Rik	2.46e-243	0.252701	0.27	0.035	4.97e-239	2
Lgals9	4.21e-241	0.474208	0.669	0.233	8.51e-237	2
Ndufa4	3.61e-239	0.550095	0.998	0.961	7.3e-235	2
Casp12	4.74e-239	0.33833	0.426	0.095	9.58e-235	2
Rragd	8.77e-235	0.294422	0.346	0.064	1.77e-230	2
Tmem108	3.42e-232	0.438167	0.362	0.074	6.91e-228	2
Serpinb6b	5.32e-232	0.5332	0.589	0.195	1.08e-227	2
Tkt	1.58e-230	0.586394	0.979	0.791	3.19e-226	2
P3h4	4.17e-230	0.587604	0.864	0.478	8.43e-226	2
Dcaf12l1	4.46e-230	0.518507	0.664	0.245	9.01e-226	2
Cib2	8.75e-228	0.54516	0.742	0.316	1.77e-223	2
Flrt1	2.41e-226	0.240798	0.291	0.046	4.88e-222	2
Cst8	4.24e-226	0.438775	0.451	0.111	8.57e-222	2
Pdgfa	6.54e-226	0.485861	0.745	0.311	1.32e-221	2
Smpx	6.78e-225	0.421635	0.662	0.225	1.37e-220	2
Chmp4b	1.21e-223	0.500765	0.961	0.759	2.45e-219	2
Pla2g5	1.41e-223	0.370665	0.451	0.117	2.85e-219	2
Bspry	6.48e-223	0.271362	0.326	0.062	1.31e-218	2
Adamts19	1.41e-222	0.45818	0.583	0.192	2.86e-218	2
Papola	4.93e-222	0.542587	0.958	0.734	9.96e-218	2
Gabarapl1	1.19e-221	0.516392	0.718	0.315	2.41e-217	2
Fgf18	1.61e-221	0.209145	0.259	0.035	3.25e-217	2
Tapbp	2.06e-221	0.503791	0.772	0.35	4.15e-217	2
Uchl3	2.02e-219	0.573288	0.857	0.49	4.08e-215	2
Nr0b1	3.48e-217	0.395611	0.371	0.082	7.03e-213	2
Sema6d	2.23e-216	0.375701	0.475	0.131	4.5e-212	2
Reep1	3.75e-216	0.438299	0.667	0.244	7.57e-212	2
Bicdl1	5.32e-212	0.27335	0.376	0.083	1.07e-207	2
Ptma	6.67e-211	0.321454	1	1	1.35e-206	2
Syngr2	2.64e-210	0.503863	0.732	0.343	5.33e-206	2
Oasl2	4.56e-210	0.356609	0.403	0.098	9.22e-206	2
Wls	4.62e-208	0.549771	0.9	0.525	9.33e-204	2
Tulp2	6.8e-208	0.364054	0.484	0.136	1.37e-203	2
Cd2ap	8.02e-204	0.527013	0.815	0.443	1.62e-199	2
Frmd4b	1.05e-203	0.435376	0.654	0.246	2.12e-199	2
Jaml	4.01e-202	0.287711	0.262	0.041	8.11e-198	2
Cst12	6.96e-202	0.7941	0.635	0.243	1.41e-197	2
Prdx3	1.25e-201	0.523176	0.928	0.544	2.52e-197	2
Me2	8.8e-201	0.54232	0.859	0.475	1.78e-196	2
Igfbp6	2.29e-200	0.542388	0.739	0.334	4.64e-196	2
C1qtnf12	8.4e-200	0.495401	0.806	0.407	1.7e-195	2
2810001G20Rik	3.1e-199	0.470294	0.707	0.313	6.27e-195	2
Cnn3	4.39e-198	0.509355	0.984	0.862	8.88e-194	2
Tmem184a	9.68e-198	0.384391	0.663	0.237	1.96e-193	2
Mettl26	1.11e-197	0.486216	0.831	0.437	2.25e-193	2
Prss35	1.68e-197	0.512769	0.64	0.243	3.39e-193	2
Tmem98	5.47e-197	0.441504	0.649	0.254	1.11e-192	2
Ntng1	1.47e-196	0.300947	0.349	0.076	2.96e-192	2
Rpp25	7.42e-195	0.492212	0.836	0.43	1.5e-190	2
Nav2	5.52e-194	0.440219	0.704	0.297	1.12e-189	2
Hspa2	1.13e-192	0.352529	0.446	0.129	2.28e-188	2
Oplah	2.24e-190	0.314039	0.414	0.111	4.52e-186	2
Lgals1	7.75e-190	0.63361	1	0.92	1.57e-185	2
Efna1	8.51e-190	0.403244	0.62	0.239	1.72e-185	2
Aprt	2.8e-189	0.550587	0.918	0.674	5.66e-185	2
Lrch2	1.14e-188	0.310858	0.363	0.087	2.29e-184	2
Igfbp5	3.01e-187	0.63918	0.928	0.609	6.08e-183	2
Aes	6.2e-187	0.48903	0.978	0.833	1.25e-182	2
Syngr1	1.1e-186	0.333678	0.448	0.134	2.23e-182	2
Ndufb4	2.44e-186	0.425477	0.989	0.878	4.93e-182	2
Tnfrsf19	7.89e-185	0.492126	0.768	0.363	1.59e-180	2
Vamp8	1.78e-183	0.456046	0.958	0.711	3.6e-179	2
Cgn	3.58e-182	0.365119	0.598	0.214	7.24e-178	2
Stk24	8.48e-181	0.5128	0.838	0.507	1.71e-176	2
Gpcpd1	1e-180	0.495998	0.721	0.337	2.03e-176	2
Ilvbl	2.24e-180	0.446778	0.698	0.315	4.53e-176	2
Got1	5.26e-180	0.379957	0.569	0.215	1.06e-175	2
Gm2a	5.43e-180	0.501568	0.803	0.43	1.1e-175	2
Gata1	9.59e-180	0.310155	0.404	0.107	1.94e-175	2
Arhgdig	1.24e-179	0.371398	0.525	0.184	2.5e-175	2
Nrtn	4.43e-178	0.432215	0.593	0.229	8.95e-174	2
Wt1os	7.33e-178	0.376229	0.568	0.206	1.48e-173	2
Ephb6	7.68e-178	0.309283	0.431	0.126	1.55e-173	2
Vmp1	1.72e-177	0.503732	0.84	0.511	3.47e-173	2
Hs3st3a1	1.25e-176	0.302867	0.409	0.112	2.53e-172	2
Sulf1	4.06e-176	0.35772	0.488	0.156	8.19e-172	2
mt-Atp6	4.68e-175	0.283475	1	0.998	9.46e-171	2
Mycn	4.34e-172	0.379607	0.461	0.149	8.76e-168	2
Peg3	1.6e-171	0.553502	0.929	0.62	3.23e-167	2
Fis1	4.45e-171	0.417314	0.961	0.816	8.98e-167	2
Sfxn3	4.8e-169	0.390636	0.707	0.311	9.69e-165	2
Ttc38	1.2e-168	0.293861	0.366	0.097	2.43e-164	2
E330013P04Rik	7.22e-168	0.347953	0.533	0.187	1.46e-163	2
Kcnd2	1.87e-167	0.263006	0.336	0.082	3.77e-163	2
Fkbp9	1.37e-166	0.458626	0.92	0.64	2.77e-162	2
Sorbs2	2.54e-166	0.429886	0.704	0.324	5.14e-162	2
mt-Co1	1.9e-165	0.348434	1	0.995	3.83e-161	2
Cdkn1a	2.31e-165	0.419269	0.403	0.119	4.67e-161	2
Mical2	2.79e-165	0.271331	0.374	0.102	5.65e-161	2
Cd82	6.17e-165	0.40158	0.691	0.313	1.25e-160	2
Gpc3	9.27e-165	0.387933	0.83	0.393	1.87e-160	2
Axin2	1.22e-164	0.352193	0.541	0.199	2.47e-160	2
Gpd2	1.23e-163	0.29568	0.399	0.118	2.49e-159	2
Tgm2	3.98e-163	0.333053	0.524	0.18	8.04e-159	2
Olfml2b	6.28e-163	0.224393	0.306	0.069	1.27e-158	2
Selenbp1	1e-162	0.549024	0.765	0.406	2.02e-158	2
Creb3	1.67e-162	0.436235	0.669	0.317	3.37e-158	2
Wt1	1.33e-161	0.446514	0.984	0.754	2.69e-157	2
Eln	9.43e-161	0.425565	0.872	0.486	1.91e-156	2
Arl4c	2.17e-160	0.301666	0.383	0.109	4.38e-156	2
Mgst3	2.46e-160	0.432874	0.931	0.608	4.98e-156	2
Ak7	4.34e-160	0.22481	0.266	0.055	8.76e-156	2
Tdrp	5.54e-159	0.386598	0.647	0.281	1.12e-154	2
Ifi27	1.96e-158	0.471224	0.887	0.542	3.97e-154	2
Kalrn	2.8e-158	0.300227	0.424	0.131	5.65e-154	2
Rras2	1.81e-157	0.396982	0.678	0.313	3.66e-153	2
Cmtm7	6.31e-156	0.36182	0.779	0.407	1.27e-151	2
Chchd2	1.11e-155	0.291243	1	0.99	2.25e-151	2
Rhox8	1.95e-155	0.350547	0.374	0.105	3.93e-151	2
Ccdc92	2.01e-155	0.243217	0.32	0.083	4.05e-151	2
Fcor	7.89e-155	0.208601	0.281	0.062	1.59e-150	2
Wdtc1	1.77e-154	0.337569	0.516	0.196	3.58e-150	2
Fdxr	1.93e-154	0.345132	0.541	0.209	3.9e-150	2
mt-Co3	2.37e-153	0.265835	1	0.998	4.8e-149	2
Cebpb	4.38e-153	0.395143	0.573	0.24	8.86e-149	2
Zfp579	5.47e-152	0.315887	0.478	0.168	1.1e-147	2
Sbsn	5.5e-152	0.385946	0.517	0.201	1.11e-147	2
Enpp2	2.2e-151	0.468994	0.525	0.2	4.44e-147	2
Tmem132a	2.79e-151	0.308491	0.451	0.153	5.64e-147	2
Klf2	3.9e-151	0.490086	0.679	0.311	7.89e-147	2
Cdc42ep1	5.66e-151	0.262292	0.421	0.127	1.14e-146	2
Mapk13	1.84e-150	0.390511	0.601	0.258	3.72e-146	2
Selenow	5.41e-150	0.395349	0.985	0.935	1.09e-145	2
Isg15	5.81e-149	0.294293	0.29	0.068	1.17e-144	2
Ano6	1.83e-147	0.348108	0.585	0.241	3.7e-143	2
Plcd1	2.19e-146	0.320821	0.501	0.183	4.42e-142	2
Megf6	2.42e-146	0.228865	0.342	0.091	4.89e-142	2
Npc1	5.25e-146	0.32691	0.482	0.179	1.06e-141	2
mt-Co2	5.69e-146	0.296533	1	0.992	1.15e-141	2
Laptm4b	1.19e-144	0.435711	0.921	0.618	2.4e-140	2
2310030G06Rik	4.29e-144	0.223518	0.329	0.089	8.68e-140	2
Kdr	1.27e-143	0.202675	0.323	0.081	2.57e-139	2
Gsta4	3.36e-143	0.35368	0.78	0.394	6.79e-139	2
Ccnd1	3.9e-142	0.398619	0.394	0.127	7.88e-138	2
Emx2	5.29e-142	0.360144	0.747	0.354	1.07e-137	2
Nipsnap1	7.59e-142	0.374358	0.673	0.32	1.53e-137	2
Bmyc	4.99e-139	0.390389	0.963	0.719	1.01e-134	2
Atp13a3	8.6e-137	0.316398	0.478	0.186	1.74e-132	2
Cryab	1.57e-136	0.324664	0.538	0.208	3.16e-132	2
Psme1	1.76e-136	0.408482	0.904	0.636	3.56e-132	2
Gstm2	4.42e-136	0.301981	0.995	0.639	8.94e-132	2
Echs1	4.96e-136	0.38651	0.913	0.681	1e-131	2
Rec8	8.71e-136	0.267932	0.397	0.128	1.76e-131	2
Ptprf	8.02e-135	0.367966	0.65	0.315	1.62e-130	2
Tspan7	1.02e-133	0.359868	0.672	0.316	2.07e-129	2
Cd320	8.45e-130	0.387997	0.742	0.422	1.71e-125	2
Pak1	1.55e-129	0.248591	0.37	0.121	3.14e-125	2
Cracr2b	3.71e-128	0.206352	0.357	0.109	7.49e-124	2
Rnf213	1.66e-127	0.324991	0.564	0.243	3.35e-123	2
Ggct	3.26e-127	0.277657	0.426	0.158	6.6e-123	2
Aldh1a1	4.93e-127	0.310284	0.823	0.416	9.96e-123	2
Gm14964	9.09e-127	0.226271	0.251	0.059	1.84e-122	2
Irx5	2.69e-126	0.233973	0.29	0.078	5.43e-122	2
Anpep	2.64e-125	0.282397	0.419	0.146	5.32e-121	2
Ece1	2.98e-125	0.339625	0.652	0.308	6.01e-121	2
Add3	5.49e-125	0.367492	0.745	0.408	1.11e-120	2
Ly6e	8.07e-125	0.441006	0.854	0.556	1.63e-120	2
mt-Cytb	8.33e-125	0.243163	1	0.994	1.68e-120	2
Nt5c3	1.09e-124	0.413961	0.859	0.555	2.2e-120	2
Gas2l1	2.88e-124	0.281733	0.418	0.154	5.82e-120	2
Rab6b	3.29e-124	0.250485	0.364	0.12	6.64e-120	2
Dtx1	4.32e-124	0.234964	0.368	0.118	8.73e-120	2
Ppm1l	8.45e-124	0.245005	0.389	0.133	1.71e-119	2
Celf2	8.5e-124	0.38635	0.793	0.465	1.72e-119	2
Palld	1.19e-123	0.398528	0.816	0.476	2.41e-119	2
Runx1	9.19e-123	0.316804	0.594	0.267	1.86e-118	2
Mmp15	9.22e-123	0.246302	0.336	0.103	1.86e-118	2
Polr2i	1.19e-122	0.40264	0.889	0.629	2.4e-118	2
Adk	2.72e-122	0.382718	0.8	0.471	5.49e-118	2
B4galt5	3.34e-122	0.230459	0.319	0.096	6.74e-118	2
Polr2g	5.78e-122	0.368067	0.917	0.693	1.17e-117	2
Prdx2	2.38e-121	0.233254	0.995	0.949	4.81e-117	2
Pam	5.61e-121	0.43909	0.818	0.491	1.13e-116	2
Emx2os	5.81e-121	0.231794	0.396	0.134	1.17e-116	2
Tpi1	6.28e-120	0.374942	0.966	0.789	1.27e-115	2
Crip3	1.05e-119	0.226513	0.319	0.096	2.12e-115	2
Slc31a2	1.1e-119	0.31137	0.53	0.234	2.21e-115	2
Elovl1	1.25e-119	0.35909	0.638	0.327	2.53e-115	2
Cd59a	1.68e-119	0.354061	0.568	0.262	3.39e-115	2
Ctf1	3.51e-119	0.233657	0.426	0.152	7.08e-115	2
Dgkz	5.49e-119	0.290236	0.461	0.189	1.11e-114	2
Hoxc8	1.06e-118	0.308092	0.576	0.247	2.14e-114	2
Haghl	1.36e-116	0.3439	0.704	0.388	2.74e-112	2
Wfdc1	1.22e-115	0.398053	0.565	0.254	2.46e-111	2
Ptprg	5.38e-115	0.275154	0.441	0.172	1.09e-110	2
Carhsp1	1.73e-114	0.36773	0.822	0.516	3.49e-110	2
Prkcd	4.84e-114	0.310975	0.608	0.293	9.77e-110	2
Rin2	5.92e-114	0.284774	0.532	0.228	1.2e-109	2
Pqlc1	6.11e-114	0.32047	0.603	0.297	1.23e-109	2
Dnase2a	7.73e-114	0.285379	0.472	0.198	1.56e-109	2
Cyb5a	5.61e-113	0.303779	0.98	0.805	1.13e-108	2
Clip1	8.89e-113	0.311433	0.552	0.262	1.8e-108	2
Prr13	1.23e-112	0.334731	0.779	0.474	2.49e-108	2
Trim7	1.1e-111	0.249878	0.438	0.168	2.22e-107	2
Mgst1	2.81e-111	0.334588	0.973	0.681	5.68e-107	2
Bri3	5.77e-111	0.309876	0.971	0.832	1.17e-106	2
Rnf34	7.08e-111	0.331601	0.731	0.417	1.43e-106	2
Cdc42se1	1.71e-110	0.28556	0.492	0.212	3.45e-106	2
Pycard	3.48e-110	0.300817	0.583	0.274	7.03e-106	2
Olfm1	5.73e-110	0.27324	0.461	0.186	1.16e-105	2
Gstm1	1.02e-109	0.218832	0.987	0.731	2.06e-105	2
Gnpda1	2.09e-109	0.263341	0.478	0.202	4.22e-105	2
Etfbkmt	1.6e-108	0.295523	0.569	0.265	3.24e-104	2
Sybu	2.18e-108	0.225179	0.347	0.119	4.4e-104	2
Hadhb	6.22e-108	0.411747	0.86	0.619	1.26e-103	2
Bnc2	1.31e-107	0.248646	0.426	0.164	2.65e-103	2
Rarres2	2.15e-107	0.431146	0.753	0.44	4.34e-103	2
Scpep1	4.18e-107	0.342167	0.635	0.33	8.44e-103	2
Stxbp2	7.31e-107	0.277022	0.61	0.298	1.48e-102	2
mt-Nd4	6.58e-106	0.23339	1	0.986	1.33e-101	2
Cox6a1	8.34e-106	0.280214	0.997	0.958	1.68e-101	2
Folr1	1.59e-105	0.237357	0.522	0.223	3.21e-101	2
Magi1	1.7e-105	0.253834	0.392	0.151	3.44e-101	2
Ctnna1	2.2e-104	0.358514	0.79	0.511	4.45e-100	2
Serpinb1a	4.28e-104	0.225064	0.442	0.179	8.64e-100	2
Gm5617	1.11e-103	0.305586	0.654	0.348	2.24e-99	2
Rnh1	5.88e-103	0.330575	0.911	0.69	1.19e-98	2
2410015M20Rik	1.64e-102	0.283947	0.975	0.877	3.32e-98	2
Adck5	2.3e-102	0.285722	0.556	0.269	4.65e-98	2
Xaf1	2.52e-102	0.207246	0.318	0.104	5.09e-98	2
Homer3	6.62e-102	0.271768	0.512	0.23	1.34e-97	2
H19	5.37e-100	0.329195	0.931	0.653	1.08e-95	2
Commd6	9.71e-100	0.350674	0.737	0.467	1.96e-95	2
2310009B15Rik	1.39e-99	0.336986	0.741	0.461	2.82e-95	2
Uap1l1	4.05e-99	0.221487	0.379	0.142	8.19e-95	2
Ces2g	5.34e-99	0.263766	0.422	0.168	1.08e-94	2
Lrrc42	6.54e-99	0.312483	0.719	0.422	1.32e-94	2
Gm45716	6.68e-99	0.25758	0.412	0.171	1.35e-94	2
Cox8a	6.93e-99	0.242924	1	0.976	1.4e-94	2
Cited2	2.29e-98	0.328926	0.727	0.424	4.62e-94	2
Bcar3	3.41e-97	0.205787	0.302	0.103	6.9e-93	2
Ctsc	2.91e-96	0.274201	0.529	0.244	5.88e-92	2
Map3k1	3.06e-96	0.272462	0.491	0.227	6.18e-92	2
Aldh1a7	8.17e-96	0.248604	0.289	0.095	1.65e-91	2
Cst3	8.69e-96	0.254022	0.991	0.932	1.76e-91	2
Tbrg1	2.38e-95	0.319777	0.905	0.721	4.81e-91	2
Cdk4	1.13e-94	0.299707	0.981	0.878	2.28e-90	2
Lrrk1	1.46e-94	0.223239	0.403	0.161	2.96e-90	2
Cttnbp2	2.11e-94	0.206945	0.367	0.135	4.27e-90	2
Dhcr24	3.88e-94	0.240982	0.383	0.157	7.84e-90	2
Arpc1b	6.38e-94	0.301148	0.963	0.792	1.29e-89	2
Pdzd2	1.95e-93	0.259963	0.485	0.222	3.94e-89	2
Rdh10	3.16e-93	0.23038	0.336	0.126	6.38e-89	2
Slc25a3	1.12e-92	0.26229	0.992	0.929	2.27e-88	2
Nab1	1.83e-92	0.241939	0.492	0.227	3.7e-88	2
Galk1	4.8e-92	0.326561	0.816	0.552	9.69e-88	2
Epb41l3	5.29e-92	0.215686	0.386	0.152	1.07e-87	2
Wwtr1	5.58e-92	0.302808	0.721	0.424	1.13e-87	2
Rbm28	1.13e-91	0.381139	0.619	0.371	2.29e-87	2
Bri3bp	1.67e-90	0.268216	0.585	0.302	3.37e-86	2
Palm	2.22e-89	0.253524	0.563	0.276	4.49e-85	2
Txn1	9.08e-89	0.318819	0.977	0.889	1.83e-84	2
Stard10	2.34e-88	0.240077	0.496	0.233	4.73e-84	2
Cttnbp2nl	2.41e-88	0.207868	0.37	0.146	4.87e-84	2
Gsdmd	2.48e-88	0.235688	0.411	0.173	5e-84	2
Ucp2	2.94e-88	0.262068	0.847	0.493	5.93e-84	2
Axl	3.58e-88	0.296217	0.829	0.517	7.23e-84	2
Cdc14b	4.58e-88	0.226968	0.394	0.161	9.25e-84	2
Tiparp	1.03e-87	0.282458	0.557	0.291	2.08e-83	2
Cstb	3.13e-87	0.282228	0.91	0.723	6.33e-83	2
Uqcr11	5.56e-87	0.249784	0.983	0.843	1.12e-82	2
Aacs	3.37e-86	0.200911	0.312	0.114	6.82e-82	2
Kdm3a	3.94e-86	0.224642	0.431	0.189	7.97e-82	2
Pdk2	5.15e-86	0.204182	0.406	0.168	1.04e-81	2
Hadha	1.74e-85	0.325321	0.83	0.6	3.52e-81	2
Pkig	3.6e-85	0.30423	0.938	0.764	7.26e-81	2
Orai1	9.61e-85	0.255626	0.441	0.205	1.94e-80	2
Anxa5	1.33e-84	0.323999	0.934	0.736	2.68e-80	2
Ahnak	1.49e-84	0.311359	0.738	0.435	3.01e-80	2
mt-Nd2	2.95e-84	0.246572	0.994	0.928	5.96e-80	2
Mmd	2.07e-82	0.234784	0.47	0.222	4.18e-78	2
Snx6	4.95e-82	0.304832	0.921	0.713	9.99e-78	2
Ptprd	8.57e-82	0.248263	0.586	0.3	1.73e-77	2
Vcl	4.17e-81	0.252581	0.483	0.238	8.42e-77	2
Aldh9a1	1.01e-80	0.247929	0.667	0.375	2.04e-76	2
Pacsin2	1.74e-80	0.28794	0.673	0.406	3.52e-76	2
mt-Nd1	4.26e-80	0.205049	1	0.993	8.6e-76	2
Pank3	4.32e-80	0.230825	0.412	0.183	8.73e-76	2
Col12a1	1.51e-79	0.27124	0.444	0.201	3.04e-75	2
Myl12a	2.72e-79	0.256493	0.99	0.955	5.49e-75	2
Atp5g3	1.58e-78	0.276443	0.965	0.833	3.2e-74	2
Timm8a1	2.39e-78	0.281462	0.674	0.401	4.82e-74	2
Ctxn1	6.33e-78	0.259348	0.663	0.374	1.28e-73	2
Mettl27	1.92e-77	0.232892	0.471	0.227	3.88e-73	2
Jup	2.18e-77	0.202774	0.36	0.151	4.4e-73	2
Siae	5.61e-77	0.206301	0.345	0.141	1.13e-72	2
Clic1	8.56e-77	0.267202	0.989	0.865	1.73e-72	2
Apobec3	9.01e-76	0.237209	0.539	0.276	1.82e-71	2
2022-03-02	1.15e-75	0.276897	0.911	0.666	2.32e-71	2
Timp1	1.99e-75	0.24376	0.569	0.295	4.01e-71	2
Fbxw17	3.5e-75	0.222709	0.499	0.253	7.06e-71	2
Pigyl	8.34e-75	0.292415	0.855	0.66	1.69e-70	2
Slc48a1	9.4e-75	0.2566	0.563	0.307	1.9e-70	2
Ldha	2.46e-74	0.262124	0.955	0.781	4.97e-70	2
Pkm	1.9e-73	0.275877	0.981	0.86	3.85e-69	2
Daam1	5.11e-73	0.23798	0.45	0.225	1.03e-68	2
Phf14	7.2e-73	0.300218	0.788	0.556	1.46e-68	2
Ndufa7	1.08e-72	0.204949	0.992	0.929	2.18e-68	2
Fam234a	1.68e-72	0.24546	0.57	0.311	3.39e-68	2
Plec	3.93e-72	0.218599	0.444	0.214	7.95e-68	2
Rnf149	4.48e-72	0.263283	0.613	0.357	9.06e-68	2
Abhd4	1.14e-71	0.223853	0.523	0.273	2.3e-67	2
Adam10	2.75e-71	0.254525	0.619	0.363	5.57e-67	2
Atp6v0e	3.24e-71	0.262123	0.946	0.806	6.55e-67	2
BC029722	5.57e-71	0.201852	0.427	0.203	1.13e-66	2
Snx15	7.3e-71	0.241676	0.468	0.244	1.48e-66	2
Pim3	1.47e-70	0.234905	0.472	0.242	2.96e-66	2
Hcfc1r1	2.21e-69	0.281057	0.84	0.638	4.47e-65	2
Eno1	3.11e-69	0.284052	0.94	0.801	6.29e-65	2
Ssbp4	1.72e-68	0.271032	0.825	0.573	3.48e-64	2
Pfkl	4.47e-68	0.256146	0.711	0.453	9.04e-64	2
Glul	8.07e-68	0.252702	0.609	0.36	1.63e-63	2
Nr5a1	8.42e-68	0.214909	0.489	0.247	1.7e-63	2
Dbi	1.26e-67	0.270618	0.918	0.744	2.55e-63	2
Atp5g1	2.63e-67	0.222209	0.994	0.94	5.31e-63	2
Tob1	2.81e-67	0.215831	0.496	0.259	5.69e-63	2
Tmem176b	1.15e-66	0.274002	0.979	0.81	2.33e-62	2
Nenf	1.36e-66	0.239097	0.998	0.904	2.76e-62	2
Wsb2	2.4e-66	0.21706	0.475	0.248	4.86e-62	2
Gpx4	9e-66	0.232834	0.99	0.959	1.82e-61	2
Cyhr1	6.12e-65	0.283407	0.64	0.406	1.24e-60	2
Psme2	7.24e-65	0.256578	0.888	0.719	1.46e-60	2
Asl	1.61e-64	0.218251	0.467	0.246	3.26e-60	2
Plin3	3.54e-64	0.266581	0.843	0.617	7.15e-60	2
Timp3	2.4e-63	0.242579	0.677	0.408	4.86e-59	2
Bcat2	3.09e-62	0.233509	0.6	0.354	6.24e-58	2
Nudt14	3.43e-62	0.210784	0.607	0.357	6.94e-58	2
Neo1	4.16e-62	0.220265	0.493	0.262	8.41e-58	2
Ndufb9	5.15e-62	0.216955	0.984	0.901	1.04e-57	2
Casp8	1.07e-61	0.208152	0.468	0.244	2.15e-57	2
Litaf	1.36e-61	0.221858	0.665	0.406	2.75e-57	2
Vat1	1.45e-61	0.224513	0.64	0.381	2.93e-57	2
Vim	1.76e-61	0.262009	0.985	0.865	3.55e-57	2
Stom	2.67e-61	0.208627	0.454	0.234	5.4e-57	2
Suclg2	6.57e-61	0.240981	0.702	0.452	1.33e-56	2
Slc38a1	2.11e-60	0.210921	0.51	0.283	4.26e-56	2
Mfge8	8.63e-60	0.275859	0.867	0.647	1.74e-55	2
Pdk3	1.02e-59	0.218279	0.602	0.358	2.06e-55	2
Eci1	1.23e-59	0.230701	0.7	0.46	2.49e-55	2
S100a1	1.38e-59	0.220348	0.725	0.458	2.79e-55	2
Arid5b	2.86e-59	0.223821	0.699	0.436	5.78e-55	2
Dnaja1	2.1e-58	0.218606	0.981	0.904	4.25e-54	2
Zfp277	1.1e-57	0.234881	0.639	0.403	2.22e-53	2
Crtc3	2.17e-57	0.20092	0.616	0.365	4.39e-53	2
Nfib	3.24e-57	0.206439	0.869	0.583	6.55e-53	2
Bok	4.1e-56	0.203751	0.567	0.318	8.29e-52	2
Tspan5	1.13e-55	0.209206	0.577	0.34	2.29e-51	2
Atp1b1	1.43e-55	0.204711	0.922	0.696	2.88e-51	2
Vdac3	1.83e-55	0.216582	0.978	0.91	3.69e-51	2
Polr2l	1.9e-55	0.232621	0.731	0.487	3.83e-51	2
Oat	1.95e-55	0.259557	0.857	0.669	3.94e-51	2
Rilpl2	3.27e-55	0.203278	0.6	0.358	6.61e-51	2
Rbpms	4.89e-55	0.208658	0.758	0.504	9.89e-51	2
Hacd3	6.45e-55	0.219856	0.555	0.331	1.3e-50	2
Peak1	7.29e-55	0.207454	0.52	0.294	1.47e-50	2
Msi2	1.28e-54	0.208387	0.586	0.347	2.59e-50	2
Phgdh	1.37e-54	0.207768	0.821	0.566	2.76e-50	2
Tspan4	4.04e-54	0.203834	0.573	0.337	8.16e-50	2
Ccdc61	4.46e-54	0.284493	0.433	0.242	9.01e-50	2
Gamt	4.78e-54	0.216511	0.647	0.404	9.65e-50	2
Uba1	6.48e-54	0.218148	0.826	0.601	1.31e-49	2
Hes1	2.55e-53	0.244641	0.765	0.516	5.15e-49	2
Pcmtd1	4.86e-53	0.220525	0.607	0.378	9.83e-49	2
Kcnq1ot1	8.05e-53	0.277889	0.742	0.51	1.63e-48	2
Knop1	3.14e-52	0.227876	0.785	0.561	6.35e-48	2
Ptgr1	3.24e-52	0.230705	0.436	0.236	6.54e-48	2
Psma7	3.5e-52	0.207089	0.982	0.916	7.08e-48	2
Fam173a	2.63e-51	0.21372	0.774	0.538	5.32e-47	2
Cnpy2	4.22e-51	0.206619	0.959	0.839	8.54e-47	2
Hspb11	4.25e-51	0.202518	0.572	0.356	8.58e-47	2
Zcchc3	4.3e-51	0.206938	0.502	0.296	8.7e-47	2
Atp2b1	5e-51	0.228982	0.812	0.611	1.01e-46	2
Slc25a39	5.47e-50	0.217721	0.617	0.401	1.1e-45	2
Plbd2	8.25e-50	0.209497	0.565	0.356	1.67e-45	2
Scp2	1.25e-49	0.214206	0.858	0.66	2.53e-45	2
Sptbn1	1.26e-49	0.214204	0.927	0.744	2.55e-45	2
Ptp4a2	6.62e-47	0.21858	0.853	0.692	1.34e-42	2
Rab9	1.81e-45	0.216822	0.695	0.488	3.66e-41	2
Dnajc10	3.96e-45	0.202381	0.589	0.382	8e-41	2
Rala	4.73e-45	0.218404	0.806	0.592	9.55e-41	2
Ccdc107	7.09e-45	0.207974	0.711	0.507	1.43e-40	2
Syne2	8.49e-45	0.207415	0.748	0.524	1.72e-40	2
Pla2g16	6.19e-44	0.201288	0.457	0.264	1.25e-39	2
Vdac1	4.93e-43	0.205935	0.916	0.776	9.96e-39	2
Nsmce1	6.11e-42	0.203037	0.78	0.59	1.24e-37	2
Dynll2	1.66e-41	0.202193	0.831	0.643	3.36e-37	2
Bad	5.3e-41	0.201505	0.725	0.521	1.07e-36	2
Tmem147	4.86e-40	0.201416	0.914	0.746	9.81e-36	2
Dap	3.69e-39	0.240982	0.786	0.626	7.45e-35	2
Prpf38b	4.78e-39	0.201013	0.662	0.467	9.65e-35	2
Gm42418	1.06e-34	0.350284	0.889	0.764	2.15e-30	2
Cdkn1c	9.32e-22	0.476088	0.695	0.609	1.88e-17	2
Rnaset2b	5.62e-15	0.22969	0.879	0.764	1.14e-10	2
Hist1h2bc	2.64e-09	0.252996	0.282	0.213	5.33e-05	2
Akr1cl	0	2.14423	0.958	0.543	0	3
Inha	0	2.01269	0.965	0.323	0	3
Hsd3b1	0	1.70061	0.787	0.092	0	3
Clu	0	1.65569	0.991	0.48	0	3
St3gal5	0	1.5461	0.98	0.452	0	3
Serpine2	0	1.54155	0.987	0.491	0	3
Fst	0	1.49993	0.896	0.239	0	3
Akr1c14	0	1.4572	0.9	0.175	0	3
Aard	0	1.41875	0.954	0.275	0	3
Arxes2	0	1.33865	0.959	0.441	0	3
Serpinb6a	0	1.31996	0.995	0.817	0	3
Ephx2	0	1.30017	0.906	0.175	0	3
Chchd10	0	1.29768	0.999	0.744	0	3
Ctsl	0	1.28629	0.993	0.793	0	3
Kctd14	0	1.28106	1	0.605	0	3
Map1b	0	1.21709	0.949	0.393	0	3
Metrnl	0	1.19436	0.862	0.223	0	3
Col18a1	0	1.17883	0.95	0.296	0	3
Ivns1abp	0	1.15354	0.977	0.477	0	3
Gatm	0	1.15302	0.989	0.518	0	3
Hmgcs2	0	1.14198	0.972	0.416	0	3
Itga6	0	1.12906	0.974	0.391	0	3
Gm14226	0	1.11932	0.872	0.225	0	3
Wfdc10	0	1.1189	0.514	0.119	0	3
Thbs1	0	1.11026	0.845	0.181	0	3
Ccnd2	0	1.10861	0.999	0.825	0	3
Gstm1	0	1.08257	1	0.73	0	3
Mid1ip1	0	1.07923	0.874	0.406	0	3
Maged2	0	1.06786	0.999	0.909	0	3
Cdc42ep5	0	1.06051	0.976	0.57	0	3
Bst2	0	1.03079	0.947	0.456	0	3
Tceal9	0	1.03018	0.999	0.926	0	3
Cpe	0	1.01881	0.996	0.472	0	3
Slc18a2	0	1.00209	0.662	0.016	0	3
Kitl	0	0.996052	0.899	0.415	0	3
Gm2044	0	0.98635	0.698	0.112	0	3
Tnni3	0	0.983915	0.594	0.114	0	3
AC167229.1	0	0.95513	0.797	0.173	0	3
Foxl2	0	0.953984	0.979	0.491	0	3
Gstm2	0	0.947938	0.998	0.64	0	3
Socs2	0	0.943214	0.95	0.583	0	3
Hpcal1	0	0.939158	0.966	0.503	0	3
Kazald1	0	0.922915	0.72	0.163	0	3
Cyb5a	0	0.914626	0.995	0.804	0	3
Med10	0	0.895166	0.983	0.692	0	3
Ptges	0	0.894449	0.626	0.107	0	3
Dag1	0	0.886747	0.945	0.478	0	3
Tsc22d1	0	0.867995	1	0.958	0	3
Slc40a1	0	0.867021	0.92	0.41	0	3
Arhgap31	0	0.864115	0.753	0.181	0	3
Zg16	0	0.838359	0.687	0.054	0	3
Susd3	0	0.825018	0.72	0.14	0	3
Pcsk6	0	0.817948	0.863	0.281	0	3
Gpc4	0	0.802187	0.888	0.387	0	3
Fndc5	0	0.795267	0.795	0.239	0	3
Angptl6	0	0.79095	0.624	0.124	0	3
Mgst1	0	0.789689	0.992	0.679	0	3
Sytl4	0	0.78126	0.738	0.141	0	3
Fam13a	0	0.778025	0.571	0.089	0	3
Myo1e	0	0.775885	0.683	0.101	0	3
Tenm4	0	0.774054	0.836	0.311	0	3
Etnk2	0	0.76351	0.882	0.325	0	3
Tgfb1i1	0	0.761696	0.963	0.562	0	3
Amh	0	0.761394	0.456	0.01	0	3
Rasd1	0	0.75184	0.525	0.077	0	3
Krt79	0	0.7516	0.634	0.153	0	3
Bicd1	0	0.750007	0.679	0.132	0	3
Epdr1	0	0.748191	0.727	0.198	0	3
Rasgef1b	0	0.743455	0.642	0.11	0	3
Ucp2	0	0.727807	0.933	0.484	0	3
Smad3	0	0.722874	0.756	0.196	0	3
Col8a1	0	0.72059	0.359	0.019	0	3
Gadd45g	0	0.718211	0.573	0.135	0	3
Nr5a2	0	0.717966	0.605	0.029	0	3
Gtf2e2	0	0.714364	0.907	0.512	0	3
Sema3c	0	0.711353	0.667	0.109	0	3
Bmp4	0	0.709241	0.513	0.052	0	3
Gm37350	0	0.705379	0.327	0.038	0	3
Ldhb	0	0.689322	1	0.873	0	3
Ly6g6e	0	0.678091	0.496	0.033	0	3
Slc26a7	0	0.670802	0.576	0.069	0	3
Scd2	0	0.66424	0.817	0.339	0	3
Defb19	0	0.659289	0.602	0.1	0	3
Jam2	0	0.655076	0.642	0.097	0	3
Smpdl3b	0	0.653884	0.805	0.282	0	3
Tbc1d10a	0	0.651522	0.703	0.234	0	3
Cables1	0	0.62399	0.588	0.097	0	3
Dpf3	0	0.619004	0.711	0.19	0	3
Mettl24	0	0.618129	0.72	0.182	0	3
Tex14	0	0.609093	0.52	0.07	0	3
Plxnc1	0	0.602095	0.69	0.183	0	3
Inhbb	0	0.592667	0.54	0.059	0	3
Fez1	0	0.562614	0.522	0.073	0	3
Atp6v0e2	0	0.55877	0.65	0.158	0	3
Mycl	0	0.555117	0.486	0.075	0	3
Pak3	0	0.535137	0.469	0.041	0	3
Ank2	0	0.532573	0.546	0.094	0	3
Tmem215	0	0.532327	0.368	0.015	0	3
Apoa1	0	0.511319	0.415	0.026	0	3
Esr2	0	0.494796	0.476	0.033	0	3
Osbpl5	0	0.492966	0.581	0.125	0	3
Slco3a1	0	0.472164	0.54	0.112	0	3
Chst9	0	0.469688	0.492	0.063	0	3
Ubash3b	0	0.445729	0.493	0.081	0	3
Cyfip2	0	0.431472	0.493	0.092	0	3
1700016F12Rik	0	0.411949	0.3	0.019	0	3
Bmp3	0	0.406605	0.372	0.015	0	3
Greb1	0	0.405844	0.472	0.078	0	3
Chst8	0	0.365247	0.318	0.021	0	3
Hsd17b1	0	0.354873	0.304	0.017	0	3
Ackr3	0	0.343965	0.351	0.035	0	3
Chp2	0	0.330198	0.338	0.037	0	3
Gm15222	0	0.298602	0.306	0.03	0	3
Aldoa	2.03e-306	0.651204	0.998	0.883	4.11e-302	3
Myo1b	4.46e-305	0.676588	0.821	0.35	9.01e-301	3
Ap1ar	1.45e-300	0.646137	0.822	0.369	2.93e-296	3
Bex1	1.41e-294	0.515686	0.529	0.131	2.85e-290	3
Mras	8.99e-290	0.471188	0.573	0.153	1.82e-285	3
Anxa3	6.12e-289	0.436804	0.561	0.137	1.24e-284	3
Prmt2	1.93e-287	0.597872	0.819	0.358	3.9e-283	3
Cdkn1b	2.76e-286	0.762358	0.841	0.376	5.57e-282	3
Rnf19b	4.17e-286	0.403774	0.426	0.085	8.42e-282	3
Gstm6	2.47e-284	0.751665	0.922	0.391	5e-280	3
Gls	1.44e-282	0.550276	0.631	0.201	2.91e-278	3
Fbn2	9.35e-282	0.626364	0.844	0.37	1.89e-277	3
Mmp23	1.38e-281	0.684461	0.873	0.436	2.79e-277	3
Isyna1	1.13e-280	0.687087	0.993	0.662	2.28e-276	3
Sdc4	3.54e-278	0.764819	0.918	0.43	7.16e-274	3
Pla2g1b	7.65e-278	0.338803	0.383	0.064	1.55e-273	3
Cmbl	2.41e-277	0.47107	0.503	0.119	4.87e-273	3
Pank1	4.91e-274	0.560666	0.672	0.225	9.93e-270	3
Sdc1	3.09e-273	0.775157	0.785	0.382	6.25e-269	3
Myo10	4.9e-272	0.555895	0.687	0.245	9.91e-268	3
Gmpr	5.39e-267	0.624595	0.842	0.408	1.09e-262	3
Tmem171	2.88e-266	0.338867	0.291	0.038	5.82e-262	3
Aldh1a1	1.39e-264	0.65099	0.912	0.406	2.8e-260	3
Smoc1	2.1e-261	0.372567	0.452	0.1	4.25e-257	3
Pabpn1	5.74e-261	0.593263	0.947	0.54	1.16e-256	3
Prkcd	6.17e-261	0.533985	0.717	0.281	1.25e-256	3
Ramp1	3e-259	0.531765	0.489	0.115	6.07e-255	3
Rnd2	1.09e-255	0.486427	0.608	0.195	2.21e-251	3
Calb1	1.78e-255	0.547965	0.255	0.029	3.59e-251	3
Amhr2	7.42e-254	0.617214	0.965	0.424	1.5e-249	3
Mthfd2l	9.72e-254	0.537501	0.771	0.328	1.96e-249	3
Bcat1	1.9e-252	0.397259	0.416	0.09	3.83e-248	3
Pdpn	5.2e-252	0.668902	0.863	0.399	1.05e-247	3
Tbca	4.7e-251	0.460137	0.99	0.93	9.49e-247	3
Bex3	5.2e-251	0.631407	0.968	0.759	1.05e-246	3
Arhgef28	5.24e-251	0.346788	0.406	0.086	1.06e-246	3
Kcnma1	8.33e-250	0.255679	0.326	0.05	1.68e-245	3
Cers5	1.58e-249	0.568102	0.769	0.345	3.2e-245	3
Aplp2	2.22e-248	0.582352	0.975	0.771	4.48e-244	3
Ptpn1	3.82e-248	0.553335	0.723	0.309	7.71e-244	3
Arhgap42	2.34e-245	0.507288	0.617	0.21	4.73e-241	3
Pcbd1	4.73e-243	0.417968	0.569	0.169	9.56e-239	3
Gja1	8.15e-243	0.636015	0.797	0.363	1.65e-238	3
Tanc1	1.53e-242	0.501032	0.65	0.232	3.09e-238	3
Spin2c	7.78e-242	0.422458	0.434	0.099	1.57e-237	3
Rgs2	6.09e-241	0.646983	0.968	0.613	1.23e-236	3
Sgms1	2.02e-239	0.451235	0.6	0.195	4.08e-235	3
Mphosph8	3.54e-239	0.761887	0.881	0.532	7.16e-235	3
Bmp2k	5.13e-239	0.579995	0.585	0.196	1.04e-234	3
Clstn2	6.23e-238	0.212649	0.258	0.032	1.26e-233	3
Msx1	9.61e-238	0.31177	0.277	0.038	1.94e-233	3
Nsg1	5.24e-237	0.545111	0.725	0.28	1.06e-232	3
2022-03-02	6.31e-236	0.582866	0.945	0.662	1.27e-231	3
Smim3	9.56e-235	0.420281	0.496	0.133	1.93e-230	3
Dpysl4	3.86e-232	0.229773	0.258	0.032	7.81e-228	3
Tifa	2.3e-229	0.389011	0.491	0.132	4.65e-225	3
Adgra3	1.47e-225	0.449521	0.647	0.236	2.97e-221	3
P4ha3	6.89e-223	0.247391	0.317	0.054	1.39e-218	3
Emx2	2.9e-222	0.549191	0.793	0.349	5.86e-218	3
Tm9sf2	1.21e-219	0.551629	0.87	0.513	2.45e-215	3
Phlda1	9.16e-219	0.616133	0.756	0.326	1.85e-214	3
Smarca1	3.37e-217	0.576656	0.788	0.362	6.8e-213	3
Arap2	4.86e-215	0.407137	0.441	0.118	9.82e-211	3
Etl4	1.57e-213	0.415093	0.574	0.186	3.17e-209	3
Nedd9	2.03e-213	0.398068	0.515	0.154	4.1e-209	3
1110065P20Rik	2.17e-213	0.533878	0.926	0.61	4.38e-209	3
Gas6	6.38e-213	0.564472	0.995	0.819	1.29e-208	3
Tmem51	2.42e-212	0.451214	0.686	0.26	4.89e-208	3
Bmyc	5.85e-212	0.553851	0.982	0.718	1.18e-207	3
2022-09-04	2.11e-208	0.355338	0.459	0.121	4.27e-204	3
Slc38a1	2.39e-208	0.448327	0.657	0.266	4.84e-204	3
Spint2	4.97e-207	0.516373	0.964	0.51	1e-202	3
1110046J04Rik	1.85e-206	0.437591	0.5	0.149	3.74e-202	3
Cited1	2.82e-206	0.487945	0.377	0.088	5.7e-202	3
Fam20c	6e-206	0.27139	0.302	0.054	1.21e-201	3
S100a10	1.49e-205	0.564133	0.994	0.686	3.01e-201	3
Armcx5	3.07e-205	0.500645	0.636	0.245	6.21e-201	3
Gapdh	4.57e-205	0.445475	0.998	0.932	9.23e-201	3
Itm2b	1.93e-204	0.418933	0.999	0.989	3.9e-200	3
Nnat	4.14e-204	0.578097	0.539	0.18	8.38e-200	3
Scap	3.29e-203	0.438984	0.652	0.266	6.65e-199	3
Zfp41	4.29e-201	0.356754	0.449	0.124	8.66e-197	3
Fut8	1.77e-200	0.543754	0.749	0.362	3.58e-196	3
Casp6	5.55e-199	0.547963	0.856	0.482	1.12e-194	3
Fhl1	1.04e-198	0.362145	0.515	0.157	2.1e-194	3
Arhgap29	1.49e-198	0.586056	0.827	0.427	3.01e-194	3
Adh5	1.8e-198	0.55902	0.917	0.686	3.64e-194	3
Mif	9.09e-198	0.471177	0.994	0.948	1.84e-193	3
mt-Co1	2.63e-197	0.398879	0.998	0.995	5.32e-193	3
Htra1	6.7e-197	0.633002	0.881	0.573	1.35e-192	3
Wnt6	3.47e-195	0.528253	0.932	0.428	7.02e-191	3
Pde1a	7.87e-195	0.43335	0.63	0.23	1.59e-190	3
Slc1a6	2.4e-190	0.242218	0.278	0.048	4.86e-186	3
Prdx1	2.96e-190	0.373683	0.999	0.992	5.98e-186	3
Cd151	1.22e-188	0.449537	0.907	0.468	2.47e-184	3
Tdrp	7.17e-188	0.528558	0.651	0.281	1.45e-183	3
Rai14	7.99e-187	0.405983	0.608	0.229	1.61e-182	3
Erbb2	1.61e-185	0.306945	0.415	0.111	3.26e-181	3
Hs6st2	1.82e-185	0.560098	0.758	0.36	3.67e-181	3
Stra6	3.41e-185	0.235358	0.314	0.063	6.9e-181	3
Mdfic	3.27e-184	0.404785	0.543	0.189	6.6e-180	3
Cxxc4	6.5e-183	0.231468	0.285	0.053	1.31e-178	3
Pcsk5	4.91e-182	0.293598	0.369	0.089	9.92e-178	3
Sox4	4.12e-181	0.568558	0.986	0.787	8.32e-177	3
Ddit4l	3.09e-177	0.478034	0.692	0.305	6.24e-173	3
Dynlt1f	1.53e-176	0.492582	0.834	0.519	3.09e-172	3
Ezr	1.27e-175	0.410478	0.783	0.353	2.57e-171	3
Hs3st1	8.8e-174	0.392615	0.55	0.195	1.78e-169	3
Aldh1b1	2.69e-173	0.392329	0.731	0.303	5.43e-169	3
Gprasp1	8.96e-173	0.421553	0.639	0.269	1.81e-168	3
Trim62	2.27e-172	0.245973	0.343	0.08	4.6e-168	3
Ywhaq	8.29e-172	0.376603	0.99	0.931	1.68e-167	3
AU020206	1.09e-171	0.431607	0.663	0.292	2.2e-167	3
Fbxo21	4.13e-171	0.527485	0.764	0.386	8.35e-167	3
Adgrg1	6.92e-171	0.369276	0.644	0.263	1.4e-166	3
Ptgds	1.3e-170	0.375179	0.412	0.12	2.63e-166	3
Chn2	4.34e-170	0.249146	0.313	0.068	8.76e-166	3
Layn	3.01e-169	0.303168	0.423	0.122	6.07e-165	3
Derl3	6.54e-168	0.343763	0.424	0.127	1.32e-163	3
[truncated: 8,962 more rows]
