# Supplementary material for: Ablation of the circadian rhythm protein CACNA2D3 impairs primordial follicle assembly in the mouse ovary
Source: Clin Transl Med. 2023 Nov 6;13(11):e1467. doi: 10.1002/ctm2.1467 (PMC10626498; doi:10.1002/ctm2.1467)
Supplement: Supplementary file 2 — Supporting Information [file CTM2-13-e1467-s009.xlsx]

## Sheet: myrow
Table S2. List of branch-specific DEGs expression along pseudotime in oocytes. Corresponding to Figure 3F and 3G.
gene	cluster
Malat1	3
Hba-a1	3
Hba-a2	3
Hbb-bs	3
mt-Nd2	3
Taf10	3
Alyref	3
Hbb-bt	3
Tex15	3
Ybx2	3
Dazl	3
mt-Co2	3
BC005561	3
Srsf9	3
H1f0	3
Kit	3
Ppp4r2	3
Cenpv	3
Ogt	3
Ube2m	3
Mov10l1	3
Taf5	3
Nktr	3
Ube2s	3
Ttc14	3
Brd2	3
Pbrm1	3
Ube2r2	3
Rbm26	3
Fbxw7	3
Hnrnpd	3
Pcgf5	3
Lsm14b	3
Ubn1	3
Agpat5	3
Jund	3
Luc7l2	3
Rbm39	3
Snhg11	3
Ppp2ca	3
Chmp4b	3
Cbx3	3
Set	3
Kmt2c	3
Auts2	3
Smarca5	3
Arglu1	3
Wapl	3
Ash1l	3
Bod1	3
9930021J03Rik	3
Ttn	3
Mark3	3
Ddx5	3
Chd4	3
Cep83	3
Strn3	3
Cep192	3
Mtdh	3
Drap1	3
Cdk12	3
Neb	3
Gatad1	3
Rfxap	3
Pabpn1	3
Bbc3	3
Id3	3
Polr2a	3
Rsrp1	3
Hsp90b1	3
Hes1	3
Srrm2	3
Rif1	3
Samd4b	3
Rbbp6	3
Snrnp48	3
Wnk1	3
Gm42418	3
Pnisr	3
Ctcf	3
Cggbp1	3
Tnrc6a	3
Ddhd2	3
Ankrd11	3
Larp4b	3
Eif4a2	3
Pkn2	3
Hist1h1e	3
Cnpy1	3
Arid1a	3
Cdv3	3
Ints6	3
Yy1	3
Zfp91	3
Grid2	3
Pak1ip1	3
Celf1	3
Fam208a	3
Zfp292	3
Myef2	3
Cspg5	3
Rnaset2b	3
mt-Atp8	3
Pak2	3
Tnks2	3
Enah	3
Tra2b	3
Bptf	3
4932438A13Rik	3
Smc3	3
Krit1	3
Jarid2	3
Arhgap5	3
Syncrip	3
H3f3b	3
Dhx36	3
R3hdm2	3
Srsf1	3
Mdm4	3
Ube2q1	3
Eif3a	3
D10Wsu102e	3
Zc3h13	3
Zfp106	3
Cab39	3
Dnttip1	3
Ankrd17	3
Xist	3
BC005537	3
Wdr26	3
Foxn2	3
Ppp4r3a	3
Map4k4	3
Gm26917	3
Birc6	3
Prpf38b	3
Akap11	3
Kansl1	3
Prrc2c	3
Rock2	3
Stx16	3
Pura	3
Srsf10	3
Hnrnpr	3
Fubp1	3
Rnaset2a	3
Eif4g1	3
Usp9x	3
Gnb1	3
Nisch	3
Mga	3
Ube2h	3
Gatad2b	3
Ankrd10	3
Atf4	3
Micu3	3
Sfpq	3
Hook1	3
Cdc34	3
Ddx50	3
Mpp6	3
Crybg3	3
Tra2a	3
Cct4	3
Hnrnpk	3
Trappc10	3
Hist1h2ap	3
Rsbn1l	3
Gm26620	3
Pnn	3
Suco	3
Naa30	3
Ccng1	3
Esf1	3
Ctdnep1	3
Cdk13	3
Sap30l	3
Hist4h4	3
Senp6	3
Tspan3	3
Rnf220	3
Suz12	3
Wwc2	3
Cspp1	3
Aftph	3
Apex1	3
Mtpn	3
Trim24	3
Ranbp2	3
Gstm2	3
Tmem245	3
Ythdc1	3
Tef	3
Trim71	3
Nucks1	3
Crebbp	3
Dusp7	3
Txnip	3
Snrnp200	3
Zbtb18	3
Ptp4a2	3
Pum1	3
Wac	3
Ppp4r3b	3
Uhrf2	3
Smarcc1	3
Gm30735	3
H2afz	3
Eif4enif1	3
Gm26699	3
Suv39h1	3
Acbd3	3
Gab3	3
Chic2	3
mt-Nd3	3
Rrbp1	3
Rnf11	3
Nol8	3
Fus	3
Arfgef1	3
4933416C03Rik	3
Atp2b1	3
Rab11fip2	3
Id2	3
Scml2	3
Zfp638	3
Zfp746	3
Mdm2	3
Senp2	3
Tfrc	3
Ddx3x	3
Cdc73	3
Ybx3	3
Rnf216	3
Fam241a	3
Dmrtc2	3
Tsc22d2	3
Mtch2	3
Pabpc1	3
Ccni	3
Emc7	3
Mta1	3
Eif5b	3
Zmym4	3
Fam193a	3
Cul3	3
Prrc2a	3
Ppm1a	3
Nos1	3
Srrm1	3
Macf1	3
Rev1	3
Fam208b	3
Tmem108	3
Rbm25	3
Ep300	3
Gpr137c	3
Nfat5	3
Clock	3
Ube3c	3
Tgoln1	3
Cnot1	3
Zdbf2	3
Xlr5c	3
Kdm5a	3
Fxr2	3
Eid1	3
D930016D06Rik	3
Nsd2	3
Rbm46	3
Msl1	3
Kdm1a	3
Phf23	3
Bach1	3
Tsc22d1	3
Sbf2	3
Chd7	3
Meg3	3
Arhgef12	3
Gtf2a1	3
Ccnl1	3
Cd164	3
Tmem203	3
Abi3bp	3
Dbf4	3
Csnk1g2	3
Itpr1	3
Rab6a	3
Rbmxl2	3
Phlda3	3
1700080O16Rik	3
Ahcyl2	3
Arl6ip6	3
Gnl1	3
Pten	3
Otud4	3
Ascc3	3
Spast	3
Prpf8	3
Stag3	3
Prkar1a	3
Tob1	3
Ube2z	3
Zranb1	3
Rybp	3
Atr	3
Bmi1	3
Topbp1	3
Nop58	3
Herc1	3
Slc24a5	3
Rmnd5a	3
Thap12	3
Serinc1	3
Taok1	3
Arl6ip4	3
Tlk2	3
N4bp1	3
Apc	3
Tmed9	3
Taf3	3
Aen	3
Hnrnpu	3
Cdkn1a	3
Rasa1	3
Wrnip1	3
Akap17b	3
Ncoa6	3
Ssbp2	3
Setd5	3
Ssbp3	3
Ncor1	3
Siah1a	3
Qk	3
Stag1	3
Rbms1	3
Mapk8	3
Gjc1	3
Chd8	3
Cdk9	3
Srsf5	3
Son	3
Atf7ip	3
Osbpl8	3
Ube2q2	3
Cnot6	3
Grb2	3
Mon2	3
Rnf111	3
Zbtb10	3
Ppp3cb	3
Lnpk	3
Zfp131	3
Enho	3
Gsk3b	3
Atrn	3
Topaz1	3
Usp42	3
Ubn2	3
Tab2	3
Ttc19	3
Zbtb20	3
Ankrd12	3
Ankrd31	3
Kctd2	3
Ammecr1	3
Casp8ap2	3
Epc2	3
Pwwp2a	3
Mier1	3
Zzz3	3
Klhl15	3
Klf10	3
Ireb2	3
Rictor	3
Zfp318	3
Fst	3
Rbpj	3
Gpatch8	3
Pcbp1	3
Baz1b	3
Rab11fip4	3
Zeb1	3
Brd8	3
Bclaf1	3
Ddit4	3
Gm47918	3
Dmxl1	3
Pds5a	3
Pum2	3
Rock1	3
Crk	3
Zcchc11	3
Slbp	3
1810013L24Rik	3
Caprin2	3
Phf10	3
2410089E03Rik	3
E130308A19Rik	3
Crebzf	3
Cic	3
Srsf7	3
Mcm3ap	3
Rabgap1	3
0610010K14Rik	3
Btbd7	3
Dlg1	3
Dnajc24	3
Atp11b	3
P4hb	3
Pan3	3
Gm13830	3
Tex19.1	3
Atn1	3
Gm4779	3
Cecr2	3
Yaf2	3
Baz1a	3
Tmcc1	3
Rragc	3
Fam193b	3
Zbtb26	3
Tcf20	3
Tmem57	3
Kmt2e	3
Supt5	3
Bmpr1a	3
Sbf1	3
Mbd3	3
Pcnx	3
Sde2	3
Sltm	3
Col1a1	3
Mtf2	3
Tcf12	3
Strbp	3
Smc6	3
Hjurp	3
Jag2	3
Clint1	3
Rc3h2	3
Usp26	3
Peli1	3
Pdpk1	3
Trim41	3
Amhr2	3
Strap	3
Gapvd1	3
Ppfia1	3
Zcchc2	3
Ccdc9	3
Jun	3
Col1a2	3
Wt1	3
Zfp622	3
Jmy	3
Kctd14	3
Rnpc3	3
Rcc2	3
Satb1	3
Secisbp2l	3
Agfg1	3
Ehmt1	3
Rab1a	3
Wasl	3
Ankrd40	3
Cyth3	3
Tshz1	3
Htatsf1	3
Arih1	3
Npat	3
Trim52	3
Zfhx3	3
Mcl1	3
Alkbh1	3
Ube3a	3
Matr3	3
Itch	3
Ep400	3
Larp1b	3
Rorc	3
Zmiz2	3
Pdik1l	3
Atxn7l3b	3
Rap2a	3
Slk	3
Zmym5	3
Phf20l1	3
Brwd1	3
Ubr5	3
Csnk2a2	3
Bcl7c	3
Phf21a	3
Pprc1	3
Zfp580	3
B230219D22Rik	3
Slmap	3
Mysm1	3
Ino80	3
Gsk3a	3
Cdc5l	3
Ahcyl1	3
Cltc	3
Ube2e3	3
Kdm2a	3
Mbtd1	3
Gas6	3
Cd81	3
Spen	3
Reg2	3
Gm44113	3
Mast2	3
Leng8	3
Fnbp1l	3
Sec63	3
Xiap	3
Camsap1	3
Pik3ca	3
Tet3	3
Ccny	3
Nxf1	3
Trip12	3
Pip5k1a	3
Mycbp2	3
Rnps1	3
Ggnbp2	3
Rapgef6	3
Zfp36l2	3
Papola	3
Map1b	3
R3hdm1	3
Scaf11	3
Pitpna	3
Ppp6c	3
Rab14	3
Mef2a	3
Plk2	3
Serbp1	3
Med1	3
Ei24	3
Golgb1	3
Arid4b	3
Lcorl	3
Picalm	3
Tmem30a	3
Trim44	3
Tmed7	3
Naa15	3
Mob1a	3
Ppp1r12a	3
Il6st	3
Pdcd11	3
Akap9	3
Esx1	3
Pcnx3	3
Mllt10	3
Vezf1	3
Col3a1	3
Cgrrf1	3
Bag4	3
Ppwd1	3
Crygb	3
Cpe	3
Phip	3
Pogk	3
0610012G03Rik	3
Pogz	3
Zbtb11	3
Fcho2	3
Foxn3	3
Clcn3	3
Arl4a	3
Lsm12	3
Scrib	3
Arf6	3
Luc7l3	3
Klhl9	3
Hnrnpa0	3
Klhdc10	3
Ino80d	3
Bclaf3	3
Med4	3
Agap1	3
Smap2	3
Zbtb32	3
Mmp14	3
Chd6	3
Jak2	3
Gm47283	3
Pcbp2	3
Rnf19a	3
Ube2j2	3
Lin54	3
Trp53inp1	3
Ice1	3
AC126936.1	3
Luzp1	3
Lin7c	3
Kcnh1	3
Lman2l	3
Per3	3
Kcmf1	3
Tusc2	3
Tanc2	3
Sertad2	3
Cyr61	3
Dennd1b	3
Tle1	3
Celf2	3
Nasp	3
Nsl1	3
Ccnh	3
Zdhhc20	3
Wbp4	3
Cabin1	3
Tmem64	3
Vps54	3
Gabrr1	3
Tex13b	3
Usp37	3
Stim1	3
Furin	3
Btbd10	3
Dido1	3
Hist1h2ae	3
Plp1	3
Yrdc	3
Ppp6r3	3
Brd3	3
Hdac4	3
Dnajc13	3
Ip6k1	3
Gpbp1l1	3
Mgst1	3
Chchd4	3
Tbck	3
Nudcd2	3
Mprip	3
Map3k9	3
Dopey1	3
2310035C23Rik	3
Myo5b	3
Ccnt1	3
Lemd2	3
Cnbp	3
Aebp2	3
Lnpep	3
Lsm8	3
Kmt5a	3
Tlk1	3
Tmem259	3
Smg7	3
Phf20	3
Scaper	3
Larp1	3
Fam8a1	3
Styx	3
Khdrbs1	3
Rnf145	3
Mosmo	3
Tanc1	3
Usf3	3
Psme4	3
Dync1li1	3
Usp47	3
Nsd1	3
Plekha5	3
Otulin	3
Rnf130	3
Fbxo15	3
D5Ertd579e	3
S100a10	3
Agpat3	3
Sptbn1	3
Vcpip1	3
Dtl	3
Nsd3	3
Mafg	3
Piwil2	3
Uqcrfs1	3
Ccnd2	3
Mark2	3
Zfp397	3
Aggf1	3
Ahctf1	3
Kif15	3
Tipin	3
Morc3	3
Ddx42	3
Galnt1	3
Pikfyve	3
Rprd1a	3
Rere	3
Git2	3
Add2	3
Sox4	3
Foxo3	3
Snx27	3
Cdyl	3
Bahcc1	3
Tardbp	3
Tmsb4x	3
Smndc1	3
Kansl1l	3
Rev3l	3
Xrn2	3
Gstm1	3
Cast	3
Tatdn2	3
Zcchc6	3
Crtc3	3
Ogdh	3
Tex19.2	3
Tjp1	3
Gm527	3
Chka	3
Il17rd	3
Frs2	3
Tdrd1	3
Bod1l	3
Mia3	3
Fsd1l	3
Kras	3
Shprh	3
Tia1	3
Ylpm1	3
Cpsf1	3
D630023F18Rik	3
Clk2	3
Gclm	3
Nectin3	3
Setd2	3
Ankib1	3
Kpna3	3
AI314180	3
Phf3	3
Tm9sf2	3
Psap	3
Atxn7	3
Scaf8	3
Rae1	3
Hras	3
Crls1	3
Cep350	3
Sel1l	3
Gigyf1	3
Marcks	3
Atf2	3
Alg13	3
Zbtb37	3
Zfyve27	3
Afdn	3
Gm26782	3
Igf2r	3
Trmt10a	3
Nbea	3
Sqstm1	3
Avl9	3
Pdcd4	3
Atp2a2	3
Chd2	3
Rrs1	3
Maged2	3
Scaf1	3
Susd6	3
Slf2	3
Tex10	3
Zfp523	3
4931406P16Rik	3
Hif1a	3
Lpp	3
Mrpl43	3
Zfp704	3
Setdb1	3
Eda2r	3
Asxl1	3
Clasp2	3
Smg1	3
Sfswap	3
Egln2	3
Atxn2l	3
Pitpnb	3
Riox1	3
Ncapg2	3
Mrpl14	3
Gm26724	3
Gm9856	3
Mrps17	3
Rasal2	3
Epb41l2	3
Ptn	3
Fam90a1b	3
Tdrkh	3
Rel	3
Fnip1	3
Crlf2	3
Dcaf1	3
Fam135a	3
Grhl2	3
Hs2st1	3
Rarres2	3
Thoc2	3
Clu	3
Gprasp1	3
Tmem176b	3
Selenof	3
Safb	3
Tbl1xr1	3
Snrnp40	3
Srsf6	3
Tmem101	3
Wee1	3
Nipbl	3
Rptor	3
Rbbp8	3
Reln	3
Ncoa2	3
Gm44601	3
Magohb	3
Igf1r	3
Ccdc25	3
Cul4b	3
Setd1b	3
Rbm18	3
Tob2	3
Usp34	3
Axin1	3
Gstm6	3
Crebl2	3
Zswim8	3
Mrps26	3
Thoc3	3
Kdm5c	3
Pttg1ip	3
Slc35a3	3
Csf2ra	3
Nploc4	3
Stx3	3
Med13l	3
Nr3c1	3
Mdn1	3
S100pbp	3
Usp1	3
Ybx1	3
Zbtb12	3
Ndufaf1	3
Mapk14	3
Mbtps2	3
Zfx	3
Utp18	3
Kif5b	3
Ptbp3	3
Asxl2	3
Specc1l	3
Dkc1	3
Srp19	3
Stra8	3
Foxo1	3
Ube2b	3
Hist1h1b	3
Lrrc58	3
Ergic2	3
Ptgr2	3
Itm2c	3
Bex1	3
Gatm	3
Top2a	3
Tsr2	3
Arfgef3	3
Bms1	3
Rad51ap2	3
Sik2	3
Htt	3
Hnrnpll	3
Zfp646	3
Vim	3
Ube2i	3
Ttc28	3
Anks3	3
Tdg	3
Klhl20	3
Nop2	3
Arl5a	3
Spata5	3
Sav1	3
Mybl1	3
Myl9	3
Phlpp1	3
Msantd3	3
Zmym2	3
Tmem59	3
Terf2	3
Tcfl5	3
Phc3	3
Gm26808	3
Rras	3
Rnf19b	3
Cklf	3
Wipf2	3
Vps13a	3
Sgce	3
Rad54l2	3
Rbp4	3
Zfp612	3
Rfx7	3
Naa35	3
Rbm5	3
Pptc7	3
Tial1	3
Maea	3
Ccnl2	3
Sipa1l1	3
Kansl3	3
Wdyhv1	3
Olfr206	3
Ppp1r2	3
Eif4g3	3
Msl2	3
Plagl2	3
Zfp654	3
Ddx23	3
Pomc	3
Man1a2	3
Taf5l	3
Atp13a3	3
Ddx17	3
Lonrf1	3
Nckap1	3
B430010I23Rik	3
Dock9	3
Trim59	3
Dnajb9	3
1700020I14Rik	3
Trip11	3
Sar1a	3
Zfp280d	3
Arl8a	3
2810474O19Rik	3
Cnih4	3
Eif1ad	3
Otud7b	3
S100a11	3
Safb2	3
Hnrnpul2	3
Mef2d	3
Ubp1	3
Pgp	3
Tnpo3	3
Raly	3
Thbs1	3
Npepps	3
Vps13c	3
Ccnk	3
Dpy19l3	3
Glce	3
Sesn2	3
Ankrd50	3
Uvssa	3
Astn1	3
Zfp507	3
Zdhhc21	3
Eml4	3
Cnnm1	3
Fam117b	3
Tgs1	3
Med31	3
Jmjd1c	3
Nr2f6	3
Sh3pxd2a	3
Timp3	3
Aar2	3
Wnk2	3
Aak1	3
Zfp955a	3
Kdm2b	3
Ublcp1	3
Chuk	3
Pts	3
Tmtc3	3
Tpr	3
Diaph1	3
Acvr2a	3
Tex13c2	3
Ppp1r10	3
Mkln1	3
Pi4k2a	3
Mpc1	3
Bace2	3
Fem1c	3
2023-03-07	3
Haus2	3
Dpp8	3
Ube4a	3
Srsf11	3
Brpf1	3
Ap1ar	3
Map3k10	3
Vapa	3
Pnpla8	3
Aldh1a1	3
Purb	3
Sin3a	3
Hcfc1	3
2023-03-06	3
Ranbp6	3
Zfp26	3
Lgals1	3
Zfp800	3
Dot1l	3
Sf3b3	3
Thap8	3
Setx	3
Tapt1	3
Gtpbp4	3
Osbp	3
Gata4	3
Jph1	3
Mia2	3
Letm2	3
AI837181	3
2023-03-09	3
Bmt2	3
Nup153	3
Hspb1	3
C2cd5	3
Zfp653	3
2900060B14Rik	3
mt-Nd1	2
mt-Co1	2
Tex101	2
Tsga8	2
mt-Co3	2
Rps28	2
Taf7l	2
Prdx4	2
mt-Nd4	2
Uba52	2
mt-Atp6	2
Syce3	2
Sycp1	2
mt-Cytb	2
Ly6k	2
Hnrnpdl	2
1700018B24Rik	2
Gm364	2
Npm3	2
mt-Nd5	2
Snrpg	2
Ssr2	2
4930447C04Rik	2
Rbakdn	2
Minos1	2
Hspa5	2
Snrpb	2
Atp6v0b	2
Fmr1nb	2
Gm6880	2
Tsc22d3	2
Cetn4	2
mt-Nd4l	2
Atp5g3	2
Cacybp	2
Pet2	2
Atp5f1	2
Tktl1	2
Rpl9	2
Rps27l	2
Sec11a	2
Serf2	2
Oaz1	2
Erh	2
Nxf2	2
1700013H16Rik	2
Snrpf	2
Rhox13	2
Mageb4	2
Id1	2
Stk31	2
H2afj	2
Gng5	2
Cox7c	2
Tex12	2
Pin1	2
Xlr	2
Smdt1	2
Paip1	2
Rps29	2
Ndufc1	2
Ndufa1	2
Cirbp	2
Hells	2
Hormad1	2
Sap18	2
Prdx1	2
Ostc	2
Ywhaz	2
Hmga1	2
Nmt2	2
Rpl37a	2
Mien1	2
Calr	2
Romo1	2
S100a8	2
Taf9b	2
Prss50	2
Cox7b2	2
Psmg4	2
Rpl35	2
Fam49b	2
Fyttd1	2
S100a9	2
Ccnb1ip1	2
Sumo3	2
Hnrnpa2b1	2
Vkorc1	2
Gm773	2
Ndufb6	2
Morn5	2
Hcfc2	2
Tomm7	2
Gpbp1	2
Rpl22l1	2
Pdia6	2
Vdac2	2
Uqcr11	2
Fmr1	2
Nme1	2
Rpl31	2
Trap1a	2
8030474K03Rik	2
4930550L24Rik	2
Arl6ip1	2
Myl12a	2
Srsf2	2
Morf4l1	2
Cst3	2
Wfdc15a	2
Ube2a	2
Ppia	2
Stk16	2
Usmg5	2
Gm6890	2
Reep5	2
Timm13	2
Cyct	2
Cisd1	2
Rpl41	2
Rpl38	2
Rpl10l	2
Sycp2	2
Pdcd10	2
Ptges3	2
Map7d2	2
Ctnna3	2
Bzw1	2
Cenpw	2
Tmf1	2
Cox17	2
Efcab2	2
Mrpl57	2
Pias2	2
Tslrn1	2
Rps19	2
Eloa	2
Rhox7b	2
Rpl37	2
Gml2	2
Sumo1	2
Ubfd1	2
Srsf3	2
Mrfap1	2
Rpl27	2
Erlec1	2
Ndufs5	2
Dtymk	2
Pigt	2
Gm5128	2
Ajuba	2
Chordc1	2
Cks2	2
Slc25a31	2
Canx	2
Etnk1	2
Jade3	2
AI480526	2
Spint2	2
Mrpl20	2
Pet100	2
Rpl27a	2
Zfp518a	2
Gml	2
Rpl35a	2
Tceanc	2
Hnrnpa3	2
Churc1	2
Zrsr2	2
Uqcc2	2
Hist2h2aa1	2
Ssbp1	2
Tomm70a	2
Rpl36al	2
Rnf17	2
Hsf2	2
Denr	2
Crlf1	2
Huwe1	2
Senp3	2
3830403N18Rik	2
Sp3	2
Dpm1	2
Sem1	2
Arpc1a	2
Higd1a	2
Calu	2
Rps12	2
St13	2
Gc	2
Actg1	2
Yod1	2
Ier3ip1	2
Actr2	2
Figla	2
Rps27	2
1010001B22Rik	2
Gm5617	2
Tex30	2
Rnf138	2
Vbp1	2
Camp	2
Ccdc136	2
Rpl7l1	2
Zfp711	2
Ckap5	2
Ndufb3	2
Ran	2
Slc9b1	2
Sec61g	2
Atox1	2
Xlr3c	2
Pbdc1	2
1810037I17Rik	2
Cib1	2
Magea8	2
Api5	2
Bcor	2
Sec61a2	2
Hist1h4i	2
Tmbim4	2
Rps21	2
Med21	2
Fbxo7	2
Gm40538	2
Hfm1	2
Pou4f1	2
Sycp3	2
Gm28050	2
Aspa	2
Higd2a	2
Gm11837	2
Wdr44	2
Bhlhe41	2
Dusp9	2
Synrg	2
Rsrc2	2
Zfp664	2
Myo9a	2
Bax	2
Wtap	2
Cdiptos	2
Rpl23	2
Sp3os	2
Ssr1	2
Vma21	2
Sf3b6	2
Tmem147	2
Ccdc152	2
Acat1	2
Grk4	2
Rps15a	2
Snrpd2	2
Gnas	2
1810044D09Rik	2
Cmpk1	2
Ric1	2
Sdr39u1	2
Rpl36	2
Xlr5b	2
Ormdl3	2
2210016F16Rik	2
Uqcr10	2
Rhox2a	2
Rpl39l	2
Psma8	2
Cebpzos	2
Gmfb	2
Spo11	2
Pdha2	2
Hcst	2
Ewsr1	2
Cited1	2
Insig1	2
Diablo	2
Uba2	2
Tmed3	2
Ccpg1os	2
Hsp90aa1	2
Timm22	2
Smarcad1	2
Trim37	2
Clptm1l	2
Sec62	2
Gtpbp1	2
Taf7	2
Snrpe	2
Cox7a2	2
Gm15446	2
Ssr4	2
Gm10076	2
Ndufaf8	2
Cct7	2
Fbl	2
Mob1b	2
Ube2w	2
Cnnm4	2
Mlf1	2
Rbmx2	2
Nrip3	2
Ube2g1	2
Xlr5a	2
Psip1	2
Cycs	2
Tomm34	2
Rab10os	2
Pcif1	2
Fancd2	2
Pfdn4	2
Il17d	2
Psma1	2
Parg	2
9130401M01Rik	2
Hmgb2	2
BC051019	2
Wdr83os	2
Arf2	2
Hmgcr	2
Camkk2	2
Hdac2	2
Skp1a	2
5430416N02Rik	2
Ngp	2
A930018P22Rik	2
Mrpl52	2
Naa50	2
Slc39a1	2
Cadps2	2
Arhgap20	2
Adad1	2
Dpm3	2
Ilk	2
Meiob	2
Btaf1	2
Gm27164	2
Armcx5	2
Tmc2	2
Nup62cl	2
C920006O11Rik	2
Tex11	2
Nae1	2
Rap1b	2
Serf1	2
Tmem258	2
Zfp217	2
Lamtor5	2
Ppp1cb	2
Mrpl33	2
Ptma	2
Dhx9	2
Nop16	2
Ubl5	2
Mbl2	2
Uqcrb	2
Hat1	2
Kpna4	2
Aga	2
Syn2	2
Tmem234	2
Tmed4	2
Mcmbp	2
Zfp142	2
D030056L22Rik	2
Slc25a53	2
Atp11c	2
Ddx25	2
Gm595	2
Fkbp6	2
Bcap31	2
Rab28	2
Hnrnpl	2
Rnf212	2
Rbm8a	2
Sin3b	2
Ppp6r1	2
Pigs	2
Ndufb8	2
Rhox5	2
Asrgl1	2
Zfp672	2
Atp8b5	2
Ccdc40	2
Otud1	2
Ccdc122	2
Ndufa12	2
Tarbp1	2
Tm9sf1	2
Dnajc10	2
Dctn4	2
Smarcd1	2
Retnlg	2
Arf4	2
H2-D1	2
Trappc2	2
Map3k1	2
Polr2b	2
Rnf10	2
Rpl12	2
Zc3hc1	2
Csk	2
Cd55	2
Slirp	2
Rrm2	2
Mapk10	2
Mrps14	2
Psma6	2
Atp5j	2
Zfp787	2
Tmx4	2
U2surp	2
4930539J05Rik	2
Nbdy	2
Nr1d2	2
Padi6	1
Zp3	1
Nlrp5	1
Ooep	1
Ldhb	1
Gsta4	1
Xdh	1
Oas1d	1
Dppa3	1
Oas1c	1
Cox4i2	1
Ube2c	1
Pou5f1	1
Nlrp14	1
Gdf9	1
E330017A01Rik	1
Oas1h	1
Zp2	1
Med27	1
Rps4x	1
4930562C15Rik	1
Selenow	1
Npm2	1
Zp1	1
Gtsf1	1
Btg4	1
Eif1	1
Khdc1b	1
Unc13c	1
Mtmr14	1
Gpx4	1
Slc25a5	1
Smagp	1
Cd164l2	1
Tle6	1
Pttg1	1
H1foo	1
Dnajc15	1
Tep1	1
Khdc3	1
Ap3b2	1
Dppa5a	1
Mgst3	1
Mrpl23	1
Xrcc5	1
Cebpb	1
H2-K1	1
Eef1a1	1
Ubb	1
Elobl	1
Hspa8	1
Pabpc4	1
Mif	1
Khdc1a	1
Fetub	1
Ptgds	1
Dpf3	1
Gm11985	1
Oas1e	1
Sfr1	1
Tpd52	1
Mphosph6	1
Hsd17b10	1
Pfn1	1
Eif3k	1
Uchl1	1
Prr13	1
Gdpd1	1
Actb	1
Tsga10ip	1
Cd9	1
Phgdh	1
Pecr	1
Gabarap	1
Gm6878	1
Zfp57	1
Tcl1	1
Tesc	1
Spc24	1
Khdc1c	1
Arhgap20os	1
Plat	1
C86187	1
Map3k6	1
Tubb2a	1
Acot7	1
Naca	1
Gm4632	1
Ccs	1
Tacc3	1
Ufc1	1
Rab3d	1
Il34	1
Tubb2b	1
Mrnip	1
Bnip3l	1
Fkbpl	1
Fam241b	1
Prdx2	1
Gyg	1
Hexdc	1
Snx6	1
Gfer	1
Selenop	1
Mrps36	1
Pinlyp	1
Cir1	1
Eef2	1
Nusap1	1
Cenpn	1
Hexb	1
Atp5o.1	1
Tdrd5	1
Kat8	1
Glrx	1
Zbed3	1
Tor1a	1
Csrp1	1
Gmpr	1
Crabp1	1
Vta1	1
Dynlrb1	1
Tmem160	1
Zar1	1
Iqcf5	1
Ly6a	1
Dnajb6	1
Capns1	1
Selenoh	1
Nobox	1
Cpb2	1
Rpl10	1
Dynll1	1
Rab25	1
Cyb5a	1
Sapcd2	1
Tfap4	1
Acot13	1
Ero1lb	1
Necap2	1
Bco1	1
9030624J02Rik	1
Gcat	1
Ubc	1
Nsmce4a	1
Th	1
Rpl23a	1
Paox	1
Olah	1
Aldh2	1
Aldoa	1
Paip2	1
Plin3	1
Rpl17	1
Homer2	1
Tubg2	1
Nit2	1
Tmem256	1
Hint1	1
Dbndd1	1
Rpp21	1
Rab3a	1
Mat2b	1
Bin3	1
Slc6a9	1
Fam47e	1
Mrpl24	1
Akr1a1	1
Stx5a	1
Pdgfa	1
Clybl	1
Txndc9	1
Mok	1
Cenpm	1
Pkib	1
Cox6b2	1
Gm14820	1
Rpa1	1
Mpst	1
Fbxw27	1
Lurap1l	1
Csrp2	1
Rpl28	1
Nt5c2	1
E330034G19Rik	1
Gpi1	1
Mgmt	1
Nexn	1
Akr7a5	1
G3bp2	1
Pcbd2	1
Rps26	1
Ttc1	1
Iqca	1
Igfbp6	1
Ctsl	1
Olfr976	1
Copz1	1
Nelfa	1
Arhgef28	1
Fbxw15	1
Psme2	1
Birc5	1
Mipep	1
Psmc3	1
Aldh9a1	1
Hsp90ab1	1
S100z	1
Rhd	1
Hdgf	1
Vdac3	1
C130026I21Rik	1
Cited2	1
4930550C14Rik	1
Dnajc7	1
Parl	1
Omt2b	1
Eif2b1	1
Glmn	1
Cdk1	1
Lancl1	1
Ndufa4	1
Ada	1
Cstb	1
Ypel3	1
Rps6	1
Smarcb1	1
Aurkb	1
Nop53	1
Psen1	1
Tuba1b	1
Eif2s2	1
Sp140	1
Krt83	1
Spag7	1
Dhrs2	1
Hk1	1
Tmem255b	1
Rps2	1
Cnppd1	1
Aldh7a1	1
Pafah1b3	1
Ptges	1
Pfdn1	1
Triobp	1
Eef1b2	1
Vamp7	1
Srgn	1
Asf1a	1
Ctsa	1
Eif4a1	1
Rars	1
Ptov1	1
Rpsa	1
Nol12	1
R3hdml	1
Mapk13	1
Asgr2	1
Macrod1	1
Tuba4a	1
Pla1a	1
Skap1	1
Ica1l	1
Acadl	1
Fbxw24	1
Rpl6	1
Tdrd3	1
Dad1	1
Bpgm	1
Noto	1
Eef1d	1
Ccnb1	1
Zfp958	1
Rpl8	1
Prr5	1
Smarca2	1
Hint2	1
Mrpl32	1
Etfb	1
Myot	1
Fam110c	1
Eif3l	1
H2-Ke6	1
Polr3c	1
Bcat1	1
Ndufs8	1
Myh2	1
Gtf2b	1
Med25	1
Ctps2	1
Carhsp1	1
Hexim2	1
Psmd4	1
Gm43303	1
Rps9	1
Cox7b	1
Uhrf1	1
Astl	1
Gsr	1
Eloc	1
Cd151	1
Pnpla6	1
Kdelr1	1
Oma1	1
Sgta	1
Wee2	1
Zfp957	1
C1qbp	1
Odf2	1
Aunip	1
Cct5	1
Efna1	1
Dcxr	1
Aurka	1
Morc1	1
Bola3	1
Grhpr	1
Foxr1	1
Auh	1
Elac2	1
Tpra1	1
Hypk	1
Gstp2	1
Gm2694	1
Hscb	1
Fbp2	1
Fxr1	1
Gapdh	1
Urod	1
Mospd1	1
Rabac1	1
Rpl11	1
Rbbp7	1
Fam210b	1
Gdi2	1
Plxna2	1
Hadh	1
Qars	1
Fdft1	1
Alkbh7	1
Bank1	1
Edf1	1
Idh3g	1
Slc27a2	1
Nup35	1
Ciart	1
Nmral1	1
Itm2b	1
Rangrf	1
Lyplal1	1
Kif21a	1
Sumo2	1
Plac1	1
Cct8	1
Psmd8	1
Ypel1	1
Mterf4	1
Hnrnpa1	1
Alkbh6	1
Eef2k	1
Tecr	1
Gm15389	1
Elavl2	1
Psma7	1
Abhd11	1
Mapk6	1
Lrrc59	1
Stat6	1
Fh1	1
Parp4	1
Tmem126a	1
Fkbp15	1
Nrn1l	1
Fam3a	1
Psmb7	1
Mcm7	1
Sdhc	1
Pitrm1	1
Lmna	1
Cfap53	1
Ass1	1
Sipa1	1
Kif9	1
Mnd1	1
Zfp936	1
Tcn2	1
Cisd3	1
Pls1	1
Rpl4	1
Plxna4	1
Mrpl35	1
Gm20234	1
Sec13	1
Mrps33	1
Rpl14	1
Gins2	1
Fam92a	1
Rph3al	1
Acy3	1
Pcbp3	1
C8b	1
Lcp1	1
Brf2	1
B2m	1
Ung	1
Gas8	1
Cox6b1	1
Anp32a	1
Ccndbp1	1
Rasd1	1
1700006J14Rik	1
Sp110	1
Psmb5	1
Emg1	1
Optn	1
Depdc7	1
Fam50a	1
Pkd2l2	1
Retreg1	1
Nipsnap1	1
Slc7a5	1
Myl12b	1
Slc25a26	1
Socs1	1
Rps8	1
Utp4	1
Gm4924	1
Srp68	1
Cltb	1
Rtraf	1
Rnh1	1
Sult5a1	1
Aven	1
Mocos	1
Mea1	1
Nsmce1	1
Krt33b	1
Cela1	1
Galk1	1
Poc1a	1
Mdh1	1
Sat1	1
Smap1	1
Ech1	1
Golph3l	1
Dync1i2	1
Col9a3	1
Ppdpf	1
Arhgef16	1
Igbp1	1
Chchd10	1
Psmb4	1
Dlgap4	1
Rps13	1
Atp4a	1
Rac3	1
Abtb1	1
Lsm10	1
Cops4	1
Uba1	1
Kif22	1
Cdkn2aipnl	1
Dazap2	1
Arpc1b	1
Gstt2	1
Scpep1	1
Slc25a4	1
Tmem97	1
Naalad2	1
Chtf18	1
Cox7a2l	1
Ptpn18	1
Nudt7	1
Akirin2	1
Riok1	1
Nipsnap2	1
Zfp791	1
Cdca8	1
Clpb	1
Msrb1	1
Serhl	1
Cd59a	1
Nsrp1	1
Lrrc17	1
Gm15915	1
E030030I06Rik	1
Shmt1	1
Vdac1	1
Eif3g	1
Psg17	1
Eif3f	1
Rab37	1
Nfkb2	1
Med8	1
Trmt10b	1
Gpx1	1
Ska1	1
Mdp1	1
Gm48893	1
Prdx3	1
Tmem29	1
Pop4	1
Fam213b	1
Bcl2l10	1
Bin1	1
Taf13	1
Rdh11	1
Rfpl4	1
Necab2	1
Arg2	1
Pgk1	1
Cenps	1
Haus8	1
Acat2	1
Glul	1
Epcam	1
E2f1	1
Mos	1
Lsr	1
Ptrhd1	1
AL589670.4	1
Gm33370	1
Ppan	1
Thop1	1
Kifc1	1
Spats2l	1
Pink1	1
Galm	1
Tyms	1
Msl3	1
Rnf5	1
Chaf1b	1
Rras2	1
Fbxw18	1
Gng12	1
Kpna7	1
Ddx39b	1
Uck2	1
Ftl1	1
Camk1g	1
Rwdd2a	1
Ndc80	1
Zfp414	1
Xrcc4	1
Ppp3ca	1
Nprl2	1
Nfu1	1
Gja4	1
B230118H07Rik	1
Cdipt	1
Ubxn6	1
Lamtor4	1
Thbs4	1
Gm45645	1
Nrg4	1
Rbpms	1
Siva1	1
Setd4	1
[truncated: 710 more rows]
