# Supplementary material for: Ablation of the circadian rhythm protein CACNA2D3 impairs primordial follicle assembly in the mouse ovary
Source: Clin Transl Med. 2023 Nov 6;13(11):e1467. doi: 10.1002/ctm2.1467 (PMC10626498; doi:10.1002/ctm2.1467)
Supplement: Supplementary file 3 — Supporting Information [file CTM2-13-e1467-s006.xlsx]

## Sheet: myrow
Table S3. List of branch-specific DEGs expression along pseudotime in BPG cells. Corresponding to Figure 4H and 4I.
gene	cluster
Akr1cl	1
Inha	1
Serpine2	1
Ptges	1
Arxes2	1
Maged2	1
Htra1	1
Serpinb6a	1
Sdc1	1
Krt79	1
St3gal5	1
H2-D1	1
Ly6g6e	1
Col18a1	1
Slc18a2	1
Ctsl	1
Mid1ip1	1
Igfbp2	1
Fam13a	1
Myo1e	1
Metrnl	1
Tmem215	1
Amh	1
Cyb5a	1
Fst	1
Socs2	1
Sdc2	1
Ivns1abp	1
Gm14226	1
Klf2	1
Hsd3b1	1
Angptl6	1
Ccnd2	1
Tex14	1
B2m	1
Chchd10	1
Rasgef1b	1
AC167229.1	1
Tdrp	1
Ephx2	1
Clu	1
Mif	1
Hey1	1
Tbc1d10a	1
Mphosph8	1
Hspa5	1
H2-K1	1
Mycl	1
Map1b	1
Cited1	1
Cables1	1
Arhgap31	1
Gm37350	1
Phlda1	1
Bmp4	1
Cdc42ep5	1
Dag1	1
Chp2	1
Itm2b	1
Stmn1	1
Nr5a2	1
Gls	1
Jam2	1
Ackr3	1
Apoa1	1
Pcolce	1
Inpp5b	1
Syne2	1
Gm2044	1
Adamts1	1
Itga6	1
Nppc	1
4930503L19Rik	1
Dpysl3	1
Tenm4	1
Gmpr	1
Col9a2	1
Esr2	1
Myo10	1
Prkcd	1
Chst8	1
Tceal9	1
Fam81a	1
Ubash3b	1
Gadd45g	1
Hsp90b1	1
Arhgap42	1
Nexmif	1
Znrf1	1
Calr	1
Smim3	1
Plagl1	1
Hpgd	1
Pcsk6	1
Adh5	1
Cacna2d2	1
Ldhb	1
Foxs1	1
Mras	1
Foxo1	1
Hmgcs2	1
Slc25a5	1
Osbpl5	1
2023-03-02	1
1700016F12Rik	1
Cers5	1
Nme1	1
Cmbl	1
Rpl9	1
Synpo	1
Spin2c	1
Hspa8	1
Smad3	1
Inhbb	1
Sfrp4	1
Camk2b	1
Tnni3	1
Serpinf1	1
Fras1	1
Gm16677	1
Tram2	1
Hsd17b1	1
C130074G19Rik	1
Eif4a1	1
6030408B16Rik	1
Siglece	1
Pdlim1	1
Smarca1	1
Rps6	1
Gm15222	1
Ank2	1
Zadh2	1
Pcsk5	1
Gpm6b	1
Anxa3	1
Spsb4	1
Hspd1	1
Hey2	1
Mast4	1
Pdia6	1
Ppic	1
2023-09-04	1
Lig1	1
Fez1	1
Nedd9	1
Wfdc10	1
Lipt2	1
Bicd1	1
Tanc2	1
Vasn	1
Fam20c	1
Tsc22d1	1
Slc25a42	1
Fscn1	1
Akr1c14	1
Jak1	1
Snx18	1
Rasd1	1
Slco3a1	1
Dynlt1f	1
Npm1	1
Inhba	1
Chst9	1
Ran	1
Cyfip2	1
Epdr1	1
Ucp2	1
Rnf19b	1
Rps3	1
Ak2	1
Ezr	1
Jsrp1	1
Slc40a1	1
Dpysl4	1
Pdia3	1
Oaf	1
Lgalsl	1
Fut8	1
Sema3c	1
Slc38a1	1
Kazald1	1
Fyn	1
1110046J04Rik	1
Nos2	1
Eif4ebp1	1
Emilin2	1
Slitrk1	1
Swi5	1
Dnajc3	1
Ppp1r16b	1
St3gal4	1
Peli2	1
Aard	1
Bmp3	1
Grem2	1
Psma7	1
Spsb1	1
Tril	1
Gtf2e2	1
Trac	1
Pik3r1	1
Gatsl3	1
Ranbp1	1
Ppa1	1
Eif3l	1
Cndp2	1
Cpxm1	1
Cdo1	1
Dpf3	1
Zg16	1
Pir	1
Dpysl5	1
Adamts2	1
Got1	1
Adamts9	1
Col14a1	1
Rpl10	1
Phactr2	1
Eif1	1
Rpn2	1
Itgav	1
Art3	1
Atp5o.1	1
Rps8	1
Smim14	1
Kif26b	1
Rhob	1
Nudt19	1
Mycn	1
Psma2	1
Fbxw17	1
Tulp4	1
Me3	1
Cnn3	1
Rgs2	1
Med10	1
Tbca	1
Ston2	1
Sulf2	1
Ppp3cc	1
Ralb	1
Txnl1	1
Wt1	1
Rftn1	1
Carhsp1	1
Tcf4	1
Rap2b	1
Serpina3g	1
Atp5b	1
Rpl5	1
Masp1	1
Fetub	1
Scap	1
Zfp41	1
Anp32b	1
Ccdc68	1
H2-Q7	1
H2-Q6	1
Txnl4a	1
Lsm4	1
Gja1	1
Gprasp1	1
Taf1d	1
Nop56	1
Mdfic	1
Dtna	1
Vsig10	1
Serpinh1	1
Actb	1
Tex15	1
Srm	1
Leng9	1
Syt7	1
Nsg1	1
Epn2	1
Phlda3	1
Mesd	1
Ptbp3	1
Gpx7	1
Uck1	1
Ptgis	1
Chrdl1	1
Ppt2	1
Dhh	1
Tgif1	1
Ubc	1
Cct3	1
Fam53a	1
Asb13	1
Fam78a	1
Atp6v0e2	1
Ap1ar	1
Bmper	1
Adgrv1	1
Nupr1	1
Trpc6	1
Prmt1	1
Adamts19	1
Uchl5	1
G3bp1	1
Clca3a1	1
Abhd17a	1
Mapre1	1
Ppp1r14b	1
Sel1l3	1
Cnmd	1
Basp1	1
Fam46a	1
Mettl24	1
Mmp23	1
Naalad2	1
Mndal	1
Ifi211	1
Prss23	1
Itgb5	1
Ncl	1
Steap3	1
Slc26a11	1
Sf3a2	1
Myl12a	1
Prkab2	1
Fam118a	1
Paics	1
Pomt1	1
Mapk13	1
Atg101	1
Pla2g4a	1
Ssr2	1
Fam171b	1
E030030I06Rik	1
P4ha3	1
Rrs1	1
Kcnma1	1
Fbln2	1
Bex3	1
Gm15866	1
Csnk1e	1
Bex1	1
Thbs1	1
Lama4	1
Abcd2	1
Mafk	1
Ifi205	1
Peli1	1
Fhdc1	1
Col11a1	1
Ptpn1	1
Cct8	1
Tspan15	1
Ctrb1	1
Eef1a1	1
Sytl4	1
Eef1g	1
Wfs1	1
Fbl	1
Fam60a	1
Tacc2	1
Polr3k	1
Cct7	1
Cnnm1	1
Btg1	1
Wdr59	1
Naaa	1
Egfr	1
Kcne3	1
Cycs	1
Fam110c	1
Plod2	1
Slc4a8	1
Tmed9	1
Dnajb11	1
Large2	1
Erbb2	1
Cct5	1
Mthfd2l	1
Nsmce3	1
Hspa4	1
H2afz	1
Hmga2	1
Plxnc1	1
Cdca7l	1
Gfpt2	1
Manf	1
Apoa4	1
Snhg6	1
Ppat	1
Pex2	1
Col27a1	1
Gtf2a2	1
Zmym3	1
Scaf11	1
Lman1	1
H2-Q4	1
Ar	1
Nap1l5	1
Gnl3	1
Synm	1
Nme2	1
Mrto4	1
Repin1	1
Gm16286	1
Nos1ap	1
Defb19	1
Rbl2	1
Kiz	1
Eif3f	1
Slc38a6	1
Angptl1	1
Pak3	1
Nfe2l1	1
Cdh13	1
Ihh	1
Vcan	1
Platr26	1
Eif5	1
Omg	1
Slc26a7	1
Ankrd50	1
4930522L14Rik	1
5033430I15Rik	1
Bcl11a	1
Snu13	1
Smim13	1
Wsb2	1
Ddost	1
Arhgef28	1
Gprasp2	1
Rapgef5	1
Gapdh	1
Kcnk5	1
Sh3kbp1	1
Prmt3	1
Prkar2b	1
Rassf2	1
Cks1b	1
Hpcal1	1
Pdia4	1
Myc	1
Ddah1	1
Gnpnat1	1
Fkbp5	1
Tom1l1	1
Etnk2	1
Umps	1
Ppan	1
Selenon	1
Sdad1	1
Gnb4	1
Psmb5	1
Trim47	1
Aga	1
Usmg5	1
Pabpc1	1
2010111I01Rik	1
Rhoa	1
Bbx	1
Rai14	1
Ago3	1
Aicda	1
Emc7	1
Prmt2	1
Lztfl1	1
Gar1	1
Aimp2	1
Trim62	1
Arhgap28	1
Rhobtb1	1
Med7	1
Fermt2	1
Dnpep	1
Fbn2	1
Abhd17c	1
Slc25a4	1
Tmem199	1
Naglu	1
Creld2	1
B3glct	1
Psmb1	1
Nucb1	1
Rpn1	1
Creld1	1
Snrpd1	1
Matn2	1
Lrrc10b	1
Pxdc1	1
Ece1	1
Mettl21c	1
Nop58	1
Eef1d	1
Gucy1b1	1
Lsm6	1
Pla1a	1
Pdpn	1
Alkbh1	1
Tomm5	1
Dpy19l1	1
Rsl1d1	1
Rnf181	1
2700038G22Rik	1
Lman2	1
Panx1	1
Ankrd37	1
Gm49305	1
Ctps	1
Slc35b1	1
4732491K20Rik	1
Canx	1
Zdhhc1	1
Mkx	1
Bola2	1
Vegfc	1
Lama1	1
Colgalt1	1
Tut1	1
Ctsw	1
Mmp11	1
Omd	1
Grasp	1
Diablo	1
Nptx2	1
Cpe	1
Amigo2	1
H2-T22	1
Mfap2	1
Cfl1	1
Ehd4	1
Timm10	1
Gm49306	1
Cadps2	1
Mogs	1
Rapsn	1
Ago1	1
Tox2	1
Fbxl17	1
Mid1	1
Mgst3	1
Qsox2	1
Mfn1	1
Fam19a4	1
F2rl2	1
Itih5	1
Gpc4	1
Gem	1
Fndc3b	1
Psd4	1
Trpc7	1
Ifitm1	2
Akr1c18	2
Cdkn1c	2
Col3a1	2
Lmcd1	2
Col6a1	2
Kitl	2
Ncam1	2
Mdk	2
1190002N15Rik	2
Cited2	2
Ramp1	2
Col6a2	2
Col1a1	2
Ptgr1	2
Akr1c19	2
Gm42418	2
1500015O10Rik	2
Itm2a	2
Kctd14	2
Rbp1	2
Tgfb2	2
Plp1	2
Vim	2
Igfbp4	2
Dlk1	2
Dhrs7	2
Sparcl1	2
Malat1	2
Wfdc2	2
Sdc4	2
Pdlim4	2
Palld	2
Tgfbi	2
Pax8	2
Maf	2
Mfap4	2
Gstm1	2
Islr	2
Bgn	2
Col1a2	2
Msx1	2
Wdr86	2
C1qtnf12	2
Dync1i1	2
Cd81	2
Cfh	2
Col8a1	2
Tagln	2
Rrad	2
Cd9	2
Igfbp5	2
Mylk	2
Dcn	2
Ifitm2	2
Lgr4	2
Shtn1	2
Lrrfip1	2
Runx1t1	2
Slc1a3	2
Chpt1	2
Ltbp1	2
G0s2	2
Gstm5	2
Daam2	2
Tnfrsf12a	2
Ggt5	2
Hsd17b7	2
Igfbp7	2
Mob3b	2
Mmd	2
Serping1	2
B3gat1	2
Tspan13	2
Ank	2
Ugp2	2
Hmgb3	2
Sesn3	2
S100a6	2
Plcb1	2
Cldn11	2
Susd2	2
Agtr2	2
Arhgap20	2
Cyr61	2
Pnliprp2	2
Plac8	2
Hmgn2	2
Akr1c13	2
Neat1	2
Shisa4	2
Son	2
H3f3a	2
Meis1	2
Nrp1	2
Sox9	2
Papola	2
Arhgap29	2
Fndc5	2
Lgals3	2
Plpp3	2
Ccdc34	2
Sprr1a	2
Runx1	2
Nedd4	2
Scara3	2
Nr3c1	2
Tdrd5	2
Sox4	2
Plet1	2
Timp2	2
Pnliprp1	2
Gm45716	2
Cavin3	2
Klhl5	2
Lbp	2
Atp2b1	2
Casp6	2
Pmp22	2
Mmp2	2
Srgap3	2
Crip1	2
Plk2	2
Coch	2
Aldh1l1	2
Cntn4	2
Pcdh11x	2
Tspan6	2
Rnase12	2
Pbx3	2
Stxbp6	2
Wisp1	2
Plxna2	2
Ttc3	2
Acta2	2
Hmgb1	2
Cp	2
Ckap5	2
Col5a2	2
Syap1	2
Jakmip1	2
Ubb	2
Sox17	2
H3f3b	2
Nbl1	2
Rhoc	2
Ppt1	2
Scrn1	2
Emilin1	2
Comt	2
Map1lc3a	2
Bcl2	2
Cxcl12	2
Gata6	2
Hist3h2ba	2
Rap1a	2
Emx2	2
Kdm6b	2
Dkk3	2
Cntn5	2
9030624J02Rik	2
Maz	2
Calm2	2
Pdgfc	2
Sri	2
Trim2	2
Vcl	2
Reep5	2
Txnip	2
Kcnip4	2
H2afv	2
Trabd2b	2
S100a8	2
Epha7	2
Cdh16	2
Anxa6	2
Cavin2	2
2810474O19Rik	2
4930426D05Rik	2
Crip2	2
Ptgds	2
Hamp2	2
Cd302	2
Cap2	2
Tmem45a	2
Rtn4	2
Baiap2	2
Dstn	2
Emc2	2
Ndrg1	2
Slc25a18	2
Rnf208	2
Cd34	2
Cdc42ep3	2
Cdh6	2
A730017C20Rik	2
Grid1	2
Iah1	2
Gstp1	2
Cavin1	2
Lingo1	2
Scx	2
Pten	2
Cd55	2
Cldn3	2
Lhfp	2
Eid1	2
Zbtb7c	2
Csnk1a1	2
Bche	2
Zbtb20	2
Cnp	2
Aldh1a3	2
Sema7a	2
Fmnl2	2
Postn	2
Gm10600	2
Fcgrt	2
Ssbp2	2
Cxxc5	2
Gm31659	2
Flrt3	2
Hp1bp3	2
Rnf182	2
BC048679	2
Hprt	2
Npr2	2
Pappa	2
Hspg2	2
Tesc	2
C3	2
Heg1	2
Fbxw7	2
Lum	2
Slc25a21	2
Osr2	2
Lpl	2
Fam171a2	2
Grcc10	2
Olfml3	2
Akap9	2
Creb3l1	2
Stc2	2
Scarf2	2
Gulp1	2
Amph	2
Pde1a	2
Ctsh	2
Cystm1	2
Hmgn3	2
Rsrp1	2
Zyx	2
Cd83	2
Ccdc136	2
Ap1s2	2
Pdgfrl	2
Gng11	2
Tpm2	2
Plpp1	2
Stc1	2
Ak1	2
Cfap20	2
Ccdc114	2
Cnrip1	2
Fstl1	2
Gria3	2
Tns1	2
Tubb3	2
Tnrc18	2
Afap1l2	2
Krt17	2
Abtb2	2
Calm1	2
Gnai3	2
Col9a3	2
Nme5	2
Rfc3	2
Cadm1	2
Ildr2	2
Dact2	2
Ttyh2	2
Acaca	2
Cdkn2b	2
Nedd1	2
Lpar4	2
Il13ra2	2
Selenow	2
Clmn	2
Tex9	2
Ptgs1	2
Ccdc25	2
Arhgap24	2
Lrrc17	2
Elovl4	2
Ttc25	2
Snca	2
Klhl14	2
1700023F06Rik	2
Epb41l1	2
Mpzl1	2
Hspa1a	2
Rgma	2
Dlgap4	2
Kmt2e	2
Pcbp4	2
Pla2g7	2
Sfrp1	2
Dpysl2	2
Megf9	2
Gk5	2
Prr15l	2
Capn6	2
Blnk	2
Kif5c	2
Snx9	2
Mybpc3	2
Myl6	2
Cstb	2
Tgfbr1	2
Igsf10	2
Actr3b	2
Hectd1	2
Zw10	2
Ugdh	2
Armcx3	2
Fdx1	2
Lcn2	2
Mal2	2
Col5a1	2
Gnas	2
Chp1	2
Aebp1	2
Cflar	2
Cacna2d1	2
Antxr2	2
Tnnt2	2
Eif4g2	2
Sdcbp	2
1110017D15Rik	2
Wrap73	2
Ocln	2
Ssbp3	2
Mn1	2
Hlf	2
Car3	2
Il6st	2
Dock11	2
Gadd45a	2
Mllt3	2
Rab13	2
Atf3	2
Rras	2
Emp2	2
Sema3d	2
Copz2	2
Galnt1	2
Smtnl1	2
Fhl1	2
Epha1	2
Pds5b	2
Hic1	2
Abcc5	2
S100a9	2
Fam213a	2
Pkp2	2
Ptpn13	2
Sox11	2
Cldn4	2
Epha5	2
Slc39a1	2
Cpne5	2
Rnd2	2
Fxyd3	2
Bricd5	2
Cnn2	2
Irf2bpl	2
Prrx1	2
Clip3	2
Unc5c	2
Cnksr2	2
St3gal2	2
Mecom	2
Creb5	2
Gap43	2
Man1a	2
Lrrcc1	2
Fus	2
Samd5	2
Fam180a	2
Fosl2	2
Rab17	2
Colec12	2
6030498E09Rik	2
Bcl9	2
Acot1	2
Brinp2	2
Tspan12	2
Sema5b	2
Aff1	2
Ppp1r9a	2
Smc6	2
Arhgap5	2
Prox1	2
Pigyl	2
Srpx2	2
Glipr2	2
Rnd3	2
Notum	2
Gas6	2
Map7d1	2
Chd8	2
Tmem38b	2
Bnip3	2
Flnc	2
Id3	2
Ncoa7	2
Prlr	2
Mex3b	2
Scyl1	2
Syk	2
Pdgfd	2
Ctso	2
Tnc	2
Gnaz	2
Gnb1	2
Ptger2	2
Ophn1	2
Hebp2	2
Sorcs3	2
Fhl2	2
Galnt7	2
Ins2	2
Crot	2
Dusp5	2
Mtss1	2
Dbn1	2
Zmym4	2
Fam212a	2
Gmps	2
Foxj1	2
Atp8a1	2
Celf4	2
Slc6a8	2
Slc52a3	2
Sprn	2
Insig2	2
Sec62	2
Mybphl	2
Gpr37	2
Spp1	2
Fads3	2
Hspa12a	2
Maml3	2
Top2b	2
Tjp1	2
Kbtbd11	2
Dnajc25	2
Gatm	3
Myl9	3
H19	3
Bst2	3
Lgals1	3
Fxyd6	3
Enpp2	3
Apoe	3
Lgals7	3
Plin2	3
Gstm6	3
Rmst	3
Meg3	3
Hs6st2	3
Id2	3
Calb1	3
Bhlhe41	3
Hba-a1	3
Alad	3
Selenbp1	3
Acsbg1	3
Ptn	3
Gng13	3
Susd3	3
Hbb-bt	3
Hba-a2	3
Mgp	3
Tmem184a	3
Nrn1	3
Cdkn1a	3
Dnajc15	3
Ifitm3	3
Gas1	3
Armcx5	3
Hspb1	3
Bmyc	3
Crygb	3
Akr1a1	3
Pcp4l1	3
Hbb-bs	3
Zfp36l1	3
Tcf12	3
Irx3	3
Capns1	3
Peg10	3
Lbx2	3
Fxyd1	3
Laptm4b	3
Ucp1	3
Heyl	3
Sorbs2	3
Derl3	3
Lsp1	3
Nfib	3
Aldh1a1	3
Jund	3
Zfp503	3
Rpl18a	3
Sp5	3
Nfat5	3
Tnfrsf19	3
Peg3	3
Ano1	3
Acaa2	3
Egfl6	3
Smpx	3
Rps16	3
Apoc1	3
Smpdl3b	3
Rps13	3
Adk	3
Cygb	3
Cryab	3
Aldh1b1	3
Itm2c	3
Krt18	3
Rpl23a	3
Rps19	3
Tpm1	3
Zfp459	3
Cib2	3
Mt1	3
Dmrta1	3
Btg2	3
Chd3	3
Cela1	3
Gprc5b	3
Tmem51	3
Smim1	3
Camk2d	3
Col4a1	3
Krt19	3
Rps5	3
Dcaf12l1	3
Ube2l6	3
Tulp2	3
Prcd	3
Auts2	3
Isyna1	3
Rpl21	3
Ifi27l2a	3
Epcam	3
Fam162a	3
Tmem178	3
Slc16a3	3
Id1	3
Aes	3
Nrarp	3
Arid5b	3
Parvb	3
Serinc3	3
Dhrs3	3
Rspo1	3
Rpl32	3
Acsm3	3
Srxn1	3
Tfdp2	3
Rras2	3
Tspan1	3
Bcam	3
Reep1	3
Gpcpd1	3
Dbi	3
Jun	3
Podxl	3
Espn	3
Igfbp6	3
Rpl13	3
Gsta2	3
Rps25	3
Ogt	3
Gxylt2	3
Peak1	3
Pla2r1	3
Rpl17	3
Mns1	3
Sat1	3
Cers4	3
Rplp1	3
Lbhd2	3
Gm2a	3
Eef1b2	3
Hmox1	3
Ftl1	3
Hmgcs1	3
Ifi27	3
Qsox1	3
Cox6b2	3
Mest	3
Hspe1	3
Rps27a	3
Plat	3
Stk24	3
Nfic	3
Aldoa	3
Aldh1a2	3
Cst12	3
Chst2	3
Myl1	3
Rpl30	3
Rogdi	3
Fth1	3
Thbs2	3
Cnot1	3
Bex4	3
Uba1	3
Nr0b1	3
Pgam1	3
Tmprss13	3
Cd24a	3
Rlim	3
mt-Co1	3
Rnf213	3
Gstt1	3
Rps20	3
Gas7	3
Nqo2	3
Rpl26	3
Sh3bp5	3
Tcf21	3
Rps26	3
Emid1	3
Idh1	3
Star	3
Irf2bp2	3
Sypl	3
Rpl14	3
Sptbn1	3
Rpl19	3
Mme	3
Anpep	3
Id4	3
Nenf	3
Ctnnd1	3
Csrp1	3
Loxl1	3
Ndrg2	3
Pop5	3
Rbpms	3
Mia	3
Exoc3l2	3
Soat1	3
Sema6a	3
Rpl10a	3
Fos	3
Ano4	3
Rpl12	3
Bok	3
Tgfbr3l	3
Efhd1	3
Ppp2r2b	3
Mgst1	3
Ctnnal1	3
Sptssa	3
Pbx1	3
Rps12	3
Ypel3	3
Selenom	3
Akap7	3
B230307C23Rik	3
Nfix	3
Gabra4	3
Mxra8	3
Frmd4b	3
Klhdc8b	3
Atp2b4	3
Nfia	3
Cited4	3
Oat	3
Rpl27a	3
Upf3b	3
Rpl29	3
Gpc3	3
Rps15	3
Rps11	3
Smagp	3
Rplp0	3
Pea15a	3
Krt7	3
Rpl3	3
Gsta3	3
Slc41a3	3
Vgll4	3
Ech1	3
Dapk1	3
Vdac3	3
Clec2l	3
Rps18	3
Gprc5c	3
Timp3	3
Rps23	3
Rps4x	3
S100a16	3
Irf5	3
Rpl15	3
Ddit4	3
Sulf1	3
Grb14	3
Tmx2	3
Ly6e	3
Cav1	3
Axin2	3
Fosb	3
Pdzd2	3
Cdh2	3
Rock2	3
Tmem114	3
A230005M16Rik	3
Mkrn1	3
Rps2	3
Ccdc80	3
Rplp2	3
Nkd1	3
Inpp5f	3
Slit2	3
Rps7	3
Pam	3
Scpep1	3
Rassf10	3
Dap	3
Car2	3
Rpl8	3
Rpl18	3
Egr1	3
Nid1	3
Rpl23	3
Litaf	3
Prss35	3
Adgrl2	3
Tmem86a	3
Slc16a4	3
Bex2	3
Tkt	3
Nrip2	3
Pde4d	3
Wls	3
Cln3	3
Rpl7a	3
Krt8	3
Tbl1x	3
Hoxd9	3
Atp1b1	3
Plxna4	3
H1f0	3
Rack1	3
C1qbp	3
Glul	3
Ptch1	3
Mvb12a	3
Psap	3
Hoxd3os1	3
Palm	3
Abhd4	3
Rps24	3
Fbxo21	3
Dock9	3
Hist2h2be	3
Arhgdig	3
Cgnl1	3
Cald1	3
Ephb6	3
Eif5a	3
Olfm1	3
Pycard	3
Cd44	3
Aldoc	3
Flrt1	3
Gm45889	3
Junb	3
Aldh2	3
Cgn	3
Cttnbp2	3
Gdpd2	3
Rnaset2b	3
Rps3a1	3
Pim3	3
Phf14	3
Tnfaip8	3
Sema6d	3
Apobec3	3
Kank3	3
Emx2os	3
Tmem35a	3
Hoxd10	3
Trank1	3
Naprt	3
Il13ra1	3
Prkcb	3
Tma7	3
Col6a3	3
Nrtn	3
Tbx2	3
Akr1b10	3
Cd74	3
Hsd17b11	3
Rgs11	3
Rpl6	3
Aldh3b1	3
Rpl11	3
Tspan18	3
Vamp8	3
Rasgrp1	3
Bnc2	3
Dctpp1	3
Rara	3
Rpl4	3
Myo5b	3
Calcrl	3
Eno1	3
Blvrb	3
Adgrf5	3
Nr2f2	3
Ifit3	3
Atp13a3	3
Cst9	3
Lbh	3
Tspo	3
H2-M3	3
Zfyve21	3
Rpl24	3
Cdh11	3
Fam69a	3
Nhp2	3
Rpl28	3
Arl4c	3
Add3	3
Rps17	3
Boc	3
Rgcc	3
Rec8	3
Prdx5	3
Igf2	3
Hadha	3
Atox1	3
Adam8	3
Pcyt1a	3
Arl6ip1	3
Trim7	3
Thoc2	3
Gabrb1	3
Ash1l	3
Zfp704	3
Akr1b8	3
Arl4d	3
Creg1	3
Mrfap1	3
Prss8	3
Slc12a6	3
Tspan5	3
Dapk2	3
Atpif1	3
U90926	3
Rps10	3
Cox6c	3
Wnt5a	3
Sfrp2	3
Acat1	3
Pank3	3
Csdc2	3
Ints6	3
Tle6	3
Ltbp4	3
Hilpda	3
Gata3	3
Wnk4	3
Tns3	3
Slf2	3
Asap1	3
mt-Co2	3
Rps15a	3
Slc9a3r1	3
Glrx	3
Tpmt	3
Gsta4	3
Rnaset2a	3
C1s1	3
Ankrd11	3
Rev3l	3
Rpl22	3
Cntln	3
Hes1	3
Rpl31	3
Rab3il1	3
Ppfibp2	3
Vmp1	3
Kdm5b	3
Hmgn5	3
Calm3	3
Tmem176b	3
Kdr	3
Tmem221	3
Hspa9	3
Ifit1	3
Kyat3	3
Pglyrp1	3
B430010I23Rik	3
Slc9a9	3
Tmem256	3
Rnf128	3
Lypd6b	3
P2rx1	3
Faah	3
Cyba	3
S100a1	3
CT025619.1	3
Rpl36al	3
Rpgrip1l	3
Lama5	3
Nab2	3
Rhoj	3
4930523C07Rik	3
Ces1h	3
Wnt4	3
Tnfsf12	3
Per3	3
Zfp385b	3
Cyp2d22	3
Ldb2	3
Csgalnact1	3
Ier2	3
Ppargc1a	3
Scyl2	3
Sema4b	3
Svs5	3
Lims1	3
Plin3	3
Akap12	3
Ncor1	3
Cela3b	3
Zmynd8	3
Efnb1	3
Angptl4	3
Arpc1b	3
Slc30a2	3
Lockd	3
A330048O09Rik	3
Meis2	3
Lnx1	3
Gstm2	3
Galnt12	3
Micu1	3
Pank2	3
Hspb8	3
D10Wsu102e	3
Mmp15	3
Angpt2	3
Edaradd	3
Mcrip2	3
Ndrg3	3
Cirbp	3
Hdc	3
Mtch1	3
Akap11	3
Gpx1	3
Paip1	3
Tapbp	3
Myl6b	3
Rnf10	3
Rps9	3
Rpl13a	3
Msrb2	3
Cdon	3
Arpc2	3
Stim1	3
Col4a2	3
Hadhb	3
Gm10399	3
Lypd6	3
Mtr	3
Prr13	3
Atp2c1	3
Nkain4	3
mt-Nd4	3
Cthrc1	3
Fam84b	3
Eid2	3
Rab11a	3
Retreg1	3
Cyb5r1	3
Eln	3
Magi1	3
Dusp1	3
Dlc1	3
Zfp36	3
Lima1	3
Usp53	3
Dbp	3
Arx	3
Sbspon	3
Pdcd4	3
Gsdmd	3
Sult1a1	3
Rpl38	3
Mbnl3	3
Ube2e3	3
Klhdc9	3
Kdm3a	3
Hs3st1	3
Pak1	3
Ctsd	3
H2-Ab1	3
Aff2	3
Fau	3
Celf2	3
Oasl2	3
Mro	3
Rchy1	3
Dclk1	3
Sgk3	3
Lhcgr	3
Atp5g3	3
Tmem243	3
Pcmtd1	3
Eea1	3
St3gal1	3
Wnk3	3
Hist1h2bc	3
Wwtr1	3
Filip1l	3
Cpa2	3
Ackr4	3
Grhl3	3
Smim22	3
Nab1	3
Slc25a13	3
Ramp2	3
Rpl7	3
Akap5	3
Oaz2	3
mt-Cytb	3
Dnm3os	3
Tnik	3
Mycbp2	3
Anxa2	3
Prdx3	3
Ehd3	3
Best1	3
Selenop	3
Mif4gd	3
Chmp4b	3
Sp3	3
Abhd3	3
Nop10	3
Rdh10	3
Tmsb4x	3
Cyp2u1	3
Pim1	3
Jaml	3
Lix1	3
Hoxc4	3
Tnni1	3
Sprr2f	3
Fundc2	3
Tmc4	3
Tle2	3
Ptprk	3
Eps15	3
Hoxc10	3
Ccdc182	3
Rpl27	3
Rbms2	3
Fbln1	3
Zfp462	3
Zfand6	3
Serinc5	3
Hdgfl3	3
Cox17	3
Sdsl	3
Hps3	3
Rhog	3
Sh3bgr	3
Arhgef19	3
Ccdc141	3
Cox6a1	3
Tgm2	3
Rab11fip2	3
B3gnt9	3
Actr6	3
Stk26	3
Smco4	3
Stx11	3
Rpl36a	3
Slc22a1	3
Map4k5	3
Ephb2	3
D730045B01Rik	3
Kcnq1	3
Tfcp2l1	3
Abr	3
Ets1	3
Bspry	3
Bace2	3
Vav2	3
Eml4	3
Pnmal2	3
Eif3e	3
Susd4	3
Snrpd3	3
Clmp	3
Bnip3l	3
Kctd12	3
Tnrc6c	3
Ssh2	3
Rbm47	3
Grhpr	3
Stard5	3
Nr5a1	3
Cryzl2	3
Ahsg	3
Hmcn1	3
B3gnt3	3
Txn1	3
Tsc22d2	3
Slc7a2	3
Cebpd	3
Kmt2c	3
mt-Nd5	3
Txnrd1	3
Pebp1	3
Ubr5	3
Gpat3	3
Notch2	3
Wfdc1	3
Rpsa	3
Cct2	3
Adm	3
Gab1	3
Plxdc1	3
Gata4	3
Dhcr7	3
Gm5532	3
Npc1	3
Mien1	3
Tmbim6	3
Npnt	3
Trim24	3
Tmem132c	3
Hoxc5	3
Iqck	3
Fam84a	3
Fgf9	3
Dek	3
Limch1	3
Syt1	3
Actn4	3
Gstm7	3
Sybu	3
Tgif2	3
Farp1	3
Hmgb2	3
Spink4	3
Sstr2	3
Madd	3
Zfhx3	3
Pgrmc1	3
Rin2	3
Pan3	3
Ier3	3
Arhgap21	3
S100a10	3
Garnl3	3
F2rl1	3
1700021F05Rik	3
Mpdz	3
D230025D16Rik	3
2023-09-11	3
Cd164l2	3
Zfp148	3
Dynap	3
Rgs16	3
Ntng1	3
Gm17660	3
Dcbld1	3
Prdx6	3
Kcnh1	3
Tmem135	3
Izumo4	3
Pld5	3
Prdx1	3
Serpini1	3
Parp14	3
Stx6	3
Lhx9	3
Camkk2	3
Fat4	3
Slc31a1	3
Uba52	3
Amhr2	3
Cst8	3
Aqp5	3
