# Supplementary material for: Ablation of the circadian rhythm protein CACNA2D3 impairs primordial follicle assembly in the mouse ovary
Source: Clin Transl Med. 2023 Nov 6;13(11):e1467. doi: 10.1002/ctm2.1467 (PMC10626498; doi:10.1002/ctm2.1467)
Supplement: Supplementary file 4 — Supporting Information [file CTM2-13-e1467-s004.xlsx]

## Sheet: myrow
Table S4. List of branch-specific DEGs expression along pseudotime in BPG cells. Corresponding to Figure 4M and 4N.
gene	cluster
Gatm	1
Maged2	1
Gstm2	1
Gstm1	1
Serpinb6a	1
Akr1cl	1
Gstm6	1
Aldh1b1	1
Calm2	1
Tmsb4x	1
Kctd14	1
Fxyd6	1
Prdx1	1
Vdac3	1
Aldh1a1	1
Arl6ip1	1
Cst12	1
Akr1a1	1
Col18a1	1
Cdc42ep5	1
Hes1	1
Ly6d	1
Gm14226	1
Bst2	1
U90926	1
Ccnd1	1
Pcp4	1
Isyna1	1
Hs6st2	1
Rhox8	1
Mphosph8	1
Fabp3	1
Capns1	1
Dap	1
Acaa2	1
Rasl10a	1
Gstm7	1
Tmem184a	1
Creg1	1
Cst8	1
Blmh	1
Ppp1cc	1
Tst	1
Anxa2	1
Pcsk6	1
Cst9	1
Pebp1	1
Tspan18	1
Tsc22d1	1
Chchd10	1
Nexmif	1
Foxl2	1
Ifitm1	1
Tgfbr3l	1
Idh1	1
Oaz2	1
Crygb	1
B230307C23Rik	1
Col4a1	1
Zfp459	1
Marcks	1
Dmrta1	1
Myl1	1
Timp3	1
Cd74	1
Krt79	1
Kalrn	1
Fam129a	1
Clu	1
Arxes2	1
AC167229.1	1
Mgp	1
Kcne1l	1
Epb41l2	1
Gsta3	1
H19	1
Med10	1
Cdkn1b	1
Selenop	1
Itm2c	1
Bmyc	1
Tnni1	1
Klf2	1
Psap	1
Nt5c3	1
Folr1	1
Pkig	1
Fbln2	1
Notch2	1
H2-M2	1
Casp8	1
Stom	1
Aldh1a2	1
Wfdc10	1
Ier2	1
Nqo2	1
Usp9x	1
Dstn	1
Slf2	1
Smpdl3b	1
Wfdc2	1
Fam162a	1
Adamts1	1
Aldh1a7	1
Nid1	1
Jaml	1
Sh3d21	1
Gm10399	1
mt-Co1	1
AI661453	1
Samhd1	1
Me1	1
Osr2	1
Degs1	1
Slc16a3	1
Tmem51	1
Spats2l	1
Rgcc	1
Fam110c	1
Irx3	1
Pkm	1
Gas7	1
Gng13	1
Pabpn1	1
Mrfap1	1
Cox7a1	1
Kcnq1	1
Atp2b4	1
Isg15	1
Tspan7	1
Mgst1	1
Slc23a2	1
Cacng5	1
Bok	1
Crygc	1
Oat	1
Mid1ip1	1
Hmgcs2	1
Ubc	1
Mier3	1
AU021092	1
2200002J24Rik	1
Peg3	1
Atp1b2	1
Ptp4a3	1
Heyl	1
Akr1c14	1
Aldh3b1	1
Wfdc6a	1
Ldhb	1
Tpt1	1
Hs3st1	1
AW011738	1
Myl9	1
4930523C07Rik	1
Acadl	1
Gata1	1
Marcksl1	1
Matk	1
Prcd	1
Klf9	1
Wnk3	1
Amhr2	1
Aff2	1
Slitrk1	1
Klhl25	1
Tuba1c	1
Adamts9	1
Susd4	1
Cln3	1
Rasl11a	1
Dag1	1
Tdrp	1
Nqo1	1
Myzap	1
Aldh2	1
Ddit4l	1
Cyp1b1	1
Polr2g	1
Arhgap1	1
Nrarp	1
Tnni3	1
Pgrmc1	1
H2-D1	1
St5	1
Wfdc1	1
Gamt	1
Fbxo21	1
Rhoa	1
Itga2	1
Kazald1	1
Smarca1	1
Rhob	1
Grhl3	1
Rlim	1
Atp1b1	1
Acsbg1	1
Psme1	1
Smagp	1
Junb	1
Gm32443	1
Foxs1	1
Gpx4	1
Adora1	1
Adgrl2	1
Armcx5	1
Derl3	1
Vsig10	1
Lgmn	1
3100003L05Rik	1
Tgfb1i1	1
Fam163a	1
App	1
Pla2g16	1
Mavs	1
Ldha	1
Spon1	1
Hsbp1l1	1
Sfrp2	1
AU020206	1
Uaca	1
Ctsd	1
Layn	1
Hsd3b1	1
Sdc1	1
9230104L09Rik	1
Notch1	1
Glb1l2	1
Hadh	1
Plat	1
Uck2	1
Nrtn	1
Lgals9	1
Rasgrp1	1
Klhl23	1
Tubb2b	1
Ccrl2	1
Hey1	1
Serinc3	1
Ttyh2	1
Cbr3	1
Gm2044	1
Cacna1d	1
Paqr5	1
Palm	1
Dtx1	1
Fdps	1
Pdcd11	1
Laptm4b	1
Rhog	1
Acyp2	1
Npl	1
2023-09-11	1
Prnp	1
Clca3a2	1
4932435O22Rik	1
Plin2	1
Tubb2a	1
Id1	1
Ctsc	1
Anxa11	1
Prdx3	1
Nfatc4	1
Fam81a	1
Ttyh1	1
Tnnt1	1
mt-Nd1	1
Chit1	1
Sh3bgr	1
Ogt	1
Svs6	1
Ifi35	1
Smim10l1	1
Sorbs2	1
Aqp5	1
Optn	1
Tmem205	1
Ccdc28b	1
Lasp1	1
Tmem86a	1
Nfkbia	1
Plekhh3	1
mt-Co3	1
Map1b	1
Hspa2	1
Rhbdf2	1
B2m	1
St3gal4	1
Gas6	1
Hmox1	1
Ivns1abp	1
Ccdc141	1
Angptl4	1
Zfp874a	1
Ripor3	1
Rps24	1
Pde10a	1
Axin2	1
Lbh	1
Mmp23	1
Slc6a4	1
Egr1	1
Scd2	1
Crip1	2
Nrgn	2
S100a10	2
Cystm1	2
Rarres2	2
Tmem108	2
Lockd	2
Tspan8	2
Ezr	2
Cldn15	2
Actb	2
Dynll1	2
Slc25a5	2
Hmgn2	2
Efemp1	2
S100a6	2
Rbm28	2
Cfl1	2
Mif	2
Stmn1	2
Mapk13	2
H2afz	2
Idh2	2
Xist	2
Crip2	2
Tuba1b	2
Arl4c	2
P3h4	2
Calm1	2
Lrrn4	2
Bex2	2
Gapdh	2
Tceal9	2
Odc1	2
Acta2	2
Fndc1	2
Cenpa	2
Tmem98	2
Mlf1	2
Pgk1	2
Gm45716	2
Cdc42ep3	2
Plp2	2
Snrpg	2
Cygb	2
Eif5a	2
Psip1	2
Dcn	2
Pdia5	2
Gja1	2
Ccnb2	2
Tgm2	2
Myl6	2
Eif4a1	2
Ctnna1	2
Plpp1	2
Dmkn	2
Psma7	2
Hist1h2bc	2
Fn1	2
Cdh11	2
Lfng	2
Dlk1	2
Ddx39	2
Ctnnbip1	2
Cox7c	2
Golm1	2
Bex3	2
Hsp90aa1	2
Ung	2
Txn1	2
Ranbp1	2
Mcm3	2
Pfn1	2
Man1a	2
Emp1	2
Pmf1	2
Mcm6	2
Nme1	2
Car9	2
Slc29a1	2
Msln	2
Fkbp1a	2
Lig1	2
Arf1	2
Vat1l	2
Igfbp5	3
Cdkn1c	3
Upk3b	3
Hspa1a	3
Col3a1	3
Mt1	3
Upk1b	3
Igfbp2	3
Enpp2	3
Krt19	3
Palld	3
Fabp5	3
Pglyrp1	3
Gm42418	3
Gpm6a	3
Lgals1	3
Lgals2	3
Tm4sf5	3
Mt2	3
Col12a1	3
Rmst	3
Adamts19	3
Cav1	3
Selenbp1	3
Serping1	3
Sdc4	3
Gm20186	3
Aprt	3
Hbb-bt	3
Igfbp3	3
Soat1	3
Ndufa4	3
Qsox1	3
Jund	3
Bsg	3
Smim1	3
Malat1	3
Slc9a3r1	3
Gbp2	3
Lhx9	3
Dctn6	3
Adgrg2	3
Dcaf12l1	3
Nbl1	3
Alcam	3
C1qtnf12	3
Ltbp4	3
Hba-a1	3
Sp5	3
Hbb-bs	3
Cdkn1a	3
Muc16	3
Hba-a2	3
Podxl	3
Igfbp4	3
Cnn3	3
Serpinb6b	3
Nr3c1	3
Aqp1	3
Cited2	3
Rgs2	3
Adk	3
Apoe	3
Epcam	3
Esam	3
Egfl6	3
Mfge8	3
Tmsb10	3
Tmem151a	3
B3gnt7	3
Mdk	3
Atp2b1	3
Mia	3
Aebp1	3
Ildr2	3
Tnfrsf19	3
Limch1	3
Fam213a	3
Hsd17b2	3
Gm14964	3
Itm2a	3
Krt7	3
Bcam	3
Plac8	3
Nkain4	3
Prr15l	3
Exoc3l2	3
Scx	3
Sbspon	3
Rarres1	3
Golim4	3
Ooep	3
Lmo7	3
Cthrc1	3
Meg3	3
Cd81	3
Col6a2	3
Timp2	3
Eid1	3
Hspe1	3
Sypl	3
Myrf	3
Igfbp6	3
Bnc2	3
Plxna4	3
Tspan1	3
Atp13a3	3
Star	3
Col6a1	3
Sema6d	3
Nfib	3
Vkorc1	3
Sema3c	3
Cd200	3
Cfap54	3
Kcnq1ot1	3
Gabra4	3
Camk2n1	3
Klf5	3
Mgll	3
Dio3	3
Nenf	3
Mgst3	3
Ermp1	3
Syne2	3
Gpc3	3
Kcnd2	3
Id3	3
Arhgap29	3
Trf	3
Phf14	3
Mif4gd	3
Cald1	3
Gabarapl1	3
Kcnab1	3
Chpf	3
Car2	3
Lypd6	3
Lgr5	3
Espn	3
Slc4a3	3
Aplp1	3
Mxra8	3
Wwc2	3
Prph	3
Klf3	3
Tspan4	3
Ppp2r2c	3
Scmh1	3
Stk26	3
Neo1	3
Uba52	3
Il11ra1	3
Sox6	3
Hacd4	3
Kdr	3
Ssr3	3
Fgf9	3
Itpr1	3
Card19	3
Itm2b	3
Aox3	3
Bace2	3
Prrt4	3
Gxylt2	3
Gm12840	3
Fam126a	3
Papola	3
Wdr86	3
Acsl4	3
Tmem132a	3
Megf6	3
Fst	3
Bcar3	3
Sertad1	3
Wls	3
Vamp8	3
Gpha2	3
Nedd4	3
Tgfb2	3
Ckb	3
Vim	3
Lmo4	3
Prkg2	3
Cftr	3
2900011O08Rik	3
Hsph1	3
Lpl	3
Stk24	3
Scarf2	3
Nrn1	3
Pcolce	3
Eps8l2	3
Wdtc1	3
Eea1	3
Bicc1	3
Ifitm3	3
S100a11	3
Rtn1	3
Emp2	3
Epb41l1	3
Nrp1	3
Arhgap28	3
Spry2	3
Bnc1	3
Gabrb1	3
Cttnbp2	3
Cyhr1	3
Lypd6b	3
Pqlc3	3
Rnf182	3
Epha1	3
Cib2	3
Ndufb4	3
Adam33	3
Grb10	3
Cstb	3
Sec31a	3
Clip1	3
Adgrl3	3
Srd5a2	3
Dpysl2	3
Naaa	3
Syngr1	3
Irf2bp2	3
Wasf2	3
Fcgrt	3
Frem2	3
Cryab	3
Colec12	3
Txnip	3
Auts2	3
Zcchc3	3
Rab6b	3
Cacnb3	3
Anxa5	3
Tceal3	3
Fxyd1	3
Ppic	3
Kitl	3
Rbp4	3
Chrna1os	3
Cd164l2	3
Susd2	3
Cpxm1	3
Acer1	3
Selenow	3
Sema4c	3
Ntng1	3
Pcdh18	3
Tusc3	3
Prkar2b	3
Crim1	3
Slc39a10	3
Kcnf1	3
Ptgr1	3
Npdc1	3
1190002N15Rik	3
Fah	3
Sash1	3
Sema3a	3
Frrs1	3
Stra6	3
Gaa	3
Irf5	3
Cox6a1	3
Gpcpd1	3
S100a8	3
Mmd	3
Rpl37a	3
Nme4	3
Pkhd1l1	3
Dapk2	3
Itgb8	3
Gm2a	3
Meltf	3
Dab2	3
Wnt9a	3
Vwa5a	3
Pdlim4	3
Ptpn14	3
Zbtb42	3
