# Supplementary material for: Ablation of the circadian rhythm protein CACNA2D3 impairs primordial follicle assembly in the mouse ovary
Source: Clin Transl Med. 2023 Nov 6;13(11):e1467. doi: 10.1002/ctm2.1467 (PMC10626498; doi:10.1002/ctm2.1467)
Supplement: Supplementary file 5 — Supporting Information [file CTM2-13-e1467-s005.xlsx]

## Sheet: GC-DEGs-all
Table S5. List of DEGs of oocytes (WT vs. Cacna2d3 KO). Corresponding to Figure 5B.
gene	pvalue	State	norm_foldChange	LOG2FC
Raver2	0.049942	down	0.614784	-0.701848
Tomt	0.0499048	down	0.479901	-1.05919
Samd7	0.0499048	down	0.377641	-1.40491
Supt7l	0.0498615	down	0.830487	-0.267971
Chtop	0.0498615	down	0.819465	-0.287246
Nedd4	0.0495637	down	0.839387	-0.252592
Cacnb3	0.0495549	down	0.744337	-0.425973
Zcchc4	0.0494941	down	0.759844	-0.396226
Ss18l1	0.0494334	down	0.641729	-0.639963
Letmd1	0.0494097	down	0.678432	-0.559724
Trim23	0.0494097	down	0.662925	-0.593083
Snx19	0.0493665	down	0.647065	-0.628017
Flot1	0.0491865	down	0.812669	-0.29926
Rabl2	0.0489017	down	0.733633	-0.44687
4933431M02Rik	0.0489017	down	0.522467	-0.936588
Steap1	0.0487593	down	0.346502	-1.52907
Mgl2	0.0487525	down	0.786045	-0.347316
Map3k12	0.048716	down	0.60967	-0.713899
Otc	0.0486582	down	0.506834	-0.980414
Tbcc	0.0486443	down	0.839813	-0.25186
Spata13	0.0486443	down	0.279126	-1.84101
Ccdc112	0.0485654	down	0.761364	-0.393342
Mapk14	0.0485267	down	0.713451	-0.487113
Acp5	0.0484573	down	0.316846	-1.65815
Pim2	0.0484314	down	0.839416	-0.252542
Gdap1	0.0482916	down	0.36763	-1.44367
Ccpg1os	0.0481066	down	0.781553	-0.355584
Rab1b	0.0480553	down	0.815612	-0.294045
Flcn	0.0480511	down	0.822688	-0.281583
Hist1h2ab	0.0480511	down	0.159501	-2.64837
Ctnnbip1	0.0477536	down	0.819782	-0.286689
Fastkd1	0.04764	down	0.69882	-0.517008
Lrrc31	0.0476224	down	0.476557	-1.06928
Gm9857	0.0475965	down	0.252114	-1.98785
Xist	0.0474291	down	0.605118	-0.724711
Slc41a1	0.0474166	down	0.837379	-0.256048
Zc3h12a	0.047372	down	0.628034	-0.671085
Slc30a7	0.0473326	down	0.669903	-0.577976
Hpf1	0.047264	down	0.838547	-0.254037
Sox15	0.0472426	down	0.757935	-0.399854
Uso1	0.0471765	down	0.731566	-0.45094
Ccnt1	0.0471577	down	0.782681	-0.353503
Zfp865	0.0469268	down	0.766297	-0.384025
Prkacb	0.0468684	down	0.782347	-0.35412
Tprn	0.0468473	down	0.822941	-0.281139
Gm20342	0.0468291	down	0.523362	-0.93412
Gm14295	0.0467209	down	0.736763	-0.440727
Dlc1	0.0467174	down	0.571336	-0.807587
Cpsf7	0.0466594	down	0.738648	-0.43704
Srp54c	0.0465883	down	0.422093	-1.24437
Acsl1	0.0465877	down	0.8038	-0.315092
Apbb2	0.046525	down	0.687328	-0.540929
A530016L24Rik	0.046518	down	0.446602	-1.16294
Cdc42bpb	0.0462712	down	0.631068	-0.664133
Pgap2	0.0462612	down	0.804307	-0.314182
Rexo5	0.0460504	down	0.673753	-0.569708
Nucb1	0.0460445	down	0.796933	-0.32747
Rab6b	0.0458974	down	0.76298	-0.390283
Mfn2	0.0458315	down	0.673356	-0.570559
Gm49368	0.0458259	down	0.372168	-1.42597
Trmt11	0.0457753	down	0.805532	-0.311986
Gm42595	0.0457483	down	0.212668	-2.23333
Hsd17b7	0.0457269	down	0.782597	-0.353659
Phlda3	0.0457269	down	0.578089	-0.790637
Nagk	0.0456203	down	0.794159	-0.3325
Guf1	0.0455137	down	0.723402	-0.46713
Wdr45b	0.0455018	down	0.806784	-0.309745
Paqr3	0.045251	down	0.524419	-0.931208
Aktip	0.0451959	down	0.833059	-0.263509
D030051J21Rik	0.0451763	down	0.139563	-2.84101
Ostf1	0.0451735	down	0.823569	-0.280039
Hagh	0.045127	down	0.81882	-0.288382
Gm9903	0.0450642	down	0.728155	-0.457682
Nrde2	0.0449737	down	0.692647	-0.529809
Cntd1	0.0448998	down	0.585618	-0.771969
Tenm4	0.0448728	down	0.625512	-0.676891
Anks1	0.0447514	down	0.567714	-0.816763
Nln	0.0446731	down	0.835514	-0.259265
Acadsb	0.0446731	down	0.676471	-0.563901
Dnmt3a	0.0446724	down	0.716497	-0.480967
Usp3	0.0445738	down	0.799957	-0.322005
Noa1	0.0444501	down	0.739885	-0.434627
Cul2	0.0443714	down	0.820959	-0.284617
Ppp6r2	0.0443714	down	0.605099	-0.724757
Traf3	0.0443714	down	0.580003	-0.785869
Rcc1l	0.0443154	down	0.682309	-0.551504
Kif13b	0.044198	down	0.682821	-0.55042
Atp7a	0.0441873	down	0.566462	-0.819949
Zfp941	0.0441873	down	0.148867	-2.7479
Zfp946	0.0439372	down	0.671694	-0.574124
D730003I15Rik	0.0439211	down	0.717066	-0.479823
Gm15962	0.0439211	down	0.279126	-1.84101
BC048403	0.0436815	down	0.548627	-0.866101
Olfr206	0.0436815	down	0.43032	-1.21652
Gm20075	0.0436579	down	0.635787	-0.653383
Gm3550	0.043498	down	0.17177	-2.54145
Rbm34	0.0432761	down	0.797503	-0.326437
Bsdc1	0.0431798	down	0.801821	-0.318648
Zfp449	0.0430468	down	0.558252	-0.84101
Cdkn2a	0.0429364	down	0.830991	-0.267096
Ptgfrn	0.0429226	down	0.580003	-0.785869
Hus1	0.0429135	down	0.669374	-0.579116
Tyrobp	0.0429126	down	0.46521	-1.10404
Myo1d	0.0426743	down	0.512989	-0.963001
Tmem9b	0.0424951	down	0.760892	-0.394236
Gpatch2	0.0424181	down	0.6883	-0.538891
Fjx1	0.042418	down	0.538315	-0.893478
Glg1	0.0423832	down	0.771502	-0.374258
Map3k3	0.0423407	down	0.328384	-1.60655
Inca1	0.0422399	down	0.836378	-0.257773
Lsm11	0.0422397	down	0.814617	-0.295806
Cdh20	0.0422319	down	0.463231	-1.1102
Sema4f	0.0421608	down	0.558252	-0.84101
Pelo	0.0419397	down	0.563327	-0.827954
Eef2kmt	0.0417926	down	0.829217	-0.270178
1700066M21Rik	0.0417825	down	0.683301	-0.549407
Gm40988	0.0417825	down	0.624486	-0.679259
Osbpl11	0.0416737	down	0.719852	-0.474228
Adi1	0.0416581	down	0.717753	-0.47844
1700019E08Rik	0.041598	down	0.348908	-1.51908
A130077B15Rik	0.0415006	down	0.0697816	-3.84101
Gm26881	0.0414282	down	0.519077	-0.94598
Trappc11	0.041408	down	0.813153	-0.298402
Ranbp10	0.0413959	down	0.681587	-0.55303
Vamp4	0.0413714	down	0.778425	-0.36137
Gm33195	0.0413248	down	0.167476	-2.57798
Erf	0.0412735	down	0.693111	-0.528841
Tmem9	0.0412679	down	0.809634	-0.304658
Atxn1l	0.0411216	down	0.566006	-0.821111
Hyou1	0.0411166	down	0.507502	-0.978514
Ncstn	0.0410502	down	0.744337	-0.425973
Spg11	0.0409546	down	0.738998	-0.436357
Ppme1	0.0409388	down	0.806689	-0.309915
Slc39a9	0.0408843	down	0.579452	-0.787239
Hspb11	0.0407616	down	0.783457	-0.352075
Klf7	0.0407616	down	0.749366	-0.416258
Zfp593	0.0407569	down	0.821289	-0.284039
Zfp81	0.0407569	down	0.731503	-0.451064
1700029P11Rik	0.0407569	down	0.474515	-1.07548
Terb2	0.0407425	down	0.634378	-0.656586
B230317F23Rik	0.040711	down	0.0930421	-3.42597
Twist1	0.040711	down	0.0930421	-3.42597
Chmp2b	0.040675	down	0.816444	-0.292574
Ip6k1	0.0406251	down	0.788121	-0.343511
AC110166.2	0.0405588	down	0.186084	-2.42597
Fam76a	0.0404626	down	0.719015	-0.475906
Cxxc4	0.0404626	down	0.461165	-1.11664
Cabs1	0.0402078	down	0.232605	-2.10404
Ube2o	0.040181	down	0.698716	-0.517222
Dagla	0.0401648	down	0.478502	-1.0634
Dennd4c	0.0400766	down	0.46078	-1.11785
Tsr1	0.040039	down	0.796244	-0.328717
Sox4	0.0399213	down	0.678414	-0.559761
Eri1	0.03992	down	0.839882	-0.251741
AL591952.3	0.0398228	down	0.638003	-0.648365
Vps4a	0.0397307	down	0.820882	-0.284754
Phka2	0.0397307	down	0.812816	-0.299
Ly6c2	0.0396519	down	0.290291	-1.78443
Baz1b	0.0396206	down	0.765922	-0.38473
Edc3	0.0395876	down	0.779753	-0.358912
Gatb	0.0395489	down	0.716384	-0.481195
Gm6598	0.0395489	down	0.264435	-1.91901
Rab40c	0.0394775	down	0.726614	-0.460738
Kmt2d	0.0394196	down	0.641771	-0.639871
Prim2	0.0393297	down	0.721462	-0.471004
Map4k5	0.0392717	down	0.692331	-0.530467
Madd	0.0392717	down	0.436893	-1.19465
Tmem108	0.039245	down	0.751073	-0.412976
Usp28	0.0391977	down	0.749942	-0.41515
Tmem106b	0.0390775	down	0.705161	-0.503975
Syne2	0.0390755	down	0.779733	-0.358948
Gtf3c5	0.0390392	down	0.691566	-0.53206
Mterf2	0.0390212	down	0.685128	-0.545555
Mcc	0.0389799	down	0.654202	-0.612192
Itgae	0.038935	down	0.329226	-1.60285
Cbln1	0.0388239	down	0.492576	-1.02158
Hao1	0.0385078	down	0.661633	-0.595898
Efl1	0.0384266	down	0.805542	-0.311968
Tecpr1	0.0384265	down	0.77817	-0.361843
Rbm10	0.0383708	down	0.777102	-0.363824
Robo1	0.0383708	down	0.351492	-1.50844
Gm49035	0.0382909	down	0.769558	-0.377898
Car1	0.0381918	down	0.0656768	-3.92847
Ppm1d	0.0381654	down	0.722333	-0.469263
Zfp462	0.0381308	down	0.228376	-2.13052
Zbtb43	0.0381301	down	0.652076	-0.616887
9530077C05Rik	0.0380612	down	0.446602	-1.16294
Usp33	0.0380196	down	0.825437	-0.276769
Nudt4	0.0379072	down	0.708231	-0.497709
Gm26809	0.0379072	down	0.334951	-1.57798
Eno3	0.0379072	down	0.263901	-1.92193
Gnpnat1	0.0375476	down	0.824272	-0.278808
Efcab10	0.0375388	down	0.279126	-1.84101
Usp12	0.0373679	down	0.837379	-0.256048
Map1s	0.0373679	down	0.8225	-0.281913
Pacs2	0.0373468	down	0.754623	-0.406173
Natd1	0.0372892	down	0.733041	-0.448035
Hnrnpab	0.0372794	down	0.82406	-0.279178
Mastl	0.0372684	down	0.756472	-0.40264
Dnajc3	0.0372587	down	0.840076	-0.251409
Irf2bpl	0.0371139	down	0.46521	-1.10404
Lin28b	0.0370948	down	0.397218	-1.332
Nfx1	0.0369249	down	0.817782	-0.290213
Ccdc50	0.0369134	down	0.789768	-0.340498
Gins3	0.0368872	down	0.655947	-0.60835
Zfp229	0.036842	down	0.662925	-0.593083
Rbbp5	0.0368383	down	0.683777	-0.548403
2310068J16Rik	0.0368127	down	0.347022	-1.5269
Gm49016	0.0367285	down	0.331167	-1.59437
Ajuba	0.0367144	down	0.681296	-0.553647
Slc22a13	0.0366657	down	0.365752	-1.45106
Tmem60	0.0366617	down	0.820731	-0.285019
Xpo4	0.0364803	down	0.713592	-0.486828
Pkd1	0.0363971	down	0.594038	-0.751373
Sirt7	0.0362288	down	0.78462	-0.349934
Wdr81	0.0362037	down	0.535311	-0.901552
Arnt	0.0361578	down	0.724219	-0.465501
Tgds	0.0359869	down	0.67389	-0.569414
Mbd5	0.0359367	down	0.571868	-0.806245
Phf2	0.0358948	down	0.491794	-1.02387
Kif24	0.0356648	down	0.498133	-1.0054
Vps13d	0.0356513	down	0.619711	-0.690332
Wdr5	0.0355417	down	0.815342	-0.294522
Magea10	0.0355417	down	0.119626	-3.0634
Rbm11	0.0353927	down	0.564255	-0.82558
Eda	0.0353927	down	0.365011	-1.45399
Eaf1	0.0353389	down	0.674325	-0.568485
Psmb10	0.0352882	down	0.805267	-0.312461
Ablim1	0.0352882	down	0.790302	-0.339525
Fbxo42	0.0352654	down	0.643204	-0.636652
Rrp15	0.035081	down	0.829897	-0.268996
Ttll4	0.0349606	down	0.639159	-0.645754
Ss18l2	0.0349414	down	0.818956	-0.288143
2700049A03Rik	0.0348641	down	0.686532	-0.542602
Smim11	0.0348089	down	0.790858	-0.33851
Traf6	0.0347867	down	0.413107	-1.27541
Zcchc10	0.0347679	down	0.825897	-0.275966
C87436	0.0347525	down	0.768347	-0.380169
Birc2	0.0347478	down	0.80351	-0.315613
Esx1	0.034668	down	0.421538	-1.24627
Zdhhc6	0.0345923	down	0.827085	-0.273892
Taok3	0.034525	down	0.616577	-0.697646
Serp1	0.0343665	down	0.817603	-0.290527
Mafg	0.0343184	down	0.718796	-0.476346
Rbm28	0.0342327	down	0.803048	-0.316443
Ppcdc	0.0342327	down	0.638607	-0.647
Zfp945	0.0341539	down	0.753488	-0.408343
Tctex1d2	0.0341233	down	0.765791	-0.384977
Eml5	0.0340572	down	0.596753	-0.744795
Emilin2	0.0340572	down	0.486986	-1.03805
Axin1	0.0340363	down	0.831376	-0.266427
Apoh	0.0340127	down	0.337058	-1.56893
Smim15	0.0339774	down	0.769373	-0.378244
Notch2	0.0339774	down	0.619052	-0.691867
Gorab	0.0338819	down	0.663523	-0.591782
Dhrs1	0.0338629	down	0.822688	-0.281583
Gt(ROSA)26Sor	0.0338308	down	0.654741	-0.611005
Vezt	0.0336106	down	0.77092	-0.375347
Gfi1b	0.0336027	down	0.0558252	-4.16294
Rdh10	0.0335927	down	0.719359	-0.475216
St5	0.0335097	down	0.791495	-0.337348
Trove2	0.0334852	down	0.502427	-0.993014
Nudt12	0.0332968	down	0.339806	-1.55722
Dnlz	0.0332929	down	0.822688	-0.281583
Akap10	0.0332929	down	0.593143	-0.753548
Rcn2	0.0331919	down	0.742067	-0.430378
Sesn3	0.0331908	down	0.794466	-0.331942
Cebpz	0.0331833	down	0.815859	-0.293609
Rhox5	0.0331638	down	0.581513	-0.782117
Csk	0.033071	down	0.786019	-0.347363
Trnt1	0.033071	down	0.764974	-0.386518
Ipo11	0.033071	down	0.721395	-0.471139
Nup54	0.0330519	down	0.76979	-0.377463
Slc35e2	0.0330487	down	0.499489	-1.00148
Rassf1	0.0329041	down	0.814016	-0.296872
Gm10269	0.0328399	down	0.45358	-1.14057
Mtch1	0.032819	down	0.798015	-0.325513
Tmem43	0.0327069	down	0.641771	-0.639871
Abt1	0.032706	down	0.816649	-0.292212
Adad2	0.032706	down	0.78128	-0.356089
Adcy9	0.0326932	down	0.480097	-1.0586
Gm16712	0.0326259	down	0.1015	-3.30044
Ncbp3	0.0326153	down	0.772266	-0.37283
Cables2	0.0324884	down	0.534992	-0.902411
Mief1	0.0324814	down	0.706461	-0.501318
Insr	0.0324642	down	0.551685	-0.858084
Gopc	0.0324639	down	0.757994	-0.399741
Mob2	0.0322306	down	0.833034	-0.263552
Knstrn	0.0322211	down	0.793682	-0.333368
Gstp2	0.032215	down	0.702132	-0.510186
Msantd3	0.0322039	down	0.808504	-0.306674
Il17rd	0.0320699	down	0.67743	-0.561856
Ehd4	0.0320501	down	0.759562	-0.396761
Gm47802	0.0320501	down	0.0507502	-4.30044
Agbl4	0.0320501	down	0.0507502	-4.30044
Abca3	0.032034	down	0.683985	-0.547964
1700123O20Rik	0.0319587	down	0.82509	-0.277376
Nars2	0.0319587	down	0.711198	-0.491676
Rnf214	0.03194	down	0.837379	-0.256048
Ercc6l2	0.0319013	down	0.778391	-0.361433
Lrrc1	0.0318628	down	0.708551	-0.497056
Nipsnap3b	0.0317782	down	0.799449	-0.322923
Noc3l	0.0317404	down	0.756342	-0.402889
Dock3	0.0315467	down	0.606378	-0.721712
Zdhhc5	0.0315443	down	0.62028	-0.689007
Ern1	0.0314355	down	0.558252	-0.84101
A230083N12Rik	0.031422	down	0.295545	-1.75855
Arih2	0.0314165	down	0.817709	-0.290341
Slc39a13	0.031386	down	0.669051	-0.579813
Vps9d1	0.031365	down	0.732706	-0.448693
Rsf1	0.0312057	down	0.75713	-0.401387
Taf5l	0.0311312	down	0.763448	-0.389398
Zfp777	0.0310946	down	0.8189	-0.288241
Prrc2b	0.0310946	down	0.674555	-0.567992
Apold1	0.0309636	down	0.355252	-1.49309
Gm26806	0.0309607	down	0.128827	-2.95649
AC163032.1	0.0309607	down	0.128827	-2.95649
Tsga10	0.0309293	down	0.800107	-0.321736
Pigh	0.0308922	down	0.776517	-0.364911
Gm17949	0.0308642	down	0.0797503	-3.64837
Gm14243	0.0308279	down	0.446602	-1.16294
Rnf149	0.0307213	down	0.770614	-0.37592
Smug1	0.0307079	down	0.83144	-0.266316
Tacc1	0.0305555	down	0.597428	-0.743163
Erich1	0.0305173	down	0.804878	-0.313159
Hist1h2ak	0.0304819	down	0.223301	-2.16294
Tex9	0.0304739	down	0.676423	-0.564003
Map4k3	0.0303052	down	0.524074	-0.932158
Plcxd2	0.0302105	down	0.265834	-1.9114
Trmt13	0.0300271	down	0.666301	-0.585753
Gm26870	0.0298958	down	0.401942	-1.31494
Ska2	0.0296655	down	0.804324	-0.314151
Tbpl2	0.0295382	down	0.393314	-1.34625
Mpc1	0.029366	down	0.833481	-0.262779
Kdm3a	0.0293009	down	0.564387	-0.825243
Nudcd2	0.0292916	down	0.774533	-0.368602
Sptlc1	0.0292769	down	0.823715	-0.279783
Fam168a	0.0292454	down	0.521036	-0.940546
Pip4k2c	0.0292356	down	0.805348	-0.312316
Fmn2	0.0292197	down	0.496224	-1.01094
Prkci	0.0291953	down	0.496224	-1.01094
Rrnad1	0.0291574	down	0.782265	-0.354272
Rhbdd2	0.0291445	down	0.726933	-0.460106
Mcm4	0.0291178	down	0.826504	-0.274907
Fam206a	0.0291166	down	0.770546	-0.376048
Sec31a	0.0291015	down	0.778436	-0.36135
Arid4a	0.0290379	down	0.724344	-0.465253
Pbx1	0.0290157	down	0.546247	-0.872375
Gtf2h1	0.028979	down	0.775491	-0.366818
Mgat5	0.0288999	down	0.664027	-0.590687
Asxl3	0.0288991	down	0.716248	-0.481468
Trpc4ap	0.0288005	down	0.786628	-0.346246
Plekhm1	0.0287989	down	0.533981	-0.905141
Bahd1	0.0287524	down	0.551761	-0.857884
Cphx2	0.0287342	down	0.1015	-3.30044
Cd27	0.0286724	down	0.597725	-0.742447
Arhgef40	0.0286724	down	0.296943	-1.75174
Gca	0.0286102	down	0.558252	-0.84101
Gm15420	0.0285947	down	0.412043	-1.27913
Greb1	0.0285704	down	0.722983	-0.467967
Camk2g	0.0285704	down	0.714262	-0.485474
Bclaf1	0.0285394	down	0.809707	-0.304529
Mars2	0.0285394	down	0.52292	-0.935338
Mfsd14a	0.0284991	down	0.783966	-0.351138
Ttbk2	0.0284991	down	0.512494	-0.964393
Arrdc3	0.0284918	down	0.62604	-0.675673
Extl3	0.0284437	down	0.683702	-0.54856
Pik3r3	0.0282901	down	0.608177	-0.717436
Atg2b	0.0282901	down	0.524924	-0.92982
Neo1	0.0282784	down	0.645092	-0.632424
Dpy19l4	0.0282467	down	0.599387	-0.738441
Pitpnm2	0.0282447	down	0.470107	-1.08894
Acot9	0.0281849	down	0.81877	-0.288469
D830035M03Rik	0.0281696	down	0.652306	-0.61638
Nup205	0.0281696	down	0.634787	-0.655655
Sacm1l	0.0281036	down	0.76361	-0.389093
Zfp2	0.028086	down	0.772051	-0.373232
Tmem57	0.0280839	down	0.77241	-0.372562
Fbxo47	0.0280232	down	0.487202	-1.03741
Rnf139	0.0280084	down	0.668273	-0.581491
Sipa1l3	0.0279286	down	0.671521	-0.574496
Rragb	0.027903	down	0.11165	-3.16294
Sec24a	0.0278722	down	0.590817	-0.759216
Ing2	0.0278638	down	0.80108	-0.319982
A930029G22Rik	0.0278	down	0.392844	-1.34797
Ccng1	0.0277941	down	0.741611	-0.431265
Map3k2	0.0277941	down	0.512989	-0.963001
Tceanc2	0.0276897	down	0.750591	-0.4139
Mvb12b	0.0276621	down	0.750805	-0.41349
Etaa1	0.0276477	down	0.752607	-0.410031
Stk19	0.0276477	down	0.745061	-0.42457
Efhc2	0.0276352	down	0.372168	-1.42597
Cpa2	0.0275892	down	0.797503	-0.326437
Sft2d3	0.0275879	down	0.777175	-0.363689
Cxxc5	0.0274034	down	0.709554	-0.495015
Mrpl45	0.0272774	down	0.836849	-0.256961
Rabep1	0.0272419	down	0.806464	-0.310318
Trip13	0.0270585	down	0.831176	-0.266774
Pgap1	0.0269795	down	0.536781	-0.897594
Gbf1	0.0268716	down	0.692313	-0.530504
Whamm	0.0268628	down	0.664977	-0.588623
Clec12a	0.0268567	down	0.186084	-2.42597
Bcl2l2	0.0268341	down	0.39698	-1.33286
Slc16a6	0.026766	down	0.279126	-1.84101
Shf	0.0266561	down	0.638003	-0.648365
Mfsd11	0.0266417	down	0.801701	-0.318864
Mnt	0.0265991	down	0.59466	-0.749863
Dnah5	0.0265783	down	0.482127	-1.05251
Sgsm2	0.0265306	down	0.657058	-0.605907
4930532G15Rik	0.0265286	down	0.26699	-1.90514
Ift140	0.0265081	down	0.421323	-1.247
Uvssa	0.0264533	down	0.71834	-0.477262
Secisbp2	0.0264529	down	0.762303	-0.391563
Map2	0.0262842	down	0.580884	-0.783677
Rbm22	0.0261808	down	0.840029	-0.25149
Nfrkb	0.0261789	down	0.724148	-0.465643
Zcchc3	0.0261698	down	0.738628	-0.437079
Tapt1	0.0260344	down	0.550277	-0.861769
Pts	0.0260036	down	0.78797	-0.343787
Lactb	0.0260035	down	0.803339	-0.315919
Pygo2	0.025914	down	0.678594	-0.559379
Mrpl16	0.0259099	down	0.82418	-0.278969
Ipp	0.0259085	down	0.684088	-0.547746
Ola1	0.0258102	down	0.828509	-0.27141
Dhx8	0.0257989	down	0.729396	-0.455227
E2f7	0.0257487	down	0.279126	-1.84101
Gen1	0.0257373	down	0.62028	-0.689007
Napb	0.0255287	down	0.478502	-1.0634
Gadd45gip1	0.0254648	down	0.836101	-0.258252
Phtf2	0.0254064	down	0.73747	-0.439344
Zfp961	0.0253951	down	0.737068	-0.440131
Enpep	0.0253563	down	0.121359	-3.04264
Man1b1	0.025304	down	0.813454	-0.297868
Map7d1	0.0252983	down	0.694326	-0.526314
Fbxo33	0.0252119	down	0.814593	-0.295849
Hes6	0.0251731	down	0.805479	-0.312082
Cnot9	0.0251731	down	0.729894	-0.454241
Ncam1	0.0251634	down	0.411826	-1.27989
Rfx5	0.0251346	down	0.588592	-0.76466
Tex16	0.0248872	down	0.239251	-2.0634
2900076A07Rik	0.0248782	down	0.610356	-0.712277
Uaca	0.0248482	down	0.789253	-0.341439
A130010J15Rik	0.0248185	down	0.742739	-0.429072
Cdk5rap2	0.0248176	down	0.791478	-0.337379
Utp23	0.0247445	down	0.7465	-0.421785
Zeb2	0.0247445	down	0.301758	-1.72854
Smcr8	0.0247351	down	0.194175	-2.36457
Bcl2	0.0246749	down	0.618065	-0.694169
Ccsap	0.0246353	down	0.728054	-0.457882
Pawr	0.0246353	down	0.656768	-0.606545
Gm42669	0.0246008	down	0.289464	-1.78854
Minpp1	0.0245938	down	0.772153	-0.373041
Rhot2	0.0245938	down	0.701469	-0.511549
Epm2aip1	0.0245938	down	0.421538	-1.24627
Dnajc16	0.0245927	down	0.507502	-0.978514
Igsf11	0.0245843	down	0.558252	-0.84101
Wasf1	0.0245742	down	0.749312	-0.416361
Gm10273	0.0244539	down	0.574202	-0.800368
Lgalsl	0.0244462	down	0.727796	-0.458394
Polr3b	0.0244343	down	0.709831	-0.494453
Rap2a	0.0243549	down	0.714235	-0.48553
Atp6v0a1	0.0243372	down	0.573617	-0.80184
Mfap3	0.0243368	down	0.803725	-0.315226
Myh14	0.0243368	down	0.737691	-0.438912
Lctl	0.0243368	down	0.538665	-0.892541
Tpp2	0.0242871	down	0.740706	-0.433028
Slc38a6	0.0242871	down	0.463231	-1.1102
2810405F17Rik	0.0242547	down	0.290291	-1.78443
Fermt2	0.0241796	down	0.819336	-0.287472
Phpt1	0.0241099	down	0.793893	-0.332984
Zfp322a	0.0240181	down	0.813409	-0.297947
Ptpn23	0.0239705	down	0.645356	-0.631834
Ist1	0.0239559	down	0.799884	-0.322137
Tspan13	0.0239459	down	0.838555	-0.254022
Egln1	0.0239459	down	0.730345	-0.453349
Pus7l	0.023928	down	0.593886	-0.751743
Ddit4l	0.0238567	down	0.761253	-0.393551
Ehbp1	0.0238567	down	0.539644	-0.88992
Cby3	0.0238423	down	0.223301	-2.16294
9530034E10Rik	0.0238423	down	0.223301	-2.16294
Taf1b	0.0238239	down	0.794159	-0.3325
Csf2ra	0.0237893	down	0.709131	-0.495875
Cdip1	0.0237735	down	0.808216	-0.307187
Tifa	0.0237735	down	0.308508	-1.69662
BC004004	0.0237463	down	0.817584	-0.29056
Thra	0.0236964	down	0.818822	-0.288379
Ubtd1	0.0236941	down	0.558252	-0.84101
Wdr76	0.0236048	down	0.81564	-0.293996
Asic5	0.0235711	down	0.708027	-0.498123
Zc3h7a	0.0233944	down	0.610794	-0.711243
0610012G03Rik	0.0233497	down	0.825341	-0.276937
Mbd6	0.0232488	down	0.722006	-0.469916
Ptpn21	0.0232488	down	0.600385	-0.736041
Tsen2	0.0232018	down	0.753749	-0.407843
1110019D14Rik	0.0231445	down	0.61459	-0.702304
Adad1	0.0231174	down	0.24667	-2.01935
Tnrc6b	0.023083	down	0.750684	-0.413722
Ssr3	0.0230736	down	0.777407	-0.363258
Lgr5	0.0228938	down	0.715261	-0.483458
Fam103a1	0.0227809	down	0.835778	-0.258808
Fra10ac1	0.0227245	down	0.831479	-0.266248
Atf5	0.0227124	down	0.736246	-0.44174
Tmed4	0.0226632	down	0.776299	-0.365315
Igf2bp3	0.022609	down	0.708623	-0.496909
Dhdds	0.0225214	down	0.828177	-0.27199
2010109A12Rik	0.0225201	down	0.397218	-1.332
Gm34961	0.0225132	down	0.580808	-0.783867
Map3k20	0.0223353	down	0.530797	-0.913767
Abhd13	0.0223272	down	0.741496	-0.43149
Sh3glb2	0.0222091	down	0.806779	-0.309754
BC024978	0.0222055	down	0.617913	-0.694524
Trim39	0.0222003	down	0.599744	-0.737581
Hmbox1	0.0221865	down	0.59466	-0.749863
Brd9	0.0221431	down	0.838683	-0.253803
Fam122a	0.0220904	down	0.741929	-0.430647
Cdc7	0.0220252	down	0.674757	-0.567559
Hoxaas3	0.0219897	down	0.255866	-1.96654
Fem1b	0.0219024	down	0.731827	-0.450426
3110021N24Rik	0.0217877	down	0.372168	-1.42597
Kat7	0.0217624	down	0.710654	-0.492781
Adar	0.0216735	down	0.569883	-0.811263
Mia3	0.0216419	down	0.794003	-0.332783
Slc4a1	0.0215906	down	0.152251	-2.71548
Flywch1	0.0215888	down	0.689239	-0.536924
Fbxw2	0.0215527	down	0.798648	-0.324368
Fosb	0.0213975	down	0.347764	-1.52382
Gm15389	0.021382	down	0.762202	-0.391755
Arhgef18	0.0213244	down	0.741286	-0.431898
Kin	0.021263	down	0.775753	-0.36633
Arhgap19	0.0212405	down	0.537318	-0.896152
Acer3	0.0211378	down	0.679612	-0.557218
Lipe	0.0211127	down	0.575975	-0.795923
Dnal1	0.02109	down	0.558252	-0.84101
Dtwd2	0.0210751	down	0.76289	-0.390452
Arl13b	0.0210751	down	0.547198	-0.869865
Inppl1	0.0210742	down	0.762861	-0.390508
Plxnb2	0.0210651	down	0.727722	-0.458541
Gnptab	0.0210386	down	0.587947	-0.766243
Ccnh	0.0209911	down	0.834899	-0.260327
Ddias	0.0209166	down	0.704076	-0.506198
Nat8f1	0.0208999	down	0.631984	-0.66204
AI837181	0.020749	down	0.61992	-0.689846
Ier5	0.0207361	down	0.380259	-1.39495
Poc1b	0.0206498	down	0.789253	-0.341439
Znrf3	0.0205966	down	0.60216	-0.731781
Tmem69	0.020589	down	0.446602	-1.16294
Clip1	0.0205177	down	0.734816	-0.444545
Hist1h2aa	0.0204803	down	0.167476	-2.57798
Dsel	0.0204659	down	0.227436	-2.13647
Pou2f1	0.0204393	down	0.711618	-0.490824
Zfp788	0.0203094	down	0.671091	-0.57542
Zkscan7	0.0203086	down	0.436135	-1.19715
Tslrn1	0.0202777	down	0.441321	-1.1801
Shb	0.0202431	down	0.810583	-0.302969
Zfp433	0.0201924	down	0.612277	-0.707744
4930486L24Rik	0.0201657	down	0.139563	-2.84101
Abcb6	0.020105	down	0.800302	-0.321384
Tusc2	0.0200539	down	0.80407	-0.314607
Kif13a	0.0199619	down	0.500785	-0.997736
Pot1b	0.0199146	down	0.601971	-0.732234
Spag1	0.0198888	down	0.686322	-0.543042
Gpr180	0.0198846	down	0.822806	-0.281376
Rabgef1	0.0198846	down	0.721076	-0.471777
Mplkip	0.0198268	down	0.797213	-0.326963
Zfp87	0.019822	down	0.632306	-0.661304
Snapc1	0.0197939	down	0.796267	-0.328676
Srpr	0.0196507	down	0.817182	-0.29127
Asph	0.0196431	down	0.809958	-0.304081
Kank4os	0.0196327	down	0.64199	-0.639377
Pcf11	0.0196308	down	0.672036	-0.573389
1110035H17Rik	0.0196308	down	0.383799	-1.38158
Araf	0.0196124	down	0.81533	-0.294544
C330027C09Rik	0.019603	down	0.833961	-0.261949
Desi2	0.019603	down	0.776949	-0.364108
AC152827.1	0.0195533	down	0.186084	-2.42597
Hps5	0.0194494	down	0.573139	-0.803043
Gtf3c4	0.0194025	down	0.646864	-0.628466
Hectd2	0.0193108	down	0.360163	-1.47328
Zfp871	0.0193056	down	0.563891	-0.826511
Tinf2	0.0192502	down	0.802087	-0.31817
Slc26a8	0.0191591	down	0.466736	-1.09932
Rfwd3	0.0191046	down	0.782508	-0.353823
Nhsl1	0.0190905	down	0.434196	-1.20358
Cetn1	0.0189821	down	0.179438	-2.47844
Prorsd1	0.0189216	down	0.808956	-0.305867
Hoxd8	0.0188648	down	0.461165	-1.11664
Rad51ap2	0.0188527	down	0.418689	-1.25605
Zfp282	0.0188097	down	0.692233	-0.53067
Trip4	0.0187649	down	0.740419	-0.433586
Hnrnph1	0.0187547	down	0.777298	-0.363461
Trim36	0.0187494	down	0.355252	-1.49309
Wdr37	0.0187449	down	0.75413	-0.407114
Pxmp2	0.0187278	down	0.833607	-0.262561
Uba5	0.018655	down	0.822042	-0.282716
Lemd3	0.0186526	down	0.497074	-1.00847
Usp21	0.018631	down	0.716497	-0.480967
Stk4	0.018631	down	0.705161	-0.503975
Ei24	0.0185882	down	0.774502	-0.36866
Carm1	0.0185677	down	0.72307	-0.467793
Myom3	0.0184963	down	0.551274	-0.859158
Atg16l1	0.0184346	down	0.668676	-0.580621
2022-03-07	0.0184148	down	0.777774	-0.362578
Tmcc3	0.0184127	down	0.686456	-0.542761
Gm340	0.0183552	down	0.380087	-1.3956
Gdap10	0.0183363	down	0.296572	-1.75355
Tmem222	0.0183279	down	0.834875	-0.260367
Pex2	0.0182021	down	0.763778	-0.388774
Kank3	0.0181651	down	0.765245	-0.386007
Rnf32	0.0181201	down	0.671123	-0.575351
Impad1	0.0181201	down	0.472964	-1.0802
Gml	0.0180609	down	0.393314	-1.34625
Ip6k2	0.018028	down	0.835353	-0.259542
Dtd2	0.0180087	down	0.815412	-0.294399
Gga3	0.0179945	down	0.693163	-0.528733
1110038F14Rik	0.0179293	down	0.783131	-0.352674
Akap13	0.0177625	down	0.68581	-0.544119
Fgf22	0.0175825	down	0.483819	-1.04746
Mau2	0.017582	down	0.775699	-0.366431
Pak4	0.0175365	down	0.766297	-0.384025
Fancl	0.0174844	down	0.695182	-0.524537
A330069E16Rik	0.0174552	down	0.657183	-0.605632
Olfr679	0.0173638	down	0.214712	-2.21952
Mcrip2	0.0173575	down	0.807742	-0.308034
Golga5	0.0173575	down	0.746013	-0.422727
Gm26782	0.0173263	down	0.719472	-0.47499
Stk17b	0.0170963	down	0.558252	-0.84101
Camsap2	0.0170651	down	0.54871	-0.865885
2210408I21Rik	0.0170651	down	0.457584	-1.12789
Tmem170	0.0170605	down	0.648041	-0.625842
Mbl2	0.0170559	down	0.817862	-0.29007
Nmb	0.0170154	down	0.638003	-0.648365
Tnks1bp1	0.0170138	down	0.734842	-0.444493
Ythdf3	0.0170138	down	0.70609	-0.502076
Gm9465	0.0170138	down	0.119626	-3.0634
Hmmr	0.0169788	down	0.784086	-0.350916
Cdc6	0.0169658	down	0.604773	-0.725533
Rhox7a	0.0169466	down	0.360717	-1.47106
Tbc1d10b	0.0169072	down	0.804196	-0.314381
Sgo2a	0.0168759	down	0.663136	-0.592623
Rad18	0.0168565	down	0.70726	-0.499688
Fut8	0.0168506	down	0.753038	-0.409205
Nampt	0.0168464	down	0.79873	-0.324219
1700037H04Rik	0.0168386	down	0.811831	-0.300748
Patz1	0.0167586	down	0.684594	-0.54668
Opa1	0.016733	down	0.704623	-0.505076
Zc3hav1l	0.0167198	down	0.450896	-1.14913
Snx13	0.0167096	down	0.604294	-0.726678
Gm20498	0.0167079	down	0.534664	-0.903295
Klhl11	0.016676	down	0.595887	-0.746888
Tmem18	0.0166658	down	0.765346	-0.385816
Ndfip1	0.0166658	down	0.734543	-0.445082
Zfp59	0.0166658	down	0.314017	-1.67109
Cela2a	0.0166658	down	0.134751	-2.89164
Ube2v1	0.016635	down	0.639052	-0.645994
Clcn6	0.0166262	down	0.325647	-1.61862
Gm10602	0.0165432	down	0.535922	-0.899904
4930430F08Rik	0.0164878	down	0.669903	-0.577976
Timm29	0.0164781	down	0.729424	-0.455171
Glipr1l2	0.0164626	down	0.11165	-3.16294
Chd6	0.0164202	down	0.760423	-0.395125
Them4	0.0164202	down	0.635922	-0.653078
Rgl2	0.016367	down	0.707552	-0.499091
Med19	0.0163382	down	0.837379	-0.256048
Gtf2i	0.0163305	down	0.817822	-0.290141
Taf1c	0.0162943	down	0.672181	-0.573077
Arhgef1	0.0162817	down	0.711665	-0.490729
Agpat1	0.0162718	down	0.689298	-0.536801
9130221H12Rik	0.0162718	down	0.270122	-1.88832
Nespas	0.0162644	down	0.324147	-1.62528
Rcor3	0.0162532	down	0.807605	-0.308278
Poldip2	0.0162062	down	0.820606	-0.285238
Sirt1	0.0161978	down	0.64458	-0.633568
Dynlt1b	0.0161978	down	0.331934	-1.59103
Coq10b	0.0161574	down	0.739456	-0.435464
Dusp9	0.0161025	down	0.745908	-0.42293
Nipal2	0.0160744	down	0.539849	-0.889373
Cdh1	0.0160605	down	0.505587	-0.983968
B3gnt2	0.0160605	down	0.164192	-2.60655
Klf4	0.0159479	down	0.583064	-0.778275
Gm17435	0.0158785	down	0.279126	-1.84101
9430038I01Rik	0.0158735	down	0.800006	-0.321917
Numb	0.0158015	down	0.575169	-0.797942
Gemin5	0.0157907	down	0.713615	-0.486782
Tmem41b	0.0157369	down	0.803979	-0.31477
Gm884	0.0157345	down	0.227436	-2.13647
Slc45a4	0.015633	down	0.531669	-0.9114
Dmac2	0.0156152	down	0.831292	-0.266573
B430010I23Rik	0.0155718	down	0.573547	-0.802016
Zfp652os	0.0155507	down	0.0881451	-3.50398
Hist1h1d	0.0154776	down	0.146909	-2.76701
Gm32846	0.0154064	down	0.306138	-1.70774
Metrn	0.0153118	down	0.722699	-0.468533
Bub1	0.0153062	down	0.769529	-0.377951
Ankrd13a	0.0152986	down	0.824773	-0.277931
Cldn12	0.0152462	down	0.608096	-0.717628
Ccnyl1	0.015226	down	0.661633	-0.595898
Abca2	0.0151805	down	0.674161	-0.568835
Pdrg1	0.0151442	down	0.833027	-0.263565
Sap18b	0.0151158	down	0.707684	-0.498824
Ccdc59	0.0151112	down	0.833117	-0.263409
Spata2	0.0151071	down	0.69047	-0.534349
Slc25a1	0.0150645	down	0.740652	-0.433133
1810058I24Rik	0.0150378	down	0.836125	-0.258209
Ppm1g	0.0149292	down	0.787311	-0.344994
Tesk1	0.0148695	down	0.576117	-0.795568
Armc10	0.0148098	down	0.715022	-0.483941
Bfsp2	0.0146836	down	0.712253	-0.489538
Ddx23	0.01467	down	0.69956	-0.51548
Rnf38	0.0146509	down	0.674929	-0.567192
Tesmin	0.0146505	down	0.355252	-1.49309
Pitpnb	0.0146368	down	0.70712	-0.499974
Ggnbp2	0.0146298	down	0.806696	-0.309904
Hebp1	0.0146054	down	0.322546	-1.63242
Gm15706	0.0145616	down	0.646688	-0.628857
Rad50	0.0145508	down	0.826379	-0.275125
Nck1	0.0145491	down	0.826329	-0.275212
Gm26733	0.0145439	down	0.139563	-2.84101
Wiz	0.01454	down	0.674421	-0.56828
Hace1	0.0145388	down	0.740356	-0.433709
D1Pas1	0.0145368	down	0.287585	-1.79794
Pdpr	0.0144953	down	0.544961	-0.875776
Nsl1	0.0144652	down	0.75497	-0.405509
Ppp3cc	0.0144588	down	0.652986	-0.614876
Selenot	0.0143731	down	0.824653	-0.278142
Peak1	0.0143671	down	0.579239	-0.787768
Ap3s2	0.014366	down	0.782097	-0.35458
Alpk2	0.0143584	down	0.514468	-0.958847
Sh3bgrl2	0.0142666	down	0.615396	-0.700412
Sike1	0.014204	down	0.721076	-0.471777
Zfp426	0.014204	down	0.613163	-0.705659
Pard3b	0.0141853	down	0.743387	-0.427814
Raly	0.0141813	down	0.840866	-0.250052
Mcm9	0.0141373	down	0.701305	-0.511887
Gm42047	0.014135	down	0.314017	-1.67109
Szt2	0.0141133	down	0.319001	-1.64837
4930558J18Rik	0.0140116	down	0.391756	-1.35197
Swap70	0.0139385	down	0.781553	-0.355584
Fam46c	0.0139385	down	0.679852	-0.556707
Larp1	0.0138696	down	0.723888	-0.466162
AU022252	0.0138483	down	0.79775	-0.325992
Fam60a	0.0138433	down	0.720729	-0.472471
Arl14epl	0.0138429	down	0.825424	-0.276794
Sik1	0.0138429	down	0.611783	-0.708907
Ifnar1	0.0138404	down	0.654873	-0.610713
Smim27	0.0138404	down	0.590667	-0.759583
Zfp512b	0.0138404	down	0.566227	-0.820546
Ipmk	0.0138261	down	0.742264	-0.429995
Rasd2	0.0137895	down	0.713411	-0.487194
Tnpo3	0.0137839	down	0.749139	-0.416695
Polr2h	0.0137616	down	0.799522	-0.32279
Ubac1	0.0137302	down	0.811046	-0.302144
Zbtb41	0.0137302	down	0.531153	-0.912801
Bloc1s2	0.0137027	down	0.775846	-0.366158
Arl4a	0.0136974	down	0.803571	-0.315503
Sesn1	0.0136723	down	0.758651	-0.398492
Pcnx4	0.0136285	down	0.725452	-0.463048
Ormdl3	0.0135995	down	0.64528	-0.632002
Polr3gl	0.0134853	down	0.747545	-0.419768
Pggt1b	0.0133855	down	0.574672	-0.79919
Atp8a1	0.0133561	down	0.766795	-0.383087
Spata1	0.0132766	down	0.670564	-0.576554
Mecp2	0.0132677	down	0.674849	-0.567362
Sclt1	0.013235	down	0.670478	-0.576737
Fam160b1	0.0132047	down	0.594269	-0.750813
Nck2	0.0130817	down	0.493123	-1.01998
Slc33a1	0.0130719	down	0.538315	-0.893478
Mfap1a	0.0130312	down	0.679068	-0.558372
Sun2	0.0129988	down	0.372168	-1.42597
Etv1	0.0129686	down	0.801853	-0.318589
Rmdn3	0.0129145	down	0.758578	-0.398631
Stk40	0.0129145	down	0.622219	-0.684506
Usp7	0.0127873	down	0.767691	-0.381402
Mlec	0.0127827	down	0.713323	-0.487374
Gak	0.0127726	down	0.64341	-0.636191
Adgrl2	0.0127726	down	0.446602	-1.16294
Pik3r4	0.0127562	down	0.704569	-0.505188
Zkscan1	0.0127483	down	0.679319	-0.557838
Ganab	0.0127055	down	0.73678	-0.440694
Dcbld2	0.0126706	down	0.558252	-0.84101
Polg	0.0126511	down	0.662424	-0.594173
Mcts2	0.01265	down	0.76425	-0.387884
Cinp	0.0125988	down	0.833983	-0.26191
Tmub2	0.0125839	down	0.830515	-0.267922
Sh3pxd2a	0.0125839	down	0.667064	-0.584102
E130309D02Rik	0.0125502	down	0.7119	-0.490254
Arhgap23	0.0125038	down	0.159501	-2.64837
Gm36500	0.0124594	down	0.199376	-2.32644
Noct	0.0124315	down	0.763001	-0.390244
Katnbl1	0.0124281	down	0.736793	-0.440669
Entpd6	0.0123725	down	0.767902	-0.381006
Tnpo1	0.0123414	down	0.689815	-0.535718
AC159200.1	0.0122487	down	0.124056	-3.01094
Angel1	0.0122388	down	0.566402	-0.820101
Slc35a2	0.0121781	down	0.743026	-0.428515
Ift22	0.0121438	down	0.800971	-0.320178
Vamp3	0.0121438	down	0.820635	-0.285187
Gm30735	0.0121438	down	0.422919	-1.24155
Hectd4	0.0120973	down	0.588982	-0.763705
Mocs2	0.0120914	down	0.793306	-0.33405
Lpcat1	0.0120878	down	0.777424	-0.363226
Stxbp5	0.0120475	down	0.54686	-0.870758
Snx14	0.0120465	down	0.72883	-0.456347
Pgrmc2	0.0119987	down	0.722444	-0.469042
Ccdc6	0.011825	down	0.698672	-0.517313
Ccl27a	0.0118062	down	0.762652	-0.390903
Zc3h10	0.0117563	down	0.732841	-0.448428
Aig1	0.0117106	down	0.801462	-0.319293
BC049762	0.0116741	down	0.593585	-0.752474
Mtch2	0.0116639	down	0.786126	-0.347168
Thap2	0.0116407	down	0.680676	-0.554959
Acad11	0.0116314	down	0.597814	-0.742232
Hipk2	0.0116302	down	0.655562	-0.609195
Rab3gap2	0.011615	down	0.699868	-0.514845
Gm14226	0.0116143	down	0.392106	-1.35068
Ypel2	0.011559	down	0.679463	-0.557533
Adipor1	0.0115498	down	0.816944	-0.291691
Mapk1ip1l	0.0115455	down	0.684866	-0.546106
Cpd	0.0115299	down	0.546622	-0.871384
Ipo5	0.0115232	down	0.816942	-0.291694
Syt11	0.0114868	down	0.499489	-1.00148
Syt2	0.011433	down	0.0797503	-3.64837
AC158554.1	0.0114237	down	0.350091	-1.5142
Map3k5	0.0114117	down	0.621056	-0.687205
Ppp2r3d	0.0113931	down	0.793153	-0.334328
Osgin2	0.011392	down	0.698716	-0.517222
Pofut2	0.011375	down	0.755566	-0.404371
Camk1d	0.011375	down	0.365752	-1.45106
Ankrd12	0.0113268	down	0.778017	-0.362126
Rexo1	0.0113065	down	0.740291	-0.433835
Steap2	0.0112999	down	0.645027	-0.632568
Gm10762	0.0112402	down	0.359763	-1.47488
Cep170b	0.011208	down	0.5993	-0.738649
Upf2	0.0111999	down	0.734604	-0.444961
Fbxl22	0.0111649	down	0.531669	-0.9114
Zfp609	0.0111629	down	0.611419	-0.709766
Gm7173	0.0111491	down	0.614078	-0.703507
Amfr	0.0111419	down	0.743724	-0.42716
Lin54	0.0111419	down	0.722289	-0.469353
Ugp2	0.0111178	down	0.792446	-0.335615
Gpr174	0.0111168	down	0.289464	-1.78854
Pigm	0.0110921	down	0.676049	-0.564801
Pus10	0.0110905	down	0.754561	-0.406291
Dock11	0.0110705	down	0.397218	-1.332
Reep3	0.0110388	down	0.696535	-0.521732
Tmem185b	0.0110388	down	0.65002	-0.621444
Mbd2	0.0110256	down	0.599225	-0.73883
Srgap2	0.0109955	down	0.588703	-0.764389
Cpne2	0.0109897	down	0.604226	-0.726839
Rassf3	0.010986	down	0.434196	-1.20358
Scrib	0.0109495	down	0.774454	-0.368748
Dph6	0.0109435	down	0.662017	-0.59506
Camta1	0.0109381	down	0.830327	-0.268249
B4galt3	0.0109381	down	0.583249	-0.777817
Fkbp2	0.0109255	down	0.827151	-0.273777
Fam172a	0.0109195	down	0.628836	-0.669244
Zfp937	0.0109049	down	0.679289	-0.557902
Rbl2	0.0108972	down	0.450896	-1.14913
Phactr2	0.0108024	down	0.766512	-0.383619
Tuba3a	0.0107239	down	0.786111	-0.347196
Wdr3	0.0106965	down	0.717021	-0.479912
Fzd5	0.0106965	down	0.575429	-0.797289
Gm42980	0.0106363	down	0.714563	-0.484867
Syne1	0.0105739	down	0.47944	-1.06058
Cacul1	0.0105656	down	0.704293	-0.505752
Nrd1	0.0105474	down	0.793491	-0.333714
Gm7467	0.0105399	down	0.360163	-1.47328
Tcf7	0.0105175	down	0.792908	-0.334775
Skil	0.0104892	down	0.615024	-0.701286
Hint2	0.0104608	down	0.834074	-0.261753
Ptch1	0.0104581	down	0.575698	-0.796616
Pde3a	0.0104259	down	0.466388	-1.1004
Actr1b	0.0104207	down	0.764865	-0.386722
Ski	0.0104118	down	0.687548	-0.540468
Cryzl1	0.0103985	down	0.67703	-0.562709
Patj	0.010349	down	0.716083	-0.481801
Dcaf5	0.0103454	down	0.573477	-0.802191
Zfp281	0.0103407	down	0.720047	-0.473837
Gtpbp4	0.0103324	down	0.830208	-0.268455
Ythdf1	0.0103111	down	0.753693	-0.407952
Dna2	0.0103111	down	0.519752	-0.944104
Ankhd1	0.0102966	down	0.721781	-0.470367
Phrf1	0.0102962	down	0.662382	-0.594264
Sgpp1	0.0102857	down	0.61305	-0.705923
Tmem63b	0.0102706	down	0.749589	-0.415828
Zfp72	0.0102529	down	0.51873	-0.946944
Nfatc2ip	0.010225	down	0.710043	-0.494021
Gm47936	0.0102201	down	0.301758	-1.72854
Dmc1	0.0102067	down	0.727197	-0.459581
Clk4	0.0101879	down	0.702402	-0.509631
Gm15441	0.0101619	down	0.720426	-0.473077
Arid4b	0.0101381	down	0.775351	-0.367079
Ppp1r35	0.0101015	down	0.820289	-0.285795
Nudt3	0.0100273	down	0.64792	-0.626113
Gtpbp1	0.0100197	down	0.563193	-0.828299
4933433G15Rik	0.0100009	down	0.31014	-1.68901
Wrap73	0.00995712	down	0.807058	-0.309255
1190007I07Rik	0.00995462	down	0.779054	-0.360205
Sdr39u1	0.00994502	down	0.731974	-0.450135
Ube4b	0.00988669	down	0.751137	-0.412852
Map2k2	0.009861	down	0.839396	-0.252576
Eps15	0.00980771	down	0.717324	-0.479302
Prss36	0.00980556	down	0.669903	-0.577976
Tcf24	0.00978573	down	0.619431	-0.690985
Mdm1	0.00962438	down	0.647972	-0.625998
Tusc1	0.00961771	down	0.279126	-1.84101
Tmem127	0.00960235	down	0.67743	-0.561856
Rdh5	0.00959275	down	0.450896	-1.14913
Lrrc49	0.00951835	down	0.595469	-0.747901
Gabpa	0.00947017	down	0.674437	-0.568245
Prr19	0.00941778	down	0.487288	-1.03715
D10Jhu81e	0.00941296	down	0.820579	-0.285285
Rfc2	0.00940687	down	0.813703	-0.297426
Cnot6l	0.00936789	down	0.75209	-0.411023
Pik3c2b	0.00934689	down	0.544961	-0.875776
Ahcy	0.00934318	down	0.693163	-0.528733
Scmh1	0.00931423	down	0.7109	-0.492282
Hdhd2	0.00931288	down	0.804736	-0.313412
Hyls1	0.00927502	down	0.78438	-0.350375
Meiob	0.00927322	down	0.619853	-0.690003
9930104L06Rik	0.00927322	down	0.596489	-0.745433
Lman1	0.00918343	down	0.77903	-0.360249
Mex3d	0.00915784	down	0.456037	-1.13278
Adipor2	0.0091184	down	0.685399	-0.544984
Haus2	0.00910719	down	0.680201	-0.555967
BC003965	0.00907555	down	0.784813	-0.349579
Fbxo9	0.00904358	down	0.711575	-0.490912
Dstyk	0.00902598	down	0.664027	-0.590687
Cab39l	0.00896204	down	0.749542	-0.415919
Nhlrc3	0.00895653	down	0.54053	-0.887553
Zfp146	0.00892071	down	0.332293	-1.58947
Gm42765	0.00892071	down	0.062028	-4.01094
Nudt1	0.00891295	down	0.75717	-0.401311
Prrg4	0.00889937	down	0.308508	-1.69662
Papd5	0.00888977	down	0.558252	-0.84101
Fbxo8	0.00883065	down	0.725384	-0.463184
Armc8	0.00882837	down	0.77745	-0.363178
D730045A05Rik	0.00882837	down	0.0697816	-3.84101
Rtca	0.00878109	down	0.811287	-0.301715
Slc25a16	0.00878109	down	0.592531	-0.755037
Fchsd2	0.00878109	down	0.575429	-0.797289
Fbxl12	0.00875849	down	0.789068	-0.341778
Zfand4	0.0087469	down	0.416724	-1.26284
Luc7l3	0.00873062	down	0.802686	-0.317092
Qtrt2	0.00872221	down	0.468656	-1.0934
Myt1l	0.00868518	down	0.676049	-0.564801
Dclre1a	0.00866963	down	0.478502	-1.0634
Kidins220	0.00865401	down	0.6216	-0.685941
1700080O16Rik	0.0086175	down	0.397835	-1.32976
Mterf1a	0.00860372	down	0.541588	-0.884732
Tcof1	0.00857956	down	0.715951	-0.482068
Hars2	0.0085562	down	0.748472	-0.41798
Pecam1	0.0085479	down	0.669903	-0.577976
Ankrd27	0.00851832	down	0.687478	-0.540616
Rcan3	0.00851482	down	0.749653	-0.415705
Nutf2-ps1	0.00851327	down	0.279126	-1.84101
B230354K17Rik	0.00849756	down	0.674722	-0.567634
Ppp1r10	0.00848475	down	0.808945	-0.305886
Stradb	0.00836472	down	0.74466	-0.425346
Tcf4	0.00836472	down	0.739503	-0.435372
Pnpla7	0.0083558	down	0.615396	-0.700412
Tatdn1	0.00833784	down	0.748834	-0.417282
Pcsk1n	0.00833784	down	0.704779	-0.504758
Arhgdig	0.00826943	down	0.617223	-0.696137
Ptprs	0.00826244	down	0.654072	-0.612479
Ubtd2	0.00826173	down	0.422093	-1.24437
Smurf2	0.00815499	down	0.504445	-0.987231
Gm49336	0.00813173	down	0.75617	-0.403217
Ap5m1	0.00811449	down	0.600651	-0.7354
Gtpbp10	0.00804205	down	0.708551	-0.497056
Eef1akmt4	0.00800651	down	0.794366	-0.332125
5430440P10Rik	0.00800651	down	0.729178	-0.455657
Chd9	0.00800651	down	0.66501	-0.588552
Paxip1	0.007992	down	0.656623	-0.606863
Zfp974	0.00792835	down	0.367271	-1.44508
Prkca	0.00783015	down	0.543165	-0.880539
Magea2	0.00783012	down	0.0930421	-3.42597
Tnpo2	0.00777683	down	0.487669	-1.03603
Terf1	0.0077451	down	0.794563	-0.331767
Aifm3	0.00774456	down	0.75791	-0.399902
Tsc2	0.00774456	down	0.68819	-0.53912
Dhx29	0.00773865	down	0.695839	-0.523175
Krba1	0.00768595	down	0.666651	-0.584996
Zbtb20	0.00768491	down	0.71972	-0.474492
Zfyve26	0.00768491	down	0.552437	-0.856117
Mtmr4	0.00768006	down	0.57198	-0.805964
Osbp	0.00768006	down	0.524853	-0.930015
Srf	0.00765303	down	0.669903	-0.577976
Zfp280b	0.00763147	down	0.583793	-0.77647
Rap1gds1	0.00760829	down	0.617567	-0.695333
Olfr681	0.00758195	down	0.11165	-3.16294
Ankrd39	0.00757832	down	0.679207	-0.558077
Tubgcp3	0.00757312	down	0.705715	-0.502842
Angpt2	0.00753839	down	0.209345	-2.25605
Plekha5	0.00753626	down	0.827943	-0.272397
Atl1	0.00752534	down	0.825556	-0.276563
Soat1	0.00752138	down	0.716953	-0.48005
Diexf	0.00749899	down	0.726401	-0.461162
Fam13b	0.00749886	down	0.600603	-0.735517
Gfm2	0.00745563	down	0.708649	-0.496856
Gm15298	0.00745563	down	0.223301	-2.16294
Smad2	0.0074477	down	0.785496	-0.348323
6030458C11Rik	0.00741546	down	0.779358	-0.359642
Luzp1	0.0073425	down	0.704142	-0.506061
Pcyox1	0.0073271	down	0.675566	-0.565831
Phf2os1	0.00732622	down	0.11165	-3.16294
Glud1	0.0073102	down	0.771023	-0.375154
Mir9-3hg	0.00722558	down	0.365011	-1.45399
Nfya	0.00721986	down	0.638577	-0.647069
Lyn	0.00718635	down	0.713323	-0.487374
Wdr13	0.00717933	down	0.582676	-0.779234
Chsy1	0.00715196	down	0.595469	-0.747901
Mob4	0.00712275	down	0.838438	-0.254224
Heatr1	0.00711889	down	0.719221	-0.475493
Orc4	0.00711586	down	0.760756	-0.394495
Gm47918	0.00709765	down	0.783786	-0.351468
Edem3	0.00709765	down	0.495224	-1.01385
Zfp740	0.00707744	down	0.655562	-0.609195
Btbd3	0.00706846	down	0.494085	-1.01717
Rbm19	0.00703452	down	0.61165	-0.709221
Ms4a6d	0.0070302	down	0.429425	-1.21952
Cul1	0.00695968	down	0.825522	-0.276622
Tgfbrap1	0.00692154	down	0.480521	-1.05733
Zdhhc3	0.00691205	down	0.75413	-0.407114
Adgrl1	0.00690519	down	0.613731	-0.704322
2700097O09Rik	0.00689712	down	0.619394	-0.69107
Zdhhc23	0.00689371	down	0.375747	-1.41217
Nipbl	0.00689116	down	0.787581	-0.344499
Fgd6	0.00688112	down	0.529177	-0.918178
Fbxo7	0.00685945	down	0.678739	-0.559072
Kctd18	0.00684868	down	0.648636	-0.624519
Rbsn	0.0068276	down	0.618199	-0.693857
Carmil1	0.00681688	down	0.646688	-0.628857
Ssna1	0.00681474	down	0.809048	-0.305703
Hps3	0.0068109	down	0.558252	-0.84101
Sf3b3	0.00679108	down	0.765758	-0.385039
Slc25a51	0.00679104	down	0.791446	-0.337436
Aaed1	0.00678266	down	0.658452	-0.602851
Gdap2	0.00677885	down	0.772128	-0.373087
Gm15892	0.00677861	down	0.236834	-2.07805
Far1	0.00677581	down	0.650595	-0.620169
Acot2	0.00677581	down	0.528611	-0.919722
Fopnl	0.0067469	down	0.781824	-0.355083
Rnls	0.0067393	down	0.397755	-1.33005
Kat14	0.00671844	down	0.651872	-0.617339
Abcb7	0.0067155	down	0.642173	-0.638967
Ocm	0.00671431	down	0.761253	-0.393551
Asxl1	0.0067034	down	0.697381	-0.519982
Ufsp2	0.00662619	down	0.77567	-0.366486
Uap1	0.00659453	down	0.787314	-0.344989
Lin9	0.00657407	down	0.688593	-0.538276
Ugdh	0.00656612	down	0.716971	-0.480013
Zfp317	0.0065461	down	0.61572	-0.699655
Gm29394	0.00647626	down	0.186084	-2.42597
Synj2bp	0.00646408	down	0.726749	-0.46047
Rhox1	0.00645261	down	0.828156	-0.272026
Errfi1	0.00644688	down	0.628034	-0.671085
Spats2	0.00644556	down	0.77604	-0.365797
Wwox	0.00643486	down	0.549729	-0.863206
Taf3	0.00642709	down	0.710277	-0.493547
Ppil1	0.00640099	down	0.765477	-0.385569
Zc3h18	0.00638926	down	0.681729	-0.55273
Ccnk	0.00637619	down	0.754458	-0.406487
Cenpf	0.00637186	down	0.789484	-0.341019
Intu	0.00637186	down	0.446602	-1.16294
Map2k7	0.00637146	down	0.692448	-0.530223
Chic1	0.00633786	down	0.491595	-1.02446
Sp9	0.00633204	down	0.525414	-0.928473
Usp6nl	0.00629317	down	0.372168	-1.42597
Urb2	0.00626384	down	0.322069	-1.63456
Bfar	0.00625181	down	0.666365	-0.585616
Ap1m1	0.00620329	down	0.807455	-0.308547
Prickle1	0.00617206	down	0.691307	-0.532601
Ate1	0.00616843	down	0.763385	-0.389518
Pdia4	0.0061642	down	0.72868	-0.456642
Spire1	0.0061642	down	0.626332	-0.675001
Atg14	0.00615753	down	0.727054	-0.459865
Ppm1f	0.00611358	down	0.580003	-0.785869
Tmem86b	0.00611221	down	0.203001	-2.30044
Cacfd1	0.0060784	down	0.750411	-0.414248
Arhgap11a	0.00605116	down	0.688079	-0.539355
4930592C13Rik	0.00604151	down	0.3974	-1.33134
Kif11	0.00603555	down	0.751359	-0.412426
Josd1	0.00602213	down	0.717354	-0.479242
Pabpc1	0.00600268	down	0.831598	-0.266041
5730455P16Rik	0.00594872	down	0.627369	-0.672613
Ralgapb	0.00593596	down	0.59351	-0.752655
Eif3a	0.00593148	down	0.81179	-0.300821
Gnai2	0.00592684	down	0.784486	-0.35018
Ipo9	0.00588799	down	0.675096	-0.566836
Klhl28	0.00588799	down	0.594269	-0.750813
Txndc16	0.00586987	down	0.735559	-0.443087
Atpaf1	0.00582952	down	0.75511	-0.405242
Ccnj	0.0058096	down	0.646398	-0.629506
Nalcn	0.00579082	down	0.392844	-1.34797
Majin	0.00578793	down	0.186084	-2.42597
Eef1akmt2	0.00574782	down	0.734619	-0.444931
Kbtbd6	0.00573559	down	0.485437	-1.04264
Siah1b	0.00572704	down	0.836631	-0.257336
3300002I08Rik	0.00571758	down	0.279126	-1.84101
Calu	0.00570576	down	0.811312	-0.301671
Amd2	0.00570576	down	0.279126	-1.84101
Cdkn1b	0.00567506	down	0.602383	-0.731247
Mrps11	0.00566734	down	0.826959	-0.274112
H2afv	0.00565641	down	0.823906	-0.279449
9430015G10Rik	0.00564947	down	0.531669	-0.9114
Ctc1	0.0056273	down	0.655194	-0.610005
Arf2	0.00562246	down	0.649505	-0.622587
Snx18	0.00557872	down	0.694152	-0.526677
Nrk	0.00557872	down	0.0328384	-4.92847
Abi1	0.00553871	down	0.696811	-0.52116
Gm26670	0.00553871	down	0.378171	-1.40289
Rmi1	0.005465	down	0.692676	-0.529748
Aen	0.00546253	down	0.820806	-0.284888
Bloc1s6os	0.00545866	down	0.433271	-1.20666
Lig3	0.00544489	down	0.632139	-0.661687
Rbm6	0.00543781	down	0.751008	-0.413101
Tmed3	0.00543332	down	0.801351	-0.319493
Fnbp4	0.00542252	down	0.62675	-0.674039
Pcnp	0.00541235	down	0.820335	-0.285715
E130307A14Rik	0.00538934	down	0.408861	-1.29032
Prdm15	0.0053808	down	0.450896	-1.14913
Chp1	0.00538035	down	0.748234	-0.418439
Ergic2	0.00537914	down	0.790952	-0.338338
H2afy	0.00537313	down	0.834779	-0.260534
Urb1	0.00536098	down	0.500252	-0.999273
Lmbr1	0.00535939	down	0.749234	-0.416513
Gm48855	0.00535886	down	0.159501	-2.64837
Sltm	0.00530028	down	0.794114	-0.332582
Fut11	0.00530028	down	0.702784	-0.508847
Ppp2cb	0.00530028	down	0.303398	-1.72072
Vps51	0.0052764	down	0.553481	-0.853394
Csnk1a1	0.00525303	down	0.83375	-0.262313
Gskip	0.00524921	down	0.684972	-0.545882
Ttf1	0.00524528	down	0.61681	-0.697101
Jph1	0.00522518	down	0.473669	-1.07805
Slc38a9	0.00519137	down	0.68315	-0.549727
Ikzf2	0.00517512	down	0.36183	-1.46661
Triqk	0.00514756	down	0.675592	-0.565776
Pknox1	0.0051446	down	0.622193	-0.684565
Eif2s3x	0.00512034	down	0.769953	-0.377157
Chpt1	0.00511129	down	0.660299	-0.59881
Fam35a	0.00510069	down	0.631707	-0.662673
Gm26526	0.00507882	down	0.311583	-1.68231
Zfp36	0.00504299	down	0.542745	-0.881652
Cep85	0.00502484	down	0.755811	-0.403903
Cdk14	0.00499848	down	0.525414	-0.928473
Fdx1	0.00498348	down	0.748228	-0.41845
Mcrip1	0.00497741	down	0.825522	-0.276622
Klf1	0.00497428	down	0.223301	-2.16294
Glt8d1	0.00497332	down	0.699991	-0.514591
Ndufaf2	0.0049685	down	0.748079	-0.418738
Gm27167	0.00494421	down	0.139563	-2.84101
Elmod2	0.00493421	down	0.626263	-0.67516
Zmat1	0.00490903	down	0.588888	-0.763934
Gemin8	0.00490622	down	0.745394	-0.423925
4930481A15Rik	0.00488258	down	0.698914	-0.516812
Cyb5r1	0.00487594	down	0.561877	-0.831673
Ndc1	0.00487383	down	0.690566	-0.53415
Naf1	0.00484582	down	0.612628	-0.706918
Dhrs11	0.00484582	down	0.495591	-1.01278
Gm44777	0.00484521	down	0.34354	-1.54145
Gas2l1	0.00483715	down	0.755967	-0.403605
Ddx19b	0.00481834	down	0.558252	-0.84101
Atp9b	0.00480681	down	0.508072	-0.976894
Snx27	0.00480635	down	0.684481	-0.546917
Copg2	0.00479092	down	0.809598	-0.304722
Sipa1l2	0.00478063	down	0.522524	-0.93643
Smg8	0.00475059	down	0.764454	-0.387499
Polr3f	0.00475059	down	0.641206	-0.641141
Leng8	0.00474841	down	0.625799	-0.676229
Atf7ip2	0.00473522	down	0.466736	-1.09932
Rab12	0.00470322	down	0.55022	-0.861919
Rhov	0.00470039	down	0.159501	-2.64837
Zbtb2	0.00468692	down	0.618456	-0.693257
Arhgef11	0.00468692	down	0.341154	-1.5515
Mast4	0.00468683	down	0.57269	-0.804174
Zfp953	0.00465656	down	0.398752	-1.32644
Rgmb	0.00465049	down	0.621851	-0.68536
Cep104	0.00461865	down	0.565952	-0.821247
Golga2	0.00461522	down	0.702775	-0.508866
Smad4	0.00460429	down	0.654233	-0.612124
Mpc2	0.00458484	down	0.822189	-0.282458
Bet1l	0.00457632	down	0.782184	-0.35442
Tmem55b	0.00457632	down	0.765528	-0.385474
Tmed8	0.00457513	down	0.372168	-1.42597
Polr2b	0.00456996	down	0.81237	-0.299791
Chmp3	0.00456415	down	0.795189	-0.33063
Ogfod1	0.0045592	down	0.444857	-1.16859
Cbfb	0.00455509	down	0.61439	-0.702774
Trp53bp2	0.00454467	down	0.394061	-1.34351
Map3k7	0.00449661	down	0.511731	-0.966541
Itfg1	0.00447607	down	0.784658	-0.349863
Gpr89	0.00447607	down	0.756683	-0.402238
Parp1	0.00447518	down	0.830733	-0.267544
Susd6	0.00444161	down	0.478502	-1.0634
Pank2	0.00443609	down	0.785945	-0.347499
Pcyt1a	0.0044322	down	0.606378	-0.721712
Bcl7b	0.00442141	down	0.766229	-0.384153
Rnf169	0.00442047	down	0.628034	-0.671085
Helq	0.00442034	down	0.627601	-0.672081
Ccnl2	0.00441756	down	0.734965	-0.444252
Sec22a	0.0044169	down	0.80566	-0.311757
C1ql1	0.00441472	down	0.580059	-0.785728
Dmrtc2	0.00441181	down	0.264689	-1.91763
Zswim5	0.00439011	down	0.542302	-0.882831
Zfp866	0.00437754	down	0.595887	-0.746888
Ncbp2	0.00437142	down	0.779006	-0.360293
Pex13	0.00436667	down	0.826433	-0.275031
Fam193b	0.00431714	down	0.637338	-0.649869
Tprkb	0.00429842	down	0.730022	-0.453987
Rorc	0.00429842	down	0.724619	-0.464705
Snai3	0.00427424	down	0.715365	-0.483248
Cacnb4	0.00426734	down	0.398752	-1.32644
4930469K13Rik	0.00425425	down	0.131354	-2.92847
Pithd1	0.00425187	down	0.73259	-0.448921
Zc3h12c	0.00424811	down	0.223301	-2.16294
Tmem209	0.00416592	down	0.645227	-0.632122
Myo1b	0.00416437	down	0.806365	-0.310496
Sdcbp	0.00415992	down	0.776596	-0.364763
Ercc5	0.00415321	down	0.828601	-0.27125
1700116B05Rik	0.00414407	down	0.511731	-0.966541
Tecpr2	0.00414407	down	0.497573	-1.00702
AW146154	0.00413433	down	0.64878	-0.624199
Mtmr1	0.00409318	down	0.43338	-1.20629
Usp1	0.00409268	down	0.723532	-0.466871
Mospd2	0.00408711	down	0.605855	-0.722955
Jag1	0.00407203	down	0.658317	-0.603147
Dhx30	0.00407176	down	0.709606	-0.49491
Cntrl	0.00406004	down	0.692313	-0.530504
Cd24a	0.00405005	down	0.68816	-0.539184
Zfp595	0.00403424	down	0.409385	-1.28847
Tmem101	0.00402695	down	0.666077	-0.586239
Mfsd8	0.00401947	down	0.623166	-0.682313
Rab24	0.00399727	down	0.734172	-0.445809
Igdcc4	0.00398481	down	0.582657	-0.779281
Isca2	0.00397963	down	0.715117	-0.483749
Tmtc4	0.00396774	down	0.742118	-0.43028
Chrac1	0.00393402	down	0.785613	-0.348109
Cbx5	0.00390494	down	0.721026	-0.471877
Cd47	0.00388191	down	0.676049	-0.564801
Bicra	0.00387808	down	0.403182	-1.3105
Leprotl1	0.00386309	down	0.726834	-0.460303
Tktl2	0.00385076	down	0.462941	-1.1111
Ppip5k1	0.00384102	down	0.418689	-1.25605
Gypa	0.00383297	down	0.240815	-2.054
Mettl1	0.00379297	down	0.833188	-0.263287
Smc3	0.00378138	down	0.747082	-0.420662
Tmem39a	0.00378138	down	0.726664	-0.46064
Cdc25a	0.00378138	down	0.675305	-0.566388
Atpif1	0.00377849	down	0.840821	-0.250129
Cbfa2t2	0.00377339	down	0.703768	-0.506827
Mcoln1	0.00376211	down	0.724688	-0.464568
Nemp1	0.00375783	down	0.530058	-0.915778
AI480526	0.00375719	down	0.527663	-0.922311
Sbno2	0.00375533	down	0.5465	-0.871707
Klhl42	0.00375072	down	0.694044	-0.526902
Abcc5	0.00373545	down	0.663159	-0.592573
Prpf40a	0.00372997	down	0.799023	-0.323691
Luc7l	0.00372118	down	0.779305	-0.359739
Bet1	0.00369763	down	0.78473	-0.349732
Rims1	0.00369763	down	0.646229	-0.629882
Dync1li1	0.00369446	down	0.783003	-0.35291
Mrpl55	0.00368725	down	0.83698	-0.256735
Ankrd28	0.00368668	down	0.432646	-1.20874
Dennd1a	0.00368124	down	0.65902	-0.601606
Zhx3	0.00368124	down	0.540987	-0.886334
Ctnnb1	0.00366661	down	0.765044	-0.386385
Kpna6	0.00366661	down	0.710698	-0.492691
Tiparp	0.00365934	down	0.732937	-0.448238
Kif14	0.0036578	down	0.677	-0.562771
Zfp157	0.00360897	down	0.669903	-0.577976
Washc3	0.00360736	down	0.809441	-0.305002
Mum1l1	0.00358979	down	0.534327	-0.904204
Sptan1	0.00358219	down	0.677491	-0.561727
Wnk2	0.00355345	down	0.595469	-0.747901
Ssu72	0.0035527	down	0.830438	-0.268055
Dgcr8	0.00354051	down	0.553991	-0.852066
Patl1	0.00351882	down	0.73977	-0.434851
Alg6	0.00351653	down	0.709382	-0.495366
Mettl22	0.00351213	down	0.761046	-0.393944
Polq	0.00351085	down	0.444534	-1.16963
Pkd2	0.00345924	down	0.49844	-1.00451
Dcaf10	0.00345279	down	0.700449	-0.513648
Tfcp2	0.00342221	down	0.702082	-0.510289
Tbrg4	0.00342142	down	0.749366	-0.416258
Asap1	0.00339438	down	0.740046	-0.434312
Kcnq1ot1	0.00336243	down	0.689916	-0.535508
Nfkb1	0.00335041	down	0.448432	-1.15704
Creld2	0.00333596	down	0.774875	-0.367965
Brip1	0.00332174	down	0.591972	-0.756398
Zfp512	0.00331346	down	0.739719	-0.434951
Zfp532	0.0033085	down	0.41048	-1.28462
Dgkh	0.0032745	down	0.667476	-0.583213
Utp15	0.00326483	down	0.666605	-0.585095
Zbtb7a	0.00326063	down	0.640956	-0.641702
Prpf6	0.00325806	down	0.741888	-0.430727
Mrpl36	0.00325795	down	0.840352	-0.250935
3830403N18Rik	0.00325537	down	0.296943	-1.75174
Dnajc5	0.00323936	down	0.729249	-0.455517
Shtn1	0.00322803	down	0.715218	-0.483545
Klhl24	0.00320553	down	0.687767	-0.540008
Cmtm4	0.00320553	down	0.461165	-1.11664
Dek	0.00320504	down	0.830517	-0.267918
Elac1	0.00320184	down	0.5536	-0.853083
Adtrp	0.00319598	down	0.372168	-1.42597
Ryk	0.00317116	down	0.708551	-0.497056
Mta2	0.00317116	down	0.617298	-0.69596
Phip	0.00317113	down	0.717462	-0.479027
Fgd4	0.00317077	down	0.608621	-0.716384
Ddah1	0.00316318	down	0.711298	-0.491474
Gk5	0.00316318	down	0.463779	-1.10849
Fam219b	0.00312685	down	0.703364	-0.507657
Mapk1	0.00312603	down	0.753686	-0.407964
Adarb1	0.00312278	down	0.581038	-0.783295
Zfyve27	0.00312151	down	0.748715	-0.417511
Zfp655	0.00311981	down	0.795587	-0.329908
Pank3	0.00310198	down	0.568133	-0.815699
Gigyf2	0.00310148	down	0.725831	-0.462294
Ropn1l	0.00310148	down	0.683628	-0.548716
Enkd1	0.00308955	down	0.691346	-0.532521
Apex1	0.00308174	down	0.763924	-0.388498
Prkar2b	0.00306782	down	0.705259	-0.503775
Exoc6b	0.00305748	down	0.574834	-0.798782
Rad9b	0.00305346	down	0.635787	-0.653383
Hmgxb3	0.00304901	down	0.558252	-0.84101
Mrpl3	0.00304331	down	0.771326	-0.374588
Josd2	0.00302367	down	0.768834	-0.379256
Rad17	0.00302242	down	0.746359	-0.422058
AC127341.3	0.00302242	down	0.284023	-1.81592
Med18	0.00302029	down	0.679835	-0.556743
Gatad2a	0.00301777	down	0.792572	-0.335385
Pmaip1	0.00301073	down	0.691919	-0.531326
Tpm1	0.00300668	down	0.782767	-0.353345
Gpcpd1	0.00300668	down	0.673926	-0.569337
Tcf3	0.00299444	down	0.799128	-0.323501
Mgat4a	0.00299345	down	0.562102	-0.831095
Ppp1r12a	0.00298881	down	0.774275	-0.369082
AC126936.1	0.00298881	down	0.437298	-1.19331
4833420G17Rik	0.00297514	down	0.784392	-0.350353
Tmem8	0.00296988	down	0.604226	-0.726839
Acad9	0.00296988	down	0.523362	-0.93412
Ap2b1	0.00295544	down	0.741855	-0.43079
Ice2	0.00295544	down	0.639289	-0.64546
Spag16	0.00295127	down	0.124056	-3.01094
Tars2	0.00292676	down	0.783354	-0.352263
Rnf41	0.00292171	down	0.730783	-0.452485
Uspl1	0.00291167	down	0.62061	-0.68824
Mrs2	0.00291167	down	0.61828	-0.693669
Ints3	0.00290233	down	0.60751	-0.71902
Ttc26	0.00289775	down	0.304501	-1.71548
Zfp598	0.00289733	down	0.646398	-0.629506
Epn1	0.00288155	down	0.773412	-0.370691
Nup155	0.00287346	down	0.538135	-0.893959
Ulk2	0.00286981	down	0.529477	-0.917361
Hectd1	0.00286888	down	0.815815	-0.293686
Ctse	0.00286883	down	0.0385002	-4.69899
Sec24b	0.00285846	down	0.646067	-0.630243
Sec22b	0.00283309	down	0.789303	-0.341349
Unc119b	0.00283249	down	0.730599	-0.452849
Odc1	0.00282242	down	0.76837	-0.380128
Dtd1	0.00282059	down	0.800028	-0.321878
Ppp1r12b	0.00282059	down	0.612483	-0.707259
6030443J06Rik	0.00280834	down	0.241406	-2.05046
4930550L24Rik	0.00280788	down	0.443057	-1.17443
Baz2a	0.00279722	down	0.704337	-0.505662
Rcbtb1	0.00279605	down	0.671492	-0.574557
2810402E24Rik	0.00278508	down	0.497573	-1.00702
1600020E01Rik	0.00278387	down	0.72716	-0.459656
Rragc	0.00277488	down	0.704172	-0.506
Sik2	0.00276531	down	0.581513	-0.782117
Cdk2	0.00275647	down	0.753145	-0.409
Mtss1l	0.00274526	down	0.513141	-0.962572
Xrn2	0.00274508	down	0.78472	-0.34975
Thap3	0.00273947	down	0.680201	-0.555967
Tubb4b	0.00273836	down	0.840206	-0.251184
Glis3	0.00272212	down	0.526046	-0.92674
Ago3	0.00269825	down	0.561286	-0.833191
4930558C23Rik	0.00268431	down	0.365276	-1.45294
Sass6	0.00268165	down	0.652076	-0.616887
Mtmr3	0.00267728	down	0.634694	-0.655868
Larp1b	0.00267293	down	0.740881	-0.432687
Ufm1	0.00266784	down	0.750388	-0.414291
Ahi1	0.00266658	down	0.53057	-0.914384
Dnmbp	0.00266638	down	0.354014	-1.49812
Chek1	0.00265488	down	0.704088	-0.506172
Emsy	0.00265066	down	0.594003	-0.751459
Wsb1	0.00265031	down	0.715046	-0.483893
Efr3b	0.00264991	down	0.320698	-1.64071
Letm2	0.00263328	down	0.641436	-0.640623
Itpa	0.00262636	down	0.803883	-0.314942
Rps19bp1	0.00262563	down	0.801414	-0.31938
Tmx3	0.00262191	down	0.586518	-0.769752
Rap2b	0.00261713	down	0.487429	-1.03673
1700067K01Rik	0.00261199	down	0.659579	-0.600382
Smtn	0.00260169	down	0.139563	-2.84101
2700046G09Rik	0.00260063	down	0.692569	-0.529971
Ccdc88a	0.00257534	down	0.737003	-0.440257
Gm595	0.0025732	down	0.304501	-1.71548
Mrpl41	0.00257237	down	0.840394	-0.250862
Mrps26	0.00257237	down	0.817859	-0.290075
Cnih4	0.00257237	down	0.806821	-0.309679
Efcab11	0.00257237	down	0.62028	-0.689007
Srpk2	0.00256935	down	0.794008	-0.332774
Myo5a	0.00256132	down	0.602715	-0.730452
Tmem178b	0.00255063	down	0.425335	-1.23333
Pi4k2b	0.00254985	down	0.715065	-0.483854
Sgo1	0.00254348	down	0.693491	-0.528051
Phc1	0.00254015	down	0.677	-0.562771
Tmem203	0.00253676	down	0.71658	-0.4808
Aldh1l1	0.00253537	down	0.692448	-0.530223
Suv39h2	0.0025081	down	0.702437	-0.50956
Map10	0.00250301	down	0.608432	-0.716831
Zdhhc17	0.00249608	down	0.452637	-1.14357
Rab10os	0.00248804	down	0.623429	-0.681703
2510002D24Rik	0.00248307	down	0.82892	-0.270695
Atp8a2	0.00246176	down	0.815094	-0.294961
Pcmtd1	0.00244811	down	0.665609	-0.587254
Mrm3	0.00244736	down	0.807605	-0.308278
Nfxl1	0.00244343	down	0.664338	-0.590011
Cwf19l2	0.00243951	down	0.750075	-0.414894
Ranbp6	0.00243781	down	0.244235	-2.03366
Sdhaf3	0.00242198	down	0.797002	-0.327345
Stam	0.00242134	down	0.586735	-0.76922
Papd4	0.00241689	down	0.759982	-0.395962
BC031181	0.00241515	down	0.825014	-0.277509
Ppp1r2	0.00241515	down	0.787937	-0.343848
Fam96a	0.00241463	down	0.775267	-0.367234
Rapgef2	0.00241463	down	0.425786	-1.2318
Dtnbp1	0.0024082	down	0.718708	-0.476522
Pak1	0.00239848	down	0.690741	-0.533783
Cnot10	0.00239695	down	0.765398	-0.385719
Gm973	0.00239265	down	0.736333	-0.44157
Znrf1	0.00238886	down	0.631638	-0.662831
AU015836	0.00238125	down	0.743598	-0.427405
Sugp2	0.00237004	down	0.553857	-0.852415
Jun	0.00236841	down	0.662711	-0.593549
Sec61a2	0.00235811	down	0.689606	-0.536156
Glce	0.00235811	down	0.613769	-0.704232
Klc2	0.00234258	down	0.769452	-0.378096
Vangl1	0.00232935	down	0.579724	-0.786563
Cdk8	0.00231574	down	0.670223	-0.577287
Ttf2	0.0023151	down	0.673392	-0.570482
Anln	0.00230208	down	0.530139	-0.915557
Rapgefl1	0.00230208	down	0.467725	-1.09627
Rnf103	0.00229256	down	0.551049	-0.859747
Rab30	0.00228772	down	0.306492	-1.70608
Dhx37	0.00228335	down	0.569199	-0.812996
Magi3	0.0022801	down	0.362374	-1.46445
Ubxn2a	0.0022739	down	0.66764	-0.582858
Gns	0.00226124	down	0.72758	-0.458822
Ift80	0.00225021	down	0.616003	-0.698991
Cwc27	0.00223693	down	0.782282	-0.354239
Ell2	0.00222586	down	0.635032	-0.655099
Naa15	0.00220554	down	0.750095	-0.414855
Atl3	0.00220387	down	0.668073	-0.581923
Arl2bp	0.00219595	down	0.795319	-0.330395
Slc30a9	0.00219461	down	0.71352	-0.486974
Zcchc17	0.00218731	down	0.831871	-0.265567
Rnf217	0.00217562	down	0.186084	-2.42597
Gm17690	0.00217061	down	0.252114	-1.98785
Srp19	0.00216682	down	0.805841	-0.311434
Ctr9	0.002161	down	0.697121	-0.520519
BC051226	0.00216029	down	0.767856	-0.381091
Ncbp1	0.00214378	down	0.648405	-0.625033
Rbm33	0.00213802	down	0.701644	-0.511189
Elavl2	0.00213196	down	0.822005	-0.282781
Wbp4	0.00212258	down	0.758048	-0.399639
Tbc1d23	0.00212258	down	0.606696	-0.720955
Cops7a	0.00210649	down	0.825924	-0.275919
Ccser2	0.00210452	down	0.703609	-0.507155
Snhg6	0.00210093	down	0.780452	-0.357619
Spcs3	0.00208366	down	0.797503	-0.326437
Rbm5	0.00208359	down	0.730492	-0.453059
Wdr75	0.00208359	down	0.723918	-0.466101
2810403A07Rik	0.00208359	down	0.579057	-0.788223
Ube2j2	0.00207058	down	0.81826	-0.289368
Angel2	0.00206774	down	0.708834	-0.496481
Cpsf2	0.00206686	down	0.701617	-0.511245
Cep112	0.00206574	down	0.602082	-0.731968
Mtmr2	0.00205915	down	0.654873	-0.610713
Pigu	0.00205322	down	0.754603	-0.40621
Abhd10	0.00204803	down	0.759816	-0.396278
Magohb	0.00204769	down	0.714115	-0.485772
Tfe3	0.00204365	down	0.633805	-0.657888
Tfdp1	0.00203809	down	0.766667	-0.383329
Asb7	0.00203425	down	0.553223	-0.854067
Knl1	0.00203423	down	0.668566	-0.580859
Tbrg1	0.00202879	down	0.823437	-0.28027
Dnajb4	0.00202682	down	0.608495	-0.716682
Plbd2	0.0020241	down	0.832424	-0.26461
Kif20b	0.00202193	down	0.715927	-0.482116
Smim4	0.00202097	down	0.677491	-0.561727
Rab3gap1	0.00202028	down	0.676471	-0.563901
Gstp1	0.00201622	down	0.487921	-1.03528
Rbmxl2	0.00199626	down	0.813454	-0.297868
Rpl10l	0.00199147	down	0.72534	-0.463272
Agbl3	0.00198256	down	0.666441	-0.585451
Wdr36	0.001973	down	0.823469	-0.280214
Ppm1b	0.00195816	down	0.81219	-0.30011
Ero1l	0.00194881	down	0.533041	-0.907682
Gm42715	0.00194881	down	0.380627	-1.39355
Ube2e1	0.00194755	down	0.83751	-0.255823
Ythdc2	0.00194608	down	0.654038	-0.612553
Erp29	0.00194258	down	0.821917	-0.282936
Ppp6c	0.0019425	down	0.768831	-0.379262
Tle4	0.00193023	down	0.71814	-0.477662
Mpdz	0.00193023	down	0.459737	-1.12112
Mrpl27	0.00192537	down	0.821079	-0.284407
Gnpat	0.00191827	down	0.69742	-0.5199
Dusp16	0.00191649	down	0.543938	-0.878485
Aggf1	0.00190282	down	0.706283	-0.501681
Mlxip	0.00190282	down	0.518939	-0.946363
Depdc5	0.00190282	down	0.504228	-0.987852
Slbp	0.00189382	down	0.822487	-0.281936
Pcdh15	0.00189163	down	0.488009	-1.03502
Tspo2	0.00188264	down	0.0531669	-4.23333
Nt5m	0.00185859	down	0.733489	-0.447154
Tarsl2	0.00185223	down	0.506456	-0.981492
Ssh1	0.00184919	down	0.623775	-0.680902
Nlk	0.00184898	down	0.524565	-0.930807
Fpgt	0.00184729	down	0.629823	-0.666981
Xk	0.00184471	down	0.405183	-1.30335
Rps6ka5	0.00183957	down	0.623929	-0.680546
1110051M20Rik	0.0018248	down	0.690969	-0.533307
Eif4ebp2	0.00182353	down	0.622512	-0.683827
Mki67	0.00182245	down	0.613731	-0.704322
Gm4969	0.00182245	down	0.381962	-1.3885
Cspg5	0.001817	down	0.756421	-0.402738
Ccdc172	0.00181248	down	0.755683	-0.404147
Slc25a53	0.00181175	down	0.564898	-0.823937
Taf4	0.00181124	down	0.430005	-1.21757
Pgm2l1	0.00181077	down	0.694915	-0.525092
Adam22	0.00179998	down	0.344454	-1.53762
Mynn	0.00179432	down	0.818993	-0.288077
Dpy19l3	0.00179432	down	0.570258	-0.810314
Ccdc9	0.00178812	down	0.641461	-0.640567
Gcc1	0.00178775	down	0.68932	-0.536753
Pgp	0.00177978	down	0.767303	-0.382132
Zdhhc20	0.00177826	down	0.67358	-0.570079
Maoa	0.00177746	down	0.643133	-0.636811
Ube2i	0.00176881	down	0.830455	-0.268027
2310033P09Rik	0.00176605	down	0.757179	-0.401294
Usf2	0.0017614	down	0.682309	-0.551504
Hnrnpul2	0.00175055	down	0.714932	-0.484123
Cdc42bpa	0.00174899	down	0.657497	-0.604943
Tbc1d12	0.00174844	down	0.503041	-0.991253
Ccdc137	0.00174844	down	0.471763	-1.08387
Arpc4	0.00174603	down	0.830701	-0.267599
Trappc4	0.00173733	down	0.784366	-0.350401
Aasdh	0.00173733	down	0.703736	-0.506893
Lrch3	0.00173659	down	0.539849	-0.889373
Ralgps2	0.00171984	down	0.688256	-0.538982
Malsu1	0.00171461	down	0.812281	-0.299949
Mctp2	0.001712	down	0.638964	-0.646194
Blvra	0.00170999	down	0.7416	-0.431287
Phtf1	0.00170666	down	0.64792	-0.626113
Zpbp	0.00170569	down	0.471534	-1.08457
Ddx25	0.00170178	down	0.755967	-0.403605
AU019823	0.00170035	down	0.667816	-0.582477
2310003L06Rik	0.00168816	down	0.232605	-2.10404
Nup98	0.00168493	down	0.652578	-0.615778
Fam117a	0.00168493	down	0.541207	-0.885749
Slc7a6os	0.00168313	down	0.628812	-0.669299
Mkl1	0.00168313	down	0.578072	-0.790679
Egln2	0.00168165	down	0.804102	-0.31455
Tmed9	0.00168071	down	0.808119	-0.30736
Cby1	0.0016762	down	0.684649	-0.546563
Aplp2	0.00166482	down	0.821071	-0.284422
Atrip	0.00165686	down	0.738923	-0.436504
Ubr1	0.00165584	down	0.483819	-1.04746
Gtf3c3	0.00165283	down	0.62345	-0.681655
Snx29	0.00164859	down	0.75178	-0.411618
Rnf44	0.001645	down	0.558252	-0.84101
Gm37494	0.00162407	down	0.437549	-1.19248
Dyrk1b	0.00162268	down	0.675779	-0.565376
Gm15097	0.00161071	down	0.1015	-3.30044
Serbp1	0.00160704	down	0.830955	-0.267158
Fbxw11	0.00159835	down	0.635253	-0.654597
Etv3	0.00159835	down	0.448432	-1.15704
Pdia2	0.0015974	down	0.0372168	-4.7479
Tln2	0.00158676	down	0.700146	-0.514273
Evi5l	0.00158415	down	0.59498	-0.749088
Plekha1	0.00158391	down	0.663776	-0.591232
Arid3b	0.00158369	down	0.663473	-0.591891
Agrn	0.00158271	down	0.50293	-0.99157
Ncoa7	0.00157679	down	0.279126	-1.84101
Rab14	0.00157504	down	0.818711	-0.288573
Cit	0.00157477	down	0.695984	-0.522874
Pbx2	0.00157222	down	0.558252	-0.84101
Cep135	0.00157216	down	0.546975	-0.870454
Exd2	0.0015656	down	0.57949	-0.787144
Mtrr	0.00156026	down	0.619015	-0.691955
Plp1	0.00154966	down	0.808137	-0.307328
Lrrc8d	0.00154788	down	0.492832	-1.02083
Smarcc2	0.00154731	down	0.54905	-0.864989
Xrcc2	0.00154529	down	0.575975	-0.795923
Ppard	0.00154416	down	0.551002	-0.85987
Rbak	0.0015424	down	0.72345	-0.467036
Ctnnd1	0.00153734	down	0.449502	-1.1536
Hdac5	0.00153672	down	0.572943	-0.803536
Pibf1	0.00153304	down	0.723023	-0.467887
Tspan33	0.00152581	down	0.719128	-0.475679
Nr1d2	0.00151984	down	0.583342	-0.777585
Snhg20	0.00151539	down	0.644938	-0.632769
Snip1	0.00150217	down	0.772692	-0.372034
Zer1	0.00149897	down	0.521387	-0.939574
2410004B18Rik	0.00149442	down	0.727054	-0.459865
Arhgap21	0.00148529	down	0.458355	-1.12546
Gnl1	0.00147789	down	0.724993	-0.463962
Plekha3	0.0014688	down	0.581936	-0.781068
Mtmr9	0.00146767	down	0.62175	-0.685593
Wdr59	0.00146501	down	0.38835	-1.36457
Keap1	0.00146281	down	0.741645	-0.431199
Gm11815	0.00146147	down	0.333151	-1.58575
B3gnt7	0.00145919	down	0.399736	-1.32288
Zfp397	0.00144679	down	0.653844	-0.612983
Xpo7	0.00144108	down	0.721457	-0.471014
Bms1	0.00143949	down	0.709792	-0.494532
Fndc3b	0.00143044	down	0.354446	-1.49636
Cenpc1	0.00142684	down	0.636645	-0.651438
Prpf4	0.00141663	down	0.799531	-0.322774
Zc3h11a	0.00140939	down	0.314651	-1.66817
Atad1	0.00140812	down	0.758972	-0.397881
Copa	0.00140052	down	0.768478	-0.379923
H2-D1	0.00139188	down	0.682309	-0.551504
Lrig2	0.00138152	down	0.653809	-0.613059
Plekhh1	0.00137336	down	0.411021	-1.28272
Vhl	0.00136946	down	0.71652	-0.480921
Tmod2	0.00136386	down	0.582178	-0.780469
Podxl2	0.00136177	down	0.779261	-0.359821
Cog6	0.00136049	down	0.787257	-0.345094
Ccar2	0.00136049	down	0.639453	-0.64509
Ttc37	0.00135719	down	0.525414	-0.928473
Zbtb17	0.00135682	down	0.728316	-0.457363
Slc35a5	0.00135675	down	0.515008	-0.957335
Rbm3	0.00134382	down	0.809902	-0.304181
Nf1	0.00134127	down	0.727701	-0.458582
Sacs	0.00133438	down	0.313405	-1.6739
Slc25a32	0.00133144	down	0.616404	-0.698053
Rec114	0.00132866	down	0.81387	-0.29713
Tbc1d14	0.00132317	down	0.603364	-0.7289
Mettl2	0.00131144	down	0.727887	-0.458213
Dpf1	0.0012891	down	0.624909	-0.678281
Exoc3	0.00128299	down	0.822504	-0.281906
Cldn7	0.00128299	down	0.638003	-0.648365
Azi2	0.0012829	down	0.70281	-0.508793
Kat2a	0.00128032	down	0.764263	-0.387859
Gml2	0.00127587	down	0.409627	-1.28762
Suv39h1	0.00126735	down	0.703571	-0.507233
Strap	0.00126631	down	0.810552	-0.303024
Dnajc14	0.00126631	down	0.74846	-0.418002
Nf2	0.00126534	down	0.641628	-0.640191
4930503L19Rik	0.00126534	down	0.510742	-0.969335
Upf3b	0.00126083	down	0.729296	-0.455424
Stpg2	0.00125321	down	0.0293817	-5.08894
Lpp	0.00125282	down	0.577096	-0.793116
Ddx18	0.0012468	down	0.807919	-0.307718
Zfp410	0.00124601	down	0.714835	-0.484317
Cstf2t	0.00123588	down	0.694864	-0.525197
Sepsecs	0.00119253	down	0.612927	-0.706214
Ctsd	0.00118446	down	0.838359	-0.25436
Aga	0.00118196	down	0.564223	-0.825663
Thoc3	0.0011787	down	0.818271	-0.28935
Tmem38b	0.00117666	down	0.664128	-0.590467
Cd55b	0.00117615	down	0.588241	-0.76552
Hmgcr	0.0011748	down	0.614614	-0.702246
Zfp395	0.0011748	down	0.580361	-0.784976
Crkl	0.00116639	down	0.484366	-1.04583
Caap1	0.00116533	down	0.704653	-0.505015
Snrnp27	0.00116522	down	0.792078	-0.336286
Rab8b	0.00116179	down	0.558252	-0.84101
2900097C17Rik	0.00116163	down	0.653722	-0.613252
Gsto2	0.00115995	down	0.5922	-0.755843
Nom1	0.00115629	down	0.698672	-0.517313
Cgrrf1	0.00115629	down	0.66657	-0.585172
L2hgdh	0.00115629	down	0.385702	-1.37444
Usp54	0.00114131	down	0.422677	-1.24237
Ulk1	0.00114104	down	0.550043	-0.862384
Nfatc3	0.00114104	down	0.46944	-1.09099
Foxo1	0.0011383	down	0.670237	-0.577256
Cetn2	0.00113555	down	0.828591	-0.271269
Ccdc150	0.00113332	down	0.429425	-1.21952
Ostm1	0.00113172	down	0.732944	-0.448226
Usp40	0.00113171	down	0.580003	-0.785869
Cox8c	0.00112834	down	0.652216	-0.616579
Arf6	0.00112807	down	0.78046	-0.357604
Ywhah	0.00112291	down	0.83122	-0.266698
Tm9sf4	0.00112252	down	0.719492	-0.47495
Gm43348	0.00112252	down	0.449325	-1.15417
Ubap2l	0.00112132	down	0.814783	-0.295513
Sdad1	0.00112025	down	0.7762	-0.365499
Msh3	0.00111778	down	0.662175	-0.594715
Exoc8	0.00110631	down	0.512989	-0.963001
Rnf2	0.00109077	down	0.757674	-0.40035
Atxn3	0.00108506	down	0.699899	-0.514782
Rln3	0.00108489	down	0.264435	-1.91901
Actr3b	0.0010841	down	0.652118	-0.616795
2510039O18Rik	0.00108302	down	0.744337	-0.425973
Gnl3l	0.00107967	down	0.573883	-0.80117
Fbl	0.0010707	down	0.816345	-0.29275
Ankrd24	0.00106751	down	0.747783	-0.419309
Phf3	0.00106393	down	0.671301	-0.574967
Hip1	0.00105977	down	0.599948	-0.737092
Rbm12	0.00105806	down	0.533203	-0.907244
Atp6v1h	0.00105564	down	0.760791	-0.394427
Cldnd1	0.0010455	down	0.809801	-0.304361
Osgepl1	0.00104543	down	0.707534	-0.499128
Tia1	0.00104021	down	0.662808	-0.593337
Gan	0.00103932	down	0.495292	-1.01365
Dynlt3	0.00103715	down	0.704771	-0.504775
Xlr5b	0.00102957	down	0.582393	-0.779935
Atg5	0.00102704	down	0.788169	-0.343424
Gm10010	0.00102483	down	0.630618	-0.665161
Pdap1	0.0010227	down	0.796067	-0.329038
8030462N17Rik	0.00101995	down	0.405183	-1.30335
Tmed7	0.0010176	down	0.743508	-0.42758
Arl6	0.00101657	down	0.771215	-0.374794
Herc3	0.00100426	down	0.558252	-0.84101
Ppp6r3	0.000999273	down	0.647249	-0.627607
Pptc7	0.000999273	down	0.558252	-0.84101
BC002059	0.000998812	down	0.510854	-0.969018
Tdrd9	0.000995488	down	0.699384	-0.515844
Socs4	0.000992916	down	0.554763	-0.850056
Cntrob	0.000991701	down	0.493613	-1.01855
Acaca	0.000987945	down	0.526352	-0.925899
Tbl1xr1	0.000985751	down	0.625037	-0.677986
Atp6v1a	0.000984963	down	0.671353	-0.574857
Plxna1	0.000984963	down	0.548009	-0.867728
Gm48933	0.000984687	down	0.353324	-1.50094
Rptor	0.000982022	down	0.542745	-0.881652
Elp4	0.000980093	down	0.716487	-0.480987
Ado	0.000975666	down	0.729855	-0.454318
Tex2	0.000974851	down	0.689815	-0.535718
Lsm12	0.000973204	down	0.785841	-0.34769
Brd7	0.000973154	down	0.821378	-0.283882
Gtf2a2	0.000967425	down	0.817194	-0.291249
Tmem87b	0.000961847	down	0.655254	-0.609874
Mbnl3	0.000961847	down	0.386026	-1.37323
Smc5	0.000948226	down	0.707307	-0.499591
Cep44	0.000947726	down	0.641314	-0.640897
Wrb	0.000938957	down	0.676344	-0.56417
Topaz1	0.000936135	down	0.459537	-1.12175
Lmbrd2	0.000935271	down	0.477052	-1.06778
Dvl3	0.000933556	down	0.7311	-0.451858
Zfp97	0.000925079	down	0.344256	-1.53845
Kif1c	0.000924872	down	0.451919	-1.14587
Mtx3	0.000917253	down	0.494191	-1.01686
9430065F17Rik	0.000914837	down	0.43293	-1.20779
Heatr5a	0.000909713	down	0.531669	-0.9114
Ankrd50	0.000907334	down	0.449566	-1.15339
Commd6	0.000904063	down	0.717472	-0.479005
Zcchc8	0.00090057	down	0.704873	-0.504564
Stau2	0.000892646	down	0.73567	-0.44287
Trim3	0.000884448	down	0.656768	-0.606545
2022-03-09	0.000883906	down	0.527802	-0.92193
Nckap1	0.00088221	down	0.594529	-0.750181
Mtus1	0.00087704	down	0.64807	-0.625778
Bard1	0.00087499	down	0.493002	-1.02033
Sfmbt1	0.000869705	down	0.646398	-0.629506
Epb41l4b	0.000868955	down	0.532877	-0.908125
Nrip3	0.00086262	down	0.248112	-2.01094
Kdm3b	0.000861096	down	0.642836	-0.637477
Gm36816	0.000861096	down	0.341154	-1.5515
Mindy2	0.000857454	down	0.484684	-1.04488
Pdzd2	0.000855783	down	0.655638	-0.609029
Bmt2	0.000848525	down	0.467869	-1.09582
Gspt1	0.000839867	down	0.803462	-0.315699
Noc2l	0.000839867	down	0.666259	-0.585844
Mapk6	0.000839166	down	0.78528	-0.348722
Fam169a	0.000833293	down	0.616674	-0.69742
Srsf7	0.000831589	down	0.77468	-0.368327
Stk35	0.000830521	down	0.536899	-0.897279
Rrn3	0.000828465	down	0.666301	-0.585753
Zfp846	0.000822883	down	0.513947	-0.960309
AC166344.1	0.000822883	down	0.0507502	-4.30044
Setd5	0.00082197	down	0.695528	-0.52382
Spryd7	0.000818829	down	0.646109	-0.630152
Ipo7	0.000817069	down	0.630942	-0.664422
AV099323	0.000814904	down	0.637197	-0.650188
Mrpl37	0.00080723	down	0.802125	-0.318101
Add1	0.00080723	down	0.679207	-0.558077
4930505K13Rik	0.000802711	down	0.164192	-2.60655
Limk1	0.000801823	down	0.66117	-0.596906
Stard9	0.000791629	down	0.211231	-2.24311
Dync1h1	0.000788091	down	0.754249	-0.406887
Sh2b1	0.000788091	down	0.622419	-0.684041
Fam229b	0.00078633	down	0.705324	-0.503641
Pomc	0.000785696	down	0.649906	-0.621697
Ptprf	0.000784709	down	0.64199	-0.639377
Vps37a	0.000782536	down	0.789652	-0.34071
Ilk	0.000781811	down	0.827665	-0.27288
Slc36a1	0.000781811	down	0.543938	-0.878485
Clptm1l	0.000777873	down	0.767253	-0.382225
Ensa	0.000773499	down	0.739139	-0.436083
Kpna1	0.000764576	down	0.56892	-0.813703
Kctd2	0.000763214	down	0.524325	-0.931465
Gsdme	0.000760923	down	0.614606	-0.702266
1110065P20Rik	0.000760258	down	0.756645	-0.402312
Irak1	0.000759934	down	0.584951	-0.773611
Fto	0.000759742	down	0.599604	-0.737917
Med26	0.000755454	down	0.710376	-0.493345
Cited1	0.00075426	down	0.568866	-0.81384
Ripor2	0.00075426	down	0.329876	-1.6
D030056L22Rik	0.000753046	down	0.794975	-0.331019
Ttll5	0.000748832	down	0.621559	-0.686036
Inpp5f	0.000747132	down	0.694094	-0.526797
Acin1	0.000742318	down	0.765696	-0.385156
Pttg1ip	0.000734834	down	0.772965	-0.371525
Lsm14a	0.000733777	down	0.745055	-0.424581
Dffa	0.000731137	down	0.409385	-1.28847
Sar1a	0.000729346	down	0.787807	-0.344086
Raver1	0.000728702	down	0.0797503	-3.64837
Wdyhv1	0.000724449	down	0.554429	-0.850926
Lyrm9	0.000718292	down	0.730992	-0.452073
Safb2	0.000714468	down	0.678717	-0.559117
Trim52	0.000714468	down	0.574202	-0.800368
Slc36a4	0.000710303	down	0.50489	-0.985959
Ubtf	0.000704544	down	0.705471	-0.503342
Sav1	0.000704544	down	0.539264	-0.890936
Ankrd44	0.000704544	down	0.482813	-1.05046
Gm5483	0.000702715	down	0.196143	-2.35002
Prkab2	0.000699437	down	0.631759	-0.662554
Gm6890	0.000699437	down	0.462303	-1.11309
B3glct	0.000684688	down	0.666872	-0.584519
1700112D23Rik	0.000683	down	0.549751	-0.863149
Ap1b1	0.000680885	down	0.792828	-0.334921
Sptbn1	0.000678633	down	0.684851	-0.546139
Atp13a2	0.000678589	down	0.769245	-0.378484
Ccdc14	0.000677216	down	0.59124	-0.758184
Ppp1r21	0.00067677	down	0.546937	-0.870555
Efnb2	0.000673574	down	0.416828	-1.26247
Trpc1	0.000663093	down	0.53636	-0.898726
Nanos1	0.000663023	down	0.654126	-0.612359
Lmo2	0.000663023	down	0.295545	-1.75855
Zfp236	0.000662957	down	0.380627	-1.39355
Golga3	0.000661465	down	0.639427	-0.645149
Ccdc173	0.000654145	down	0.669903	-0.577976
Zfp987	0.000652809	down	0.334951	-1.57798
Aida	0.000652192	down	0.622053	-0.684891
Ctbp1	0.000650119	down	0.804579	-0.313695
Arid2	0.000649715	down	0.564455	-0.825069
Slc25a23	0.000646474	down	0.64199	-0.639377
Usp24	0.000646474	down	0.625628	-0.676624
Tmx4	0.000646474	down	0.602189	-0.731712
Crebrf	0.000640637	down	0.580682	-0.784179
Gnai3	0.000638562	down	0.673187	-0.570921
Rnf115	0.000627975	down	0.760076	-0.395784
Coq2	0.000627903	down	0.666637	-0.585028
Hic2	0.00062654	down	0.566343	-0.820252
Nbea	0.00062393	down	0.492802	-1.02092
Yeats2	0.000623173	down	0.422754	-1.24211
Hint3	0.000623146	down	0.793947	-0.332886
Tfrc	0.00062094	down	0.470683	-1.08717
Smim10l1	0.000616635	down	0.62515	-0.677725
2010005H15Rik	0.000615276	down	0.340268	-1.55526
Lman2l	0.000615156	down	0.768671	-0.379563
Pop1	0.000609047	down	0.5991	-0.739131
Tpr	0.000603525	down	0.798967	-0.323793
Fbxl3	0.000599171	down	0.674253	-0.568638
Kmt5b	0.000598483	down	0.652605	-0.615718
Ccdc136	0.000598483	down	0.625384	-0.677186
Get4	0.000597492	down	0.786738	-0.346046
Katnal1	0.00058905	down	0.512426	-0.964585
Abcb1a	0.000587059	down	0.516644	-0.952759
Ggact	0.000583041	down	0.680945	-0.554389
Rps6kb1	0.000583041	down	0.661633	-0.595898
Mir17hg	0.00057587	down	0.345585	-1.53289
Stx2	0.000574997	down	0.595677	-0.747397
Pprc1	0.000574812	down	0.643632	-0.635692
Fbxl7	0.000571955	down	0.337058	-1.56893
Atn1	0.000571506	down	0.555804	-0.847352
Ppp2r5a	0.000570922	down	0.685128	-0.545555
C1galt1	0.000566307	down	0.648405	-0.625033
Prr14l	0.00056425	down	0.586165	-0.770621
Csgalnact2	0.000559993	down	0.399942	-1.32214
Zfp580	0.000558651	down	0.681189	-0.553873
Dnmt1	0.000555361	down	0.682419	-0.551271
Usp19	0.000551415	down	0.72279	-0.468352
Otud6b	0.000551415	down	0.628739	-0.669467
Igf1r	0.000550287	down	0.632291	-0.661339
Myh9	0.000550089	down	0.639052	-0.645994
Slc25a42	0.000550067	down	0.494191	-1.01686
Gcnt4	0.000548743	down	0.382282	-1.38729
Asz1	0.000548701	down	0.791522	-0.337298
Furin	0.000548701	down	0.628484	-0.670052
Tmem183a	0.000548403	down	0.763794	-0.388745
Tmem59	0.000547508	down	0.808866	-0.306028
Armcx5	0.000546314	down	0.599948	-0.737092
Pramef8	0.000544624	down	0.767597	-0.381579
6330418K02Rik	0.000544445	down	0.421791	-1.2454
1700016H13Rik	0.000539987	down	0.565187	-0.823199
Dph5	0.000539883	down	0.682309	-0.551504
Arid1b	0.000539883	down	0.591205	-0.75827
Mknk2	0.000539709	down	0.653438	-0.613877
Wdpcp	0.000534369	down	0.495645	-1.01262
Usp27x	0.000534362	down	0.437298	-1.19331
Fam204a	0.000532995	down	0.7046	-0.505124
Hdgfl3	0.000524939	down	0.650404	-0.620592
Gm11261	0.000522919	down	0.524074	-0.932158
Svip	0.000522896	down	0.741811	-0.430877
Irf2bp1	0.000522074	down	0.568402	-0.815015
Ddx47	0.000518837	down	0.747244	-0.420348
Gm32939	0.000517516	down	0.476156	-1.07049
Hif1an	0.00051518	down	0.607817	-0.718291
Rundc3b	0.000512885	down	0.558252	-0.84101
Rbm4	0.000510804	down	0.418689	-1.25605
Malat1	0.000510304	down	0.73089	-0.452273
Chfr	0.000510038	down	0.679028	-0.558457
Enox2	0.000507861	down	0.552936	-0.854816
Ninl	0.000507861	down	0.392285	-1.35002
Ddx42	0.000506035	down	0.732028	-0.45003
Gm44113	0.000505817	down	0.5536	-0.853083
Rnf138	0.000504486	down	0.821412	-0.283823
Eps8l1	0.000501932	down	0.362864	-1.4625
Itgb1	0.000499417	down	0.689848	-0.53565
Zfp597	0.000497046	down	0.571786	-0.806453
Prpf38b	0.000497015	down	0.711322	-0.491426
Lrrc58	0.000497015	down	0.587634	-0.76701
Nipa2	0.000496396	down	0.637726	-0.648992
Ccnt2	0.000496092	down	0.652358	-0.616265
Mgat2	0.000495838	down	0.689534	-0.536307
Xlr3c	0.000494433	down	0.489255	-1.03134
Cnksr2	0.000491426	down	0.366067	-1.44982
Ublcp1	0.000490121	down	0.781734	-0.35525
Lig1	0.000488777	down	0.802046	-0.318243
Zbtb6	0.000487068	down	0.366067	-1.44982
Kctd9	0.000486762	down	0.43556	-1.19906
Sertad2	0.000486271	down	0.611209	-0.710262
Anp32b	0.000483199	down	0.829726	-0.269294
1700113A16Rik	0.000482566	down	0.610011	-0.713093
Iqgap3	0.000482566	down	0.58867	-0.764469
Atp8b5	0.000482566	down	0.43046	-1.21605
Spc25	0.000482557	down	0.810779	-0.302619
Sox12	0.000482042	down	0.554929	-0.849624
Dcun1d4	0.000479356	down	0.635713	-0.653552
Numa1	0.000478655	down	0.640503	-0.642723
1700029J07Rik	0.000472358	down	0.652503	-0.615944
Nup210	0.000469482	down	0.355252	-1.49309
Rab5b	0.000468301	down	0.805172	-0.312632
Mapkap1	0.000468301	down	0.69916	-0.516305
Emc1	0.000468301	down	0.586601	-0.769548
Klhl5	0.000468301	down	0.561101	-0.833669
Ankra2	0.000462336	down	0.639831	-0.644238
Psmc3ip	0.000459048	down	0.739893	-0.434612
Cdkn2aip	0.000458819	down	0.689771	-0.535812
Cdan1	0.000456845	down	0.435002	-1.20091
AU023762	0.000456691	down	0.331934	-1.59103
Ankfy1	0.000456405	down	0.580923	-0.783582
Ube2d1	0.000454115	down	0.698778	-0.517094
Stk38l	0.000451341	down	0.558252	-0.84101
Pigt	0.000450275	down	0.714498	-0.484998
Chchd6	0.000449935	down	0.839046	-0.253178
Ect2	0.000448726	down	0.798412	-0.324794
Polr3d	0.000447084	down	0.701417	-0.511655
Klhl12	0.000444237	down	0.718246	-0.477449
Tmem80	0.000442236	down	0.609562	-0.714154
Azin1	0.000441254	down	0.697441	-0.519856
Zgrf1	0.000440125	down	0.368657	-1.43965
Cdc40	0.000436053	down	0.691952	-0.531257
Mfsd14b	0.000434489	down	0.592018	-0.756288
Igsf9b	0.000430873	down	0.474132	-1.07664
Chm	0.000429653	down	0.57819	-0.790384
Ogdh	0.000428874	down	0.714392	-0.485212
Slc25a39	0.000428015	down	0.747395	-0.420057
Jag2	0.000427789	down	0.655583	-0.60915
Sec16a	0.000426515	down	0.585319	-0.772704
Otud3	0.000419944	down	0.576145	-0.795496
Tmem8b	0.000419657	down	0.459008	-1.12341
Tmem126b	0.000418884	down	0.69887	-0.516904
Pola1	0.000414255	down	0.576631	-0.794279
Cnnm1	0.00041196	down	0.341617	-1.54955
Slc30a4	0.000411089	down	0.533624	-0.906106
Gm10324	0.000410245	down	0.403182	-1.3105
Etfrf1	0.000405826	down	0.680842	-0.554609
Aspa	0.000405418	down	0.207976	-2.26551
Tle1	0.000404832	down	0.736893	-0.440473
Bdp1	0.000404515	down	0.644878	-0.632902
Srp72	0.000404378	down	0.802642	-0.317171
Srek1ip1	0.000402707	down	0.726754	-0.460461
2210016F16Rik	0.000401965	down	0.772621	-0.372167
Med30	0.000400545	down	0.795473	-0.330115
Tmem165	0.000396744	down	0.663941	-0.590873
Ralgapa2	0.000396744	down	0.452184	-1.14502
Slf1	0.000396057	down	0.652845	-0.615187
Fkbp1a	0.00039426	down	0.831485	-0.266238
Neurl4	0.000392577	down	0.504094	-0.988236
Zbtb38	0.000390199	down	0.683283	-0.549444
Cdkl3	0.000390003	down	0.573674	-0.801698
Usp8	0.000388195	down	0.768299	-0.38026
Tbc1d20	0.000385634	down	0.72923	-0.455554
Stag3	0.00038347	down	0.549344	-0.864218
Pnpla8	0.000379733	down	0.707982	-0.498215
Eif1ad	0.000379187	down	0.670334	-0.577048
Cfap97	0.000376567	down	0.650526	-0.620322
Hspa4l	0.000374025	down	0.694014	-0.526963
Cecr2	0.000373966	down	0.656914	-0.606223
Rabl3	0.000373378	down	0.608819	-0.715915
Hras	0.000368212	down	0.717883	-0.478178
[truncated: 14,014 more rows]
