# Supplementary material for: Ablation of the circadian rhythm protein CACNA2D3 impairs primordial follicle assembly in the mouse ovary
Source: Clin Transl Med. 2023 Nov 6;13(11):e1467. doi: 10.1002/ctm2.1467 (PMC10626498; doi:10.1002/ctm2.1467)
Supplement: Supplementary file 6 — Supporting Information [file CTM2-13-e1467-s007.xlsx]

## Sheet: BPG-DEG
Table S6. List of DEGs of PG cells (WT vs. Cacna2d3 KO). Corresponding to Figure S4A and S4B.
BPG cells (WT vs. Cacna2d3 KO)							EPG cells (WT vs. Cacna2d3 KO)
gene	FoldChange	pvalue	State	LOG2FC			gene	FoldChange	pvalue	State	LOG2FC
Gm47710	0.23611	0.0499285	down	-2.08247			Homer1	0.586022	0.0493856	down	-0.770974
Zfp993	0.529964	0.0496768	down	-0.916033			Wee1	0.727547	0.049185	down	-0.458887
Zfp26	0.785835	0.049642	down	-0.347702			Dirc2	0.691424	0.0490895	down	-0.532357
Phtf1	0.813977	0.0494902	down	-0.29694			Slc4a3	0.760438	0.0488464	down	-0.395098
Dr1	0.812061	0.0491151	down	-0.30034			Sbf2	0.822053	0.0483474	down	-0.282697
Wfdc6a	0.829755	0.0488196	down	-0.269242			Kpna3	0.760236	0.0482515	down	-0.395481
Rassf8	0.761798	0.0485021	down	-0.39252			Rc3h2	0.742374	0.0482465	down	-0.429782
Phactr4	0.754054	0.0482728	down	-0.40726			Gm14295	0.717132	0.0482272	down	-0.479689
Map3k4	0.820339	0.0481688	down	-0.285709			Mlxip	0.620424	0.0478199	down	-0.688674
Ptprg	0.822812	0.0477524	down	-0.281366			Rbl1	0.570099	0.0478017	down	-0.810716
Slco1a4	0.740502	0.047611	down	-0.433424			Gpr89	0.760767	0.0476788	down	-0.394473
Setd7	0.751418	0.0474676	down	-0.412313			Cdc42bpb	0.78221	0.0475627	down	-0.354373
Vps54	0.74076	0.0474629	down	-0.432922			Mark3	0.808508	0.0471328	down	-0.306666
Ice2	0.771401	0.0472363	down	-0.374448			Pip4k2a	0.465204	0.0469257	down	-1.10407
Gm26901	0.514383	0.0470403	down	-0.959086			Cask	0.734312	0.0466904	down	-0.445535
Kbtbd7	0.70873	0.0468142	down	-0.496691			Kmt2d	0.7138	0.0465944	down	-0.486408
Gm10800	0.23611	0.0461336	down	-2.08247			Dcaf6	0.691648	0.0465189	down	-0.531889
Slc35e3	0.675815	0.0459856	down	-0.5653			Tmtc3	0.648551	0.0463545	down	-0.624709
A730063M14Rik	0.681768	0.045635	down	-0.552648			Fndc5	0.617859	0.046298	down	-0.69465
Acsl3	0.813187	0.0452575	down	-0.29834			Sox17	0.626558	0.0461296	down	-0.67448
Herc4	0.822773	0.0448846	down	-0.281434			Btbd10	0.716422	0.0460827	down	-0.481119
Amph	0.673351	0.044556	down	-0.57057			Micall1	0.734612	0.0455072	down	-0.444946
Zfp518b	0.660417	0.0441999	down	-0.598552			Gm16638	0.565788	0.0454327	down	-0.821666
6030468B19Rik	0.214248	0.0441194	down	-2.22265			Chfr	0.65261	0.045153	down	-0.615706
Emx2os	0.827209	0.0435807	down	-0.273676			Cdc14b	0.823429	0.0446557	down	-0.280283
Mettl4	0.58936	0.0434788	down	-0.762779			Chd8	0.808068	0.044641	down	-0.307451
Vps37a	0.833808	0.043158	down	-0.262213			Zfp639	0.774705	0.0444671	down	-0.368281
Rabgap1l	0.815093	0.0428894	down	-0.294963			Trip11	0.788674	0.0444038	down	-0.342498
Fam13b	0.723087	0.0427754	down	-0.467759			Smchd1	0.826139	0.0443348	down	-0.275544
Rufy3	0.818362	0.042633	down	-0.289189			Gm11713	0.456016	0.044295	down	-1.13285
Col4a3bp	0.761504	0.0424017	down	-0.393077			Sec14l1	0.694033	0.0442231	down	-0.526923
Rdh5	0.637643	0.0423956	down	-0.649179			Styk1	0.495738	0.0442082	down	-1.01235
Nsg2	0.0459103	0.0423814	down	-4.44504			Phf12	0.739017	0.0440704	down	-0.43632
Adam22	0.497822	0.0423316	down	-1.0063			Thap12	0.760059	0.0440623	down	-0.395817
Abi2	0.834567	0.0421483	down	-0.2609			Zfp968	0.616555	0.0438047	down	-0.697699
Fxyd3	0.0948311	0.0421227	down	-3.3985			2310035C23Rik	0.703855	0.04371	down	-0.506651
Trim50	0.704224	0.0415497	down	-0.505894			Naa30	0.639477	0.0430864	down	-0.645036
Cldn11	0.622903	0.0412726	down	-0.68292			Sowahc	0.603148	0.0429804	down	-0.729416
Lifr	0.698647	0.0409592	down	-0.517363			Trim59	0.788674	0.0427644	down	-0.342498
Mbd5	0.697776	0.0407623	down	-0.519165			Plxna3	0.42666	0.0427495	down	-1.22884
Rhoq	0.724415	0.0400301	down	-0.465112			Rad54l2	0.717667	0.0425026	down	-0.478613
Mllt6	0.741107	0.0399352	down	-0.432246			Ttc19	0.761426	0.0424879	down	-0.393224
Gk5	0.756484	0.0397305	down	-0.402618			Cbfa2t3	0.691142	0.042383	down	-0.532947
Atp10a	0.588732	0.0395446	down	-0.764317			Ubxn7	0.727382	0.0421673	down	-0.459215
Trim23	0.749691	0.039527	down	-0.415633			Tmem30a	0.829999	0.0421667	down	-0.268818
Aebp2	0.781286	0.0393305	down	-0.356078			Rbm15b	0.756752	0.0419393	down	-0.402108
Lcor	0.706508	0.0389455	down	-0.501221			Atp2a2	0.780195	0.0417636	down	-0.358093
Fam228a	0.266576	0.0382461	down	-1.90738			Zc3hav1	0.778277	0.041751	down	-0.361644
Sin3a	0.819136	0.0382081	down	-0.287825			2022-03-08	0.703641	0.0415532	down	-0.507088
Atr	0.81178	0.0381832	down	-0.300838			Zfp516	0.741071	0.041459	down	-0.432315
Dkkl1	0.330554	0.0374132	down	-1.59704			Bcl11a	0.353443	0.0413838	down	-1.50045
Zfp955a	0.599129	0.0373128	down	-0.739061			Atp8b5	0.418813	0.0411791	down	-1.25562
Camsap2	0.760213	0.0372839	down	-0.395525			Mrpl53	0.311425	0.0410676	down	-1.68304
Dirc2	0.789572	0.0370787	down	-0.340857			E2f3	0.613262	0.0406615	down	-0.705424
Ly96	0.822998	0.0370169	down	-0.281038			Zfp52	0.354903	0.0404478	down	-1.4945
Trak2	0.76021	0.0368303	down	-0.39553			Snx13	0.61146	0.0404291	down	-0.70967
Rad54b	0.35648	0.0368159	down	-1.48811			Gdf11	0.265082	0.0396874	down	-1.91549
Abcb4	0.39942	0.0364923	down	-1.32402			Gm10371	0.329068	0.0396516	down	-1.60354
Acbd5	0.828733	0.0361911	down	-0.271021			Fam117b	0.659769	0.038994	down	-0.599967
Helz	0.796952	0.0360366	down	-0.327435			Amph	0.066734	0.0389702	down	-3.90543
S1pr1	0.652775	0.0359556	down	-0.615343			Dcun1d4	0.693259	0.0388869	down	-0.528534
Zfp729a	0.643711	0.0355526	down	-0.635516			Zdbf2	0.678813	0.0387091	down	-0.558913
Mex3d	0.676933	0.0354793	down	-0.562916			Dyrk2	0.66873	0.0386169	down	-0.580504
Nrep	0.839007	0.0353989	down	-0.253245			Trak2	0.620577	0.0385281	down	-0.688317
Usp33	0.832045	0.0353443	down	-0.265266			Larp4b	0.799957	0.0385025	down	-0.322006
Rsph3b	0.689515	0.0350878	down	-0.536346			Nuak2	0.620977	0.038488	down	-0.687388
Trove2	0.799728	0.0348827	down	-0.322419			Gm38394	0.18264	0.0384668	down	-2.45292
Vps37c	0.643937	0.0348344	down	-0.63501			Clic6	0.180738	0.038302	down	-2.46803
Vcan	0.791786	0.0346069	down	-0.336817			Grb2	0.821988	0.0380813	down	-0.28281
Cul3	0.804481	0.0343253	down	-0.31387			Gm20300	0.533872	0.0379918	down	-0.905435
Stam	0.760879	0.0336558	down	-0.394261			Pds5a	0.771504	0.0378477	down	-0.374255
Zcchc2	0.560357	0.0335883	down	-0.835582			Raph1	0.794583	0.0377274	down	-0.33173
Med14	0.747442	0.0333528	down	-0.419967			Larp4	0.750545	0.0377229	down	-0.413989
Sema3d	0.525882	0.0333524	down	-0.92719			Tmem106b	0.780329	0.0374459	down	-0.357846
Hivep1	0.730633	0.0332746	down	-0.452782			Ubr3	0.683423	0.0373158	down	-0.549149
Sbk1	0.827178	0.033218	down	-0.27373			Hsf2	0.690163	0.037039	down	-0.53499
Rnf103	0.817467	0.0330095	down	-0.290767			Gm26890	0.582093	0.0368226	down	-0.78068
Gm27017	0.157407	0.0329992	down	-2.66743			Avl9	0.766075	0.0364366	down	-0.384443
F5	0.157407	0.0329964	down	-2.66743			Samd9l	0.558554	0.0364223	down	-0.840231
Cep162	0.74393	0.0329919	down	-0.426761			Sema3a	0.716143	0.0363844	down	-0.481681
Abl1	0.815653	0.0325392	down	-0.293973			Snhg9	0.682067	0.0363772	down	-0.552014
2010005H15Rik	0.165277	0.0323918	down	-2.59704			Nsd2	0.754461	0.0361221	down	-0.406482
Nup160	0.644429	0.0323352	down	-0.633907			Socs6	0.759099	0.0359543	down	-0.39764
N4bp1	0.80343	0.0322807	down	-0.315756			Hdx	0.239322	0.0358694	down	-2.06298
Traf6	0.691159	0.0321262	down	-0.532911			Grk3	0.402032	0.0357598	down	-1.31462
Dlg1	0.715767	0.0320849	down	-0.482439			Specc1l	0.797312	0.0357595	down	-0.326783
Mettl14	0.733688	0.0320226	down	-0.446761			Inppl1	0.725902	0.0355502	down	-0.462153
Gm26624	0.598897	0.0318204	down	-0.73962			Ankrd45	0.0619673	0.0355159	down	-4.01235
Lamb3	0.190704	0.0316534	down	-2.39059			Gm15489	0.0619673	0.0355156	down	-4.01235
Slc1a3	0.691029	0.031566	down	-0.533182			Gnptab	0.70536	0.0355099	down	-0.503568
Pcdhga5	0.307492	0.0311278	down	-1.70138			Ets1	0.707935	0.0354955	down	-0.498312
Rrp36	0.804937	0.0308849	down	-0.313052			Syne1	0.464755	0.0354266	down	-1.10546
Gm17146	0.206596	0.0308829	down	-2.27511			Zdhhc21	0.753339	0.0351361	down	-0.408629
Senp1	0.758442	0.0307673	down	-0.39889			Clk2	0.642472	0.0351116	down	-0.638295
Fgfr2	0.796316	0.0307292	down	-0.328587			Mlh3	0.638144	0.0348949	down	-0.648047
Gm14391	0.291665	0.0307161	down	-1.77761			Esco1	0.703412	0.0346294	down	-0.507558
Grip1	0.723581	0.030428	down	-0.466773			Ttll10	0.666026	0.0345981	down	-0.586349
Fbxw7	0.79122	0.0298911	down	-0.337849			Rab12	0.767139	0.0342649	down	-0.38244
Zfp362	0.783946	0.0297951	down	-0.351174			Smap2	0.722144	0.0340583	down	-0.469642
Apc2	0.465781	0.0297004	down	-1.10228			Trove2	0.713666	0.0340486	down	-0.486679
Hpn	0.25042	0.0294848	down	-1.99758			Slc25a30	0.557137	0.0339402	down	-0.843896
Cd33	0.0918206	0.0292793	down	-3.44504			Amot	0.629738	0.0338397	down	-0.667175
Wipf1	0.522671	0.028996	down	-0.936025			Rbm47	0.722951	0.033709	down	-0.468029
Sag	0.555799	0.0280675	down	-0.847365			Pcdhga7	0.289181	0.0336103	down	-1.78996
Taf2	0.775102	0.0279957	down	-0.367541			Plag1	0.506066	0.0335593	down	-0.982602
Rictor	0.795357	0.0279607	down	-0.330326			Stxbp6	0.584971	0.0334362	down	-0.773563
Jcad	0.760274	0.0279255	down	-0.395408			Dnajc6	0.463346	0.0334275	down	-1.10984
Aqp1	0.572113	0.0277332	down	-0.805628			Birc2	0.783078	0.0333698	down	-0.352772
Inpp4a	0.785552	0.0276924	down	-0.348221			Zfp462	0.750405	0.0332802	down	-0.414258
Gm44777	0.531761	0.0275913	down	-0.91115			Zfp423	0.610672	0.0331971	down	-0.711531
Zfp60	0.737483	0.026973	down	-0.439318			Lars2	0.656783	0.0327948	down	-0.606511
Rc3h2	0.804181	0.0269485	down	-0.314408			Lrrn1	0.806304	0.0326767	down	-0.310605
Gm47469	0.494035	0.0267331	down	-1.01732			Map3k20	0.562547	0.0324967	down	-0.829955
Hist1h4d	0.625925	0.0267289	down	-0.675937			Zfp251	0.769987	0.0323856	down	-0.377094
Kdm7a	0.774394	0.0265546	down	-0.36886			Braf	0.657009	0.0323531	down	-0.606016
Il13ra2	0.693097	0.0263432	down	-0.52887			Sos1	0.686407	0.0323511	down	-0.542865
Eloa	0.812838	0.0261203	down	-0.29896			Slc24a5	0.789422	0.0323389	down	-0.341132
4931406P16Rik	0.809017	0.0258596	down	-0.305759			4930402H24Rik	0.747622	0.0322737	down	-0.419618
Lrp6	0.835169	0.025311	down	-0.259859			Tgfbr3	0.507604	0.0322701	down	-0.978224
Corin	0.190704	0.0251233	down	-2.39059			Exoc6b	0.755484	0.0322582	down	-0.404526
Ubr3	0.751407	0.0250491	down	-0.412333			Eif2s3x	0.823185	0.0322579	down	-0.280712
Hcfc2	0.720369	0.0250438	down	-0.473193			Col5a1	0.562547	0.0321986	down	-0.829955
Als2cl	0.420442	0.0248456	down	-1.25002			Gm17690	0.374234	0.0321954	down	-1.41799
Dido1	0.819754	0.0247742	down	-0.286737			Arhgap32	0.67861	0.0321898	down	-0.559344
Fbxo46	0.741869	0.0246903	down	-0.430765			Ahcyl2	0.746313	0.0321119	down	-0.422147
Abcc4	0.323368	0.0246232	down	-1.62875			Megf9	0.580203	0.0320577	down	-0.78537
Gsta1	0.251509	0.024252	down	-1.99132			Map3k2	0.663605	0.0320371	down	-0.591604
Ino80d	0.779828	0.0241006	down	-0.358772			Map4k5	0.721453	0.0319066	down	-0.471022
Tnpo1	0.82248	0.0240668	down	-0.281948			Chic1	0.529738	0.0318654	down	-0.916649
Ppwd1	0.814103	0.0236628	down	-0.296716			Gk5	0.641543	0.0317974	down	-0.640381
Ahcy	0.826385	0.0235715	down	-0.275114			Ccdc114	0.613184	0.0317336	down	-0.705608
Heca	0.687141	0.0235122	down	-0.541322			Rmnd5a	0.71748	0.0314401	down	-0.478988
Nuak1	0.544205	0.023436	down	-0.877778			Dmd	0.759703	0.0314135	down	-0.396493
Atp2a2	0.839405	0.0234259	down	-0.252562			Gm26652	0.251867	0.031296	down	-1.98927
Hoxc9	0.778792	0.0229922	down	-0.360689			Ulk2	0.676806	0.0311121	down	-0.563187
Gm29417	0.225378	0.0229367	down	-2.14958			Aspm	0.695384	0.0310515	down	-0.524119
2810403A07Rik	0.840591	0.0228851	down	-0.250525			Abi2	0.735789	0.031023	down	-0.442636
Tmem245	0.80842	0.0224644	down	-0.306822			Hmga2	0.641543	0.0303157	down	-0.640381
Stag1	0.840359	0.0220104	down	-0.250922			Pdpk1	0.686309	0.0301181	down	-0.54307
Pcdh7	0.718992	0.0219652	down	-0.475953			Cyfip2	0.498033	0.0300837	down	-1.00569
St6gal1	0.827791	0.0217483	down	-0.272662			Impact	0.685059	0.0300446	down	-0.5457
Mamdc2	0.591617	0.0214151	down	-0.757265			Scai	0.624462	0.0299844	down	-0.679313
Phtf2	0.663478	0.021343	down	-0.59188			Gm49162	0.404853	0.0298904	down	-1.30453
Ltbp1	0.781473	0.0213264	down	-0.355732			Arhgef7	0.682896	0.0297029	down	-0.550262
Dopey1	0.737151	0.0210698	down	-0.439968			Gm12999	0.433771	0.0296491	down	-1.20499
Pip4k2a	0.610806	0.0210465	down	-0.711213			Htt	0.667588	0.0296022	down	-0.58297
Ipo8	0.772913	0.0210039	down	-0.371622			Slc8a1	0.0542214	0.0295948	down	-4.20499
Gm15543	0.696756	0.0207824	down	-0.521274			Terf2	0.684023	0.0294778	down	-0.547883
D930048G16Rik	0.523869	0.020709	down	-0.932721			Tnrc18	0.76138	0.0294504	down	-0.393312
Ptpn12	0.780665	0.0206908	down	-0.357224			Wnt5a	0.356312	0.0293757	down	-1.48879
Mdm4	0.824942	0.0204082	down	-0.277636			Setdb1	0.741681	0.0282983	down	-0.43113
Sh3d19	0.743922	0.0202557	down	-0.426776			Sgms1	0.708492	0.0282371	down	-0.497176
Fam8a1	0.751537	0.0202017	down	-0.412084			Plekha8	0.654529	0.0282189	down	-0.61147
Mob1b	0.765397	0.0200748	down	-0.385719			Actr6	0.815468	0.0282142	down	-0.294299
Smarcad1	0.838646	0.0194405	down	-0.253866			Tbc1d8b	0.487992	0.0281564	down	-1.03507
Spink4	0.746512	0.019317	down	-0.421763			Galnt7	0.662071	0.0280601	down	-0.594941
Ogdhl	0.508545	0.0192956	down	-0.975553			Plxnc1	0.699817	0.0280436	down	-0.51495
Gm14308	0.322492	0.0192619	down	-1.63267			Gm17092	0.609476	0.0279294	down	-0.71436
Galnt7	0.780356	0.0192081	down	-0.357796			Kdm4c	0.601496	0.0278904	down	-0.733374
Tmem91	0.320435	0.0190686	down	-1.6419			Slc7a2	0.495738	0.0277811	down	-1.01235
Nup155	0.716841	0.0185846	down	-0.480275			Syt14	0.695597	0.0277488	down	-0.523677
A330102I10Rik	0.183641	0.0182903	down	-2.44504			Slc35e2	0.568179	0.0276122	down	-0.815583
Impg1	0.127136	0.0182892	down	-2.97555			Rnf20	0.78146	0.0276109	down	-0.355756
Dicer1	0.812569	0.0181912	down	-0.299438			Rsph3b	0.606293	0.02741	down	-0.721912
Zfp931	0.733417	0.0181078	down	-0.447295			Plekhf2	0.748006	0.0273128	down	-0.418879
Zfp646	0.775864	0.0179484	down	-0.366125			Foxn2	0.604355	0.0271004	down	-0.726532
Gm47547	0.795524	0.0176886	down	-0.330022			Nfe2	0.358332	0.0270391	down	-1.48063
Ncoa7	0.827068	0.0176742	down	-0.273923			Hs3st3b1	0.671349	0.0265738	down	-0.574866
Tmem171	0.77649	0.0176419	down	-0.36496			Whrn	0.433771	0.0259894	down	-1.20499
Zfp229	0.653061	0.017579	down	-0.61471			Gm26526	0.427097	0.0258595	down	-1.22736
Fbxl3	0.759956	0.0172329	down	-0.396013			Mgat4b	0.805803	0.0257423	down	-0.311502
Mmrn2	0.306069	0.0171941	down	-1.70807			Cab39	0.775311	0.025737	down	-0.367152
Tmem263	0.804775	0.0171241	down	-0.313343			Haus6	0.564205	0.0256751	down	-0.825707
Cavin2	0.779664	0.017104	down	-0.359076			Lrch1	0.41642	0.025672	down	-1.26389
Gm26809	0.48971	0.0169461	down	-1.03			Sgsm2	0.662275	0.0256711	down	-0.594497
Tab2	0.809254	0.0167121	down	-0.305336			Ttc21b	0.618948	0.0254904	down	-0.69211
Hsd17b11	0.794272	0.0164295	down	-0.332295			Tmem131l	0.748771	0.0251346	down	-0.417403
Prkd3	0.79191	0.0164239	down	-0.336591			Mindy2	0.771492	0.0248445	down	-0.374276
Dpp8	0.79645	0.016063	down	-0.328344			Papd4	0.773436	0.0247783	down	-0.370647
Kif13a	0.68547	0.0159451	down	-0.544835			Kmt2b	0.641694	0.0246977	down	-0.640042
Irf2bp2	0.834193	0.0158853	down	-0.261548			Cdk14	0.733104	0.0246813	down	-0.44791
Tex11	0.316488	0.015875	down	-1.65978			Crebrf	0.754946	0.0244541	down	-0.405555
Sos2	0.747327	0.0157902	down	-0.420189			Gm37350	0.305246	0.0242361	down	-1.71195
Ncoa6	0.751259	0.0157688	down	-0.412617			Vps13c	0.608896	0.0242063	down	-0.715733
Prdm2	0.778525	0.0157466	down	-0.361185			Foxj2	0.519103	0.0241293	down	-0.945908
Mecom	0.0399864	0.0157328	down	-4.64435			Lcor	0.599558	0.0240914	down	-0.73803
Abi1	0.830355	0.0155156	down	-0.2682			Gng10	0.433771	0.0238296	down	-1.20499
Col13a1	0.0826385	0.0155071	down	-3.59704			Zfp971	0.439126	0.0236018	down	-1.18729
Arhgap20	0.654075	0.0154353	down	-0.612472			Rhobtb3	0.760059	0.0235457	down	-0.395817
Dock7	0.837307	0.0151573	down	-0.256172			Kank2	0.736629	0.0234977	down	-0.44099
Pcdhga7	0.403115	0.0148795	down	-1.31074			Agpat5	0.757098	0.0232591	down	-0.401448
Zfp827	0.709482	0.0148735	down	-0.495162			Rnf11	0.811116	0.0230889	down	-0.302019
Car3	0.143719	0.014797	down	-2.79868			Prkx	0.561678	0.0230425	down	-0.832186
Cpeb2	0.6243	0.0147302	down	-0.679689			Tmem263	0.787262	0.0230019	down	-0.345085
Ube2q1	0.796937	0.0146452	down	-0.327462			Zfc3h1	0.728115	0.0227899	down	-0.457761
Tacstd2	0.401387	0.0145955	down	-1.31693			Heg1	0.771148	0.0227158	down	-0.37492
Cntn4	0.79434	0.0143132	down	-0.332172			Chpt1	0.782542	0.0225492	down	-0.353761
Gng10	0.585356	0.0141943	down	-0.772613			Gm17660	0.807156	0.0224334	down	-0.309081
Fam84b	0.671771	0.0141633	down	-0.573958			Fgfr2	0.746957	0.0223722	down	-0.420903
Slc25a48	0.0806229	0.0140676	down	-3.63267			Armc8	0.699372	0.0223288	down	-0.515868
Prpf39	0.805308	0.0140641	down	-0.312387			Alpk1	0.165246	0.0222575	down	-2.59731
Magel2	0.213261	0.0139003	down	-2.22931			Sbf1	0.617859	0.0222297	down	-0.69465
Casd1	0.783584	0.0135341	down	-0.351839			Rbbp5	0.584752	0.0222066	down	-0.774103
Scara3	0.715355	0.013458	down	-0.48327			Ncoa3	0.636434	0.0221477	down	-0.651916
Elovl2	0.691761	0.0133176	down	-0.531654			Spred1	0.734675	0.0220373	down	-0.444822
Fam199x	0.688295	0.0129685	down	-0.538902			Sox12	0.758439	0.0218898	down	-0.398895
Socs4	0.703958	0.0126671	down	-0.506439			Cul3	0.742508	0.0218623	down	-0.429521
Rab8b	0.670997	0.0126293	down	-0.575623			Zfp568	0.493464	0.0217329	down	-1.01898
Zkscan8	0.690876	0.0124404	down	-0.533502			Park2	0.347017	0.0216088	down	-1.52692
Ikzf2	0.67913	0.0124207	down	-0.558239			G2e3	0.650656	0.0215719	down	-0.620032
Slc5a3	0.631741	0.0124178	down	-0.662595			A230057D06Rik	0.507291	0.0214793	down	-0.979113
Mtss1	0.812404	0.0124135	down	-0.299731			Slc25a32	0.706395	0.0212696	down	-0.501452
Gm20275	0.543053	0.0123415	down	-0.880835			Gabrb1	0.578361	0.0211644	down	-0.789957
Fmr1	0.823749	0.0121964	down	-0.279723			Usp49	0.457431	0.021157	down	-1.12837
Ptpn13	0.81625	0.0119971	down	-0.292916			Cry2	0.564425	0.0210902	down	-0.825147
Mex3b	0.694673	0.0119252	down	-0.525593			Ppp4r3b	0.824516	0.0208527	down	-0.278381
Traf3	0.630933	0.0117178	down	-0.664441			Brca2	0.653022	0.0207801	down	-0.614796
Gadd45a	0.826984	0.0116438	down	-0.274069			Ankrd13c	0.712389	0.0207769	down	-0.489262
Gm4631	0.685182	0.0116005	down	-0.545441			Mex3b	0.450671	0.0204827	down	-1.14985
Kdm3b	0.776174	0.0115905	down	-0.365547			Tmem131	0.674755	0.0202442	down	-0.567565
Naa30	0.726113	0.0115369	down	-0.461735			Papd5	0.550921	0.0201843	down	-0.860083
Syt2	0.498563	0.0114702	down	-1.00415			Dnm1l	0.776363	0.0201717	down	-0.365197
Eps15	0.807832	0.011377	down	-0.307873			Prrc2b	0.786571	0.0198991	down	-0.346351
Gopc	0.764197	0.0112571	down	-0.387983			Cpeb2	0.487992	0.0196919	down	-1.03507
Arel1	0.601007	0.0112456	down	-0.734545			Hipk1	0.643787	0.0195688	down	-0.635345
Trp53bp2	0.750904	0.0112414	down	-0.413299			Ipo8	0.675443	0.0195159	down	-0.566094
Ncoa3	0.722878	0.0109811	down	-0.468175			Fndc3a	0.760457	0.0194415	down	-0.395061
Gm45184	0.367282	0.0109069	down	-1.44504			Zfp280c	0.52456	0.0193593	down	-0.93082
Serinc5	0.759719	0.0108982	down	-0.396462			Emx2os	0.794262	0.0190663	down	-0.332314
Tmem106b	0.815531	0.0108159	down	-0.294189			Usp33	0.749556	0.019024	down	-0.415892
A230057D06Rik	0.654669	0.0107292	down	-0.611163			Gm3289	0.257918	0.0188772	down	-1.95502
Tet1	0.727935	0.0107192	down	-0.458118			Malt1	0.710194	0.0188728	down	-0.493716
Usp37	0.75833	0.0106692	down	-0.399102			Fam120a	0.800633	0.0188616	down	-0.320786
Amotl2	0.720317	0.0104256	down	-0.473297			Cxcl1	0.618761	0.0187226	down	-0.692545
Tbcel	0.780868	0.0103083	down	-0.356849			Dcaf7	0.776006	0.0186877	down	-0.365861
Fnbp1	0.724452	0.0102929	down	-0.465038			Dennd4b	0.306191	0.0186527	down	-1.7075
Insr	0.733084	0.010266	down	-0.44795			Eloa	0.71407	0.0185306	down	-0.485863
Fcnb	0.132222	0.0102003	down	-2.91897			Prkar2a	0.726213	0.0185254	down	-0.461536
2810405F17Rik	0.694393	0.0101991	down	-0.526175			Abca5	0.486472	0.0183961	down	-1.03957
Hist1h2an	0.292678	0.0101606	down	-1.77261			Cul7	0.740747	0.0182878	down	-0.432947
Zc3h11a	0.575684	0.0101445	down	-0.796651			Plxna4	0.826716	0.0181997	down	-0.274536
Prox1	0.518416	0.010138	down	-0.947819			Kat2b	0.608513	0.0180651	down	-0.716641
Pggt1b	0.741708	0.0101085	down	-0.431076			Fam13b	0.629393	0.0180343	down	-0.667967
Gm7361	0.508545	0.00989681	down	-0.975553			Uhrf2	0.820253	0.0179767	down	-0.28586
Gm20186	0.800296	0.00984405	down	-0.321394			Mkl2	0.722606	0.017898	down	-0.468718
Trim10	0.247916	0.00962145	down	-2.01208			Kdelc2	0.768989	0.0178928	down	-0.378965
Kpna3	0.805239	0.00953349	down	-0.312511			Nckap5l	0.584547	0.0177431	down	-0.774609
Raver1	0.535726	0.00951262	down	-0.900434			Myo6	0.672077	0.0175708	down	-0.573301
Mrpl53	0.446923	0.00950943	down	-1.1619			Golga3	0.65313	0.0175063	down	-0.614557
Plekha5	0.770245	0.00938694	down	-0.376611			Arl8a	0.747942	0.0174816	down	-0.419001
Ptpn4	0.750927	0.00930572	down	-0.413255			BC003331	0.772071	0.0173575	down	-0.373195
Gm20629	0.37563	0.00927427	down	-1.41262			Dicer1	0.744825	0.0173312	down	-0.425027
Thap12	0.799358	0.00889687	down	-0.323087			Emsy	0.731529	0.0172865	down	-0.451013
Rhd	0.559322	0.00882447	down	-0.83825			Efnb2	0.553972	0.0172055	down	-0.852114
Xpo1	0.794831	0.00880069	down	-0.33128			Rrp36	0.694033	0.0170793	down	-0.526923
Mkl2	0.797924	0.00873419	down	-0.325676			Gfpt1	0.702401	0.0164302	down	-0.509634
Igsf11	0.74811	0.00867305	down	-0.418678			Ptpn21	0.626358	0.0163216	down	-0.674941
Gm26526	0.524785	0.00852408	down	-0.930202			Inpp4a	0.6863	0.016242	down	-0.543088
Fam208b	0.770899	0.0084854	down	-0.375386			Zfhx4	0.570099	0.0162364	down	-0.810716
Ank	0.719036	0.00834119	down	-0.475864			St7l	0.757653	0.0161592	down	-0.400391
Enah	0.835878	0.00828826	down	-0.258636			Slc12a2	0.515307	0.0159835	down	-0.956497
Bcap29	0.838165	0.00824203	down	-0.254693			Znfx1	0.609345	0.0158952	down	-0.714669
Cldn34c1	0.765068	0.00816736	down	-0.38634			Hist4h4	0.277613	0.0158559	down	-1.84885
Gfi1b	0.26984	0.0079916	down	-1.88982			Agtr1a	0.328614	0.0158244	down	-1.60553
Hoxb8	0.284493	0.00795014	down	-1.81353			Ahcy	0.787369	0.015695	down	-0.344888
Fcho2	0.817825	0.00773923	down	-0.290136			Vps37c	0.493308	0.0156887	down	-1.01944
Ankrd28	0.660621	0.00770687	down	-0.598106			Hist1h4d	0.563682	0.0156314	down	-0.827047
Slc35d1	0.764638	0.00770084	down	-0.387151			Gm26809	0.388452	0.0155358	down	-1.36419
Zscan26	0.778655	0.00755077	down	-0.360944			Napb	0.534468	0.0154844	down	-0.903825
Hsf2	0.737411	0.00753232	down	-0.43946			Gm42715	0.438435	0.0154108	down	-1.18956
Bcl2l2	0.791332	0.00752764	down	-0.337645			Zfp185	0.686695	0.0154027	down	-0.542259
Acot2	0.80943	0.0073656	down	-0.305022			Fam241a	0.45263	0.0153294	down	-1.14359
Ckap5	0.833179	0.00730136	down	-0.263301			Znrf2	0.667779	0.0153035	down	-0.582558
Gsta2	0.193948	0.00714879	down	-2.36626			A830010M20Rik	0.617975	0.0151884	down	-0.69438
Manea	0.720049	0.00704623	down	-0.473833			Taf5	0.55848	0.0151415	down	-0.840422
Sox11	0.754623	0.00689543	down	-0.406172			Taf4	0.473205	0.014784	down	-1.07946
Chn2	0.766	0.00678221	down	-0.384584			Atf1	0.786679	0.0146181	down	-0.346153
Ppp6r3	0.820626	0.00671433	down	-0.285202			Cblb	0.540728	0.0146049	down	-0.887025
Pdf	0.443638	0.00670866	down	-1.17254			Prrg3	0.669983	0.0144833	down	-0.577804
Slc35e2	0.675731	0.00668132	down	-0.56548			Vps13b	0.662224	0.0144501	down	-0.59461
Efr3b	0.542315	0.00664401	down	-0.882796			Rasa1	0.789573	0.0142659	down	-0.340856
Timmdc1	0.680553	0.00655266	down	-0.555222			Ppp2r3a	0.727151	0.0142479	down	-0.459673
Zfp652	0.717211	0.00649666	down	-0.47953			Epn2	0.696839	0.0142365	down	-0.521102
Dnah7b	0.573138	0.00646131	down	-0.803045			Gm3550	0.289181	0.0138197	down	-1.78996
Trio	0.783292	0.00639199	down	-0.352379			Nr2c2	0.686407	0.0137515	down	-0.542865
Brwd3	0.716321	0.00634558	down	-0.481322			Ppip5k2	0.726659	0.0136988	down	-0.46065
Zfc3h1	0.768801	0.00634369	down	-0.379318			Kat6a	0.688217	0.0136916	down	-0.539064
Cdc14b	0.822693	0.00623643	down	-0.281573			Ccbe1	0.55375	0.0135733	down	-0.852693
Qk	0.831441	0.0061659	down	-0.266314			Cmtm4	0.584263	0.0134535	down	-0.775311
Slc14a1	0.124737	0.005982	down	-3.00303			Smarca2	0.826852	0.0132913	down	-0.274299
Plcb1	0.64039	0.00595131	down	-0.642978			Zfx	0.699213	0.013283	down	-0.516197
Dennd4c	0.741297	0.0059414	down	-0.431876			Itgav	0.698573	0.0131969	down	-0.517517
Bc1	0.57017	0.0058545	down	-0.810537			Shroom2	0.663907	0.0129074	down	-0.590948
Slc25a37	0.673661	0.00579704	down	-0.569906			Lrch3	0.648975	0.0127451	down	-0.623765
Chd9	0.820818	0.00576911	down	-0.284865			Zzz3	0.763491	0.0126997	down	-0.389317
Scai	0.72363	0.00567322	down	-0.466676			Cplx2	0.571435	0.0126691	down	-0.807339
Slc30a4	0.60541	0.00567209	down	-0.724015			Jmjd1c	0.755961	0.0126341	down	-0.403617
Map2k4	0.806168	0.00563829	down	-0.310848			Rnf38	0.659207	0.012634	down	-0.601196
Tmem243	0.804638	0.00563356	down	-0.313588			Jade3	0.502688	0.0125458	down	-0.992266
Sbf2	0.83567	0.00553553	down	-0.258994			Rif1	0.744905	0.012542	down	-0.424872
Pcdhga10	0.363609	0.00545554	down	-1.45954			Lyst	0.470256	0.0124552	down	-1.08848
Pik3r3	0.760033	0.00535695	down	-0.395866			Tet3	0.66325	0.0123726	down	-0.592376
Map3k2	0.739824	0.00527453	down	-0.434745			Fam199x	0.590286	0.0123318	down	-0.760514
Zbtb10	0.690764	0.00523563	down	-0.533735			Plxna1	0.574531	0.0122748	down	-0.799543
Fam117a	0.795986	0.00507427	down	-0.329185			Shprh	0.684023	0.0122427	down	-0.547883
Cdc14a	0.667645	0.0049788	down	-0.582848			Foxj3	0.670373	0.0121859	down	-0.576964
Nxpe2	0.264443	0.00496128	down	-1.91897			Met	0.679176	0.0121233	down	-0.558142
Hook1	0.669256	0.0048274	down	-0.579371			Smad7	0.616028	0.0121144	down	-0.698933
Abhd2	0.631196	0.00481001	down	-0.66384			Tbl1xr1	0.69673	0.0120856	down	-0.521328
Cldn7	0.183641	0.00478057	down	-2.44504			Cep170	0.692634	0.0120496	down	-0.529835
Kpna2	0.696863	0.00472546	down	-0.521052			Tex15	0.502923	0.0120019	down	-0.991591
Ppp3cb	0.786569	0.00469825	down	-0.346354			2610037D02Rik	0.625948	0.0119318	down	-0.675886
Hcfc1	0.778136	0.00467495	down	-0.361907			Kbtbd2	0.684773	0.011868	down	-0.546302
Gm26870	0.335719	0.00457934	down	-1.57467			6720427I07Rik	0.459797	0.0117561	down	-1.12093
Bche	0.627289	0.00456843	down	-0.672798			Zbtb11	0.624924	0.0116605	down	-0.678247
Tspan33	0.743989	0.00455999	down	-0.426647			Mllt6	0.628873	0.0116489	down	-0.669159
Ythdf3	0.766516	0.00454123	down	-0.383611			Trim23	0.639703	0.0115731	down	-0.644527
Akr1c18	0.563176	0.00453871	down	-0.828342			E430024I08Rik	0.433771	0.0115707	down	-1.20499
Synrg	0.764147	0.00447679	down	-0.388078			Gm12840	0.672659	0.0115289	down	-0.572052
Man2a1	0.715813	0.00432041	down	-0.482346			Trp53bp1	0.68988	0.0115141	down	-0.535582
Parg	0.7734	0.00430772	down	-0.370714			Zscan26	0.695264	0.0114166	down	-0.524367
Mtcp1	0.547664	0.00422561	down	-0.868638			Als2cl	0.409218	0.0111704	down	-1.28906
Ikzf1	0.0718596	0.00415203	down	-3.79868			Zc3h12b	0.404853	0.0111609	down	-1.30453
Bicral	0.578099	0.00409611	down	-0.790611			Zbtb18	0.433771	0.0111444	down	-1.20499
Shroom3	0.646427	0.00409189	down	-0.62944			Mzt1	0.793598	0.0110816	down	-0.33352
Gm11713	0.434491	0.00407667	down	-1.2026			Pik3r1	0.728735	0.0110382	down	-0.456534
Cox16	0.758741	0.00402219	down	-0.39832			Cox16	0.704092	0.010954	down	-0.506164
Astn1	0.270164	0.00399166	down	-1.88809			S100pbp	0.655946	0.0109423	down	-0.608351
Klhl5	0.767037	0.00397411	down	-0.382633			Ccp110	0.482806	0.0109054	down	-1.05048
Gm9917	0.0688654	0.00395281	down	-3.86008			Plagl2	0.611927	0.0108637	down	-0.708569
Kansl1	0.786957	0.00394843	down	-0.345643			Tmem64	0.661117	0.0107959	down	-0.597022
A830010M20Rik	0.564361	0.00390759	down	-0.825311			Slc2a12	0.149576	0.0105001	down	-2.74105
Togaram1	0.702092	0.0038778	down	-0.510269			1700020I14Rik	0.811803	0.0103942	down	-0.300798
Fam91a1	0.722732	0.00387336	down	-0.468467			Zfp141	0.547597	0.0102611	down	-0.868813
Col8a1	0.713096	0.00367781	down	-0.487833			Bhlhe41	0.6652	0.0102155	down	-0.588141
Hsd17b7	0.749292	0.00367722	down	-0.4164			Crkl	0.622212	0.0102121	down	-0.684521
Lats1	0.724096	0.00366908	down	-0.465746			Dusp16	0.646655	0.0101775	down	-0.628932
Zbtb41	0.662765	0.00366549	down	-0.59343			Insr	0.629247	0.0101361	down	-0.668302
Yme1l1	0.838538	0.0036582	down	-0.254052			Abcc5	0.731837	0.0100194	down	-0.450406
B3gat1	0.556411	0.00360026	down	-0.845778			Cd164	0.81486	0.00987411	down	-0.295375
Acsm3	0.786559	0.00356221	down	-0.346372			Kpna2	0.793234	0.00982852	down	-0.334181
Bmpr1a	0.835379	0.00355736	down	-0.259498			Atp2b2	0.216885	0.00966794	down	-2.20499
Etv3	0.669694	0.00355635	down	-0.578426			Adgrg2	0.742374	0.00963118	down	-0.429782
Aff3	0.716949	0.00347938	down	-0.480058			Ythdf3	0.705731	0.00958138	down	-0.502811
Lyst	0.60754	0.00336347	down	-0.718948			Usp31	0.469181	0.00954613	down	-1.09178
B3gnt2	0.426814	0.00330196	down	-1.22832			Dusp11	0.791836	0.00951166	down	-0.336726
B130006D01Rik	0.518516	0.00328047	down	-0.947539			Rai14	0.767824	0.00936056	down	-0.381152
Lamc1	0.791742	0.00325867	down	-0.336898			Tanc1	0.724653	0.00933452	down	-0.464639
Tmed8	0.523522	0.00321262	down	-0.933679			Pwwp2a	0.675565	0.00911326	down	-0.565834
Gm33091	0.589825	0.00317228	down	-0.761642			Wdr37	0.639241	0.00909051	down	-0.645567
Osbpl8	0.679073	0.00315947	down	-0.558361			Vps4b	0.823664	0.00903232	down	-0.279872
Amt	0.437096	0.00315175	down	-1.19398			Sbk1	0.630636	0.00898951	down	-0.66512
Abca9	0.48252	0.00310545	down	-1.05134			Nf1	0.760422	0.00896088	down	-0.395129
Ifitm6	0.300504	0.00309886	down	-1.73455			Foxp4	0.724932	0.00886835	down	-0.464082
Trabd2b	0.641028	0.00305472	down	-0.641541			Kidins220	0.624495	0.0088177	down	-0.679238
Jak2	0.679606	0.00303899	down	-0.557229			Pcmtd2	0.666193	0.00874324	down	-0.585989
Rhag	0.110185	0.00297727	down	-3.182			Ubxn2a	0.745476	0.00871695	down	-0.423767
Pcgf3	0.733613	0.00294914	down	-0.446909			Tmie	0.561073	0.00870309	down	-0.833739
Arl6ip6	0.827546	0.00294347	down	-0.273089			Gm35315	0.0433771	0.00862946	down	-4.52692
Gm47167	0.118055	0.0029369	down	-3.08247			Gm37494	0.599735	0.00862595	down	-0.737602
Zfp65	0.621275	0.00287184	down	-0.686696			Irs1	0.569598	0.00861595	down	-0.811984
Exoc5	0.767757	0.00279064	down	-0.381279			Nckap1	0.790064	0.00849731	down	-0.339958
Zfx	0.771583	0.00273777	down	-0.374107			Epb41l5	0.748497	0.00848454	down	-0.417932
Cpeb4	0.63101	0.00269366	down	-0.664266			Dlg1	0.601883	0.00843705	down	-0.732445
Ttc37	0.640732	0.00265126	down	-0.642208			Usp7	0.697673	0.00841486	down	-0.519376
Eml4	0.826385	0.00264433	down	-0.275114			Cpeb3	0.465074	0.0083905	down	-1.10447
Pgap1	0.514088	0.00259607	down	-0.959911			Cep135	0.4725	0.0083427	down	-1.08161
Isca1	0.778661	0.00259478	down	-0.360933			Cnot6l	0.744475	0.00829551	down	-0.425704
Wfdc21	0.206596	0.00254473	down	-2.27511			Fbxw7	0.644039	0.00810223	down	-0.634779
Nufip2	0.751531	0.00250296	down	-0.412095			Nme2	0.832722	0.00798278	down	-0.264094
Epc1	0.774329	0.00246947	down	-0.368981			Tead1	0.755153	0.0079382	down	-0.405159
Kcnj3	0.592431	0.00233373	down	-0.75528			Jarid2	0.739833	0.00785587	down	-0.434729
Zzz3	0.812526	0.00231961	down	-0.299515			Capza1	0.798446	0.00783643	down	-0.324734
2410089E03Rik	0.728361	0.00223982	down	-0.457275			Nbeal1	0.773972	0.0077063	down	-0.369647
Cenpv	0.809456	0.00222466	down	-0.304975			Maml3	0.658829	0.00748832	down	-0.602024
Klhl20	0.644409	0.00221923	down	-0.633951			Fmr1	0.764349	0.00748515	down	-0.387697
Pln	0.547437	0.00219806	down	-0.869236			Slc25a37	0.507673	0.00745037	down	-0.97803
Fam117b	0.695989	0.0021554	down	-0.522863			Fyttd1	0.826036	0.00740711	down	-0.275723
Ireb2	0.792272	0.00208024	down	-0.335933			Ubtd2	0.541614	0.00738216	down	-0.884662
Gmfb	0.762957	0.00197993	down	-0.390327			Eif3j1	0.824239	0.00731153	down	-0.278865
Zfp91	0.837392	0.00197384	down	-0.256025			Gatad2b	0.820459	0.00727425	down	-0.285497
Acsl4	0.594997	0.00192254	down	-0.749045			Edem3	0.551201	0.00722232	down	-0.859351
Rnf38	0.710346	0.00187974	down	-0.493406			Cdc42bpa	0.685248	0.00721675	down	-0.545302
Zfp280c	0.617583	0.00185249	down	-0.695294			Lzts1	0.609537	0.00721511	down	-0.714215
Kpna1	0.76198	0.00183428	down	-0.392175			Col4a6	0.525783	0.00713204	down	-0.927461
Tomm70a	0.825886	0.00182111	down	-0.275985			Arid1a	0.800003	0.0070957	down	-0.321923
Etnk1	0.760534	0.00177482	down	-0.394915			Rprd2	0.706317	0.0070721	down	-0.501612
Nr3c2	0.533901	0.00176207	down	-0.905357			Cdk13	0.713475	0.00704319	down	-0.487065
Esyt2	0.68579	0.00174403	down	-0.54416			Mex3d	0.525246	0.00703718	down	-0.928934
Spast	0.761307	0.00172105	down	-0.393449			Hivep1	0.609523	0.0070221	down	-0.714248
2022-03-06	0.79638	0.00171305	down	-0.328471			Map2k4	0.711641	0.00700674	down	-0.490778
Ltn1	0.711301	0.00167401	down	-0.491467			Col4a2	0.807035	0.00690356	down	-0.309296
Scyl2	0.7612	0.00165753	down	-0.393653			Gm4631	0.578361	0.00677901	down	-0.789957
Phldb2	0.757064	0.00164834	down	-0.401513			Golim4	0.822761	0.00675416	down	-0.281456
Kctd12	0.646736	0.00163973	down	-0.628751			Gpbp1l1	0.749932	0.00674746	down	-0.415167
Tifa	0.808926	0.00163294	down	-0.30592			Zfhx3	0.756318	0.00672821	down	-0.402934
Rad21	0.826385	0.00160738	down	-0.275114			Tnpo1	0.711783	0.00671913	down	-0.490491
Zfp9	0.49487	0.00157691	down	-1.01488			Pgap1	0.605055	0.00668409	down	-0.724862
Per3	0.742687	0.00153745	down	-0.429173			N4bp1	0.734074	0.00656611	down	-0.446003
Map3k1	0.808669	0.00152764	down	-0.306379			Kremen1	0.412297	0.00644834	down	-1.27824
Kmt2c	0.796041	0.00146387	down	-0.329085			Crebzf	0.662397	0.00639448	down	-0.594233
Kdm5c	0.781134	0.00135873	down	-0.356357			Cachd1	0.66892	0.00634366	down	-0.580094
Mcl1	0.826903	0.00134839	down	-0.27421			Nup153	0.630939	0.00627069	down	-0.664426
Pkd2	0.75488	0.00131548	down	-0.405681			Dennd5b	0.586975	0.00621117	down	-0.768629
Chd2	0.805095	0.00128257	down	-0.312769			Fbxl3	0.663984	0.00619295	down	-0.590779
Plag1	0.637497	0.00127353	down	-0.649509			Pnpla8	0.805049	0.00619222	down	-0.312851
Nus1	0.776725	0.00125359	down	-0.364525			Ppp6r3	0.72186	0.00617627	down	-0.470209
Ubp1	0.751353	0.00124972	down	-0.412438			Eps15	0.744201	0.00607148	down	-0.426235
Lin9	0.636511	0.00124729	down	-0.651743			Zfp521	0.687328	0.0060181	down	-0.54093
Cltc	0.832785	0.0012318	down	-0.263985			Tbck	0.67217	0.0058387	down	-0.573101
Tnks	0.757224	0.0012202	down	-0.401208			Ncoa6	0.659432	0.00571511	down	-0.600704
Fam76b	0.72205	0.00121822	down	-0.46983			Parg	0.703781	0.00571152	down	-0.506801
Cep350	0.682445	0.0012162	down	-0.551215			Adra2a	0.358033	0.00569972	down	-1.48184
Lpp	0.812594	0.00121054	down	-0.299393			Myrf	0.828294	0.00557589	down	-0.271785
Wwp1	0.750285	0.00120529	down	-0.41449			Gm14305	0.703165	0.00553836	down	-0.508064
Crk	0.818116	0.00119425	down	-0.289622			Tmem255a	0.347017	0.00552125	down	-1.52692
Megf9	0.578779	0.00114748	down	-0.788915			Fnbp1	0.578361	0.00551486	down	-0.789957
Fubp3	0.804244	0.00111804	down	-0.314296			Nhsl1	0.524019	0.0054823	down	-0.93231
Nf1	0.820157	0.00110032	down	-0.286027			Arhgap12	0.764653	0.00547871	down	-0.387123
Slc12a2	0.628136	0.00108569	down	-0.670851			Dnajb4	0.73629	0.00540772	down	-0.441654
Kat6b	0.772845	0.0010848	down	-0.371749			Trio	0.730039	0.00530609	down	-0.453954
Kmt2a	0.771142	0.0010673	down	-0.374932			Gnl3l	0.626219	0.00525825	down	-0.675262
Pign	0.737013	0.00106323	down	-0.440238			A530020G20Rik	0.710111	0.00519081	down	-0.493883
Ddx17	0.836915	0.00106068	down	-0.256847			Arih1	0.747205	0.00517052	down	-0.420423
Trim24	0.788764	0.00101975	down	-0.342334			Togaram1	0.61219	0.00516493	down	-0.707949
Ahcyl1	0.783221	0.000979344	down	-0.352509			Fbxl7	0.637809	0.00514863	down	-0.648803
Specc1l	0.815932	0.000963058	down	-0.293478			Iqsec1	0.624131	0.00504467	down	-0.68008
Sesn3	0.815564	0.000952255	down	-0.294131			Arsk	0.599192	0.00502684	down	-0.73891
Psme4	0.751976	0.000940472	down	-0.411242			Ctcf	0.81597	0.00501575	down	-0.293413
Sh3rf1	0.619789	0.000930739	down	-0.690151			Zfp711	0.542214	0.00497738	down	-0.883067
Gypa	0.400479	0.000921286	down	-1.3202			Arl4c	0.772717	0.0049074	down	-0.371987
Clcn3	0.82772	0.000911822	down	-0.272785			Mtr	0.696968	0.0047719	down	-0.520836
N4bp2	0.763259	0.000898117	down	-0.389756			Ldb1	0.733051	0.00467372	down	-0.448015
Tgfbr1	0.801834	0.000889883	down	-0.318625			Dr1	0.673212	0.00463325	down	-0.570866
Gm44752	0.265624	0.000861978	down	-1.91254			Uhrf1bp1l	0.731341	0.00462922	down	-0.451385
Dip2b	0.681642	0.000828533	down	-0.552915			Fnbp1l	0.824692	0.00461228	down	-0.278074
Xrn1	0.772762	0.000810934	down	-0.371904			Ankrd6	0.365994	0.00458451	down	-1.45011
Agtr2	0.726945	0.000773687	down	-0.460083			Dnajc13	0.639812	0.00456854	down	-0.64428
Gm14305	0.766541	0.000755989	down	-0.383566			Trp53bp2	0.686235	0.00456115	down	-0.543225
Igf2	0.56814	0.000737985	down	-0.815682			Ppm1k	0.595821	0.00454536	down	-0.747049
Mapk8	0.778076	0.000733826	down	-0.362018			Ssbp3	0.789865	0.0044927	down	-0.340321
Mcu	0.607636	0.000729277	down	-0.71872			Ibtk	0.674514	0.00449048	down	-0.56808
Rhobtb3	0.775212	0.000714095	down	-0.367338			Khdrbs3	0.51061	0.00445424	down	-0.969705
1810064F22Rik	0.547437	0.000711954	down	-0.869236			Zfp266	0.833721	0.0043443	down	-0.262363
Rock2	0.821619	0.000710994	down	-0.283458			Ctse	0.16413	0.00425188	down	-2.60709
Sos1	0.67586	0.000704638	down	-0.565204			Nrip1	0.785463	0.00423649	down	-0.348385
Nin	0.720912	0.000703912	down	-0.472104			Krit1	0.824488	0.00423418	down	-0.27843
Hmga1	0.631239	0.000700648	down	-0.663742			Zbtb44	0.644003	0.00411665	down	-0.63486
Chd8	0.817423	0.00069469	down	-0.290845			Ubr5	0.754329	0.00405057	down	-0.406735
Otud4	0.660386	0.000680955	down	-0.598618			Frs2	0.567846	0.00396963	down	-0.81643
Crebzf	0.709044	0.00064685	down	-0.496054			Serpina3g	0.721173	0.00391032	down	-0.471583
Tbc1d12	0.671438	0.000645716	down	-0.574674			Arid2	0.680907	0.00377348	down	-0.554469
Lrrc8a	0.760423	0.000645507	down	-0.395127			Itch	0.750205	0.00372112	down	-0.414643
Stxbp6	0.79122	0.000626329	down	-0.337849			Yme1l1	0.766875	0.00371784	down	-0.382936
Kantr	0.635156	0.000624875	down	-0.654818			Arhgap26	0.586761	0.00369039	down	-0.769156
Rnasek	0.3581	0.000613289	down	-1.48156			Nsd1	0.827598	0.00363501	down	-0.272997
Dennd1b	0.725581	0.000599825	down	-0.462792			Lamc1	0.715313	0.00360912	down	-0.483354
Spag9	0.810572	0.000594691	down	-0.302988			Ice2	0.598774	0.00359778	down	-0.739917
Calcrl	0.529025	0.000588095	down	-0.918593			Senp5	0.570099	0.00355929	down	-0.810716
Gm26797	0.2797	0.000584424	down	-1.83805			Ago3	0.545568	0.00353269	down	-0.87417
Syt14	0.674782	0.000561759	down	-0.567506			Zfp618	0.644665	0.0035002	down	-0.633378
Cnr1	0.545347	0.000561464	down	-0.874753			Prr14l	0.645166	0.00341376	down	-0.632259
Rbms3	0.768826	0.000554331	down	-0.379271			Zfp382	0.236602	0.00327735	down	-2.07946
Gm37494	0.704528	0.000548426	down	-0.50527			Zfp445	0.70447	0.00322488	down	-0.50539
Ermap	0.172164	0.000540472	down	-2.53815			Zfp369	0.451695	0.00321539	down	-1.14658
Cdc73	0.736946	0.000531103	down	-0.44037			Trmt10a	0.60943	0.00321242	down	-0.714467
Alpk1	0.413193	0.000506437	down	-1.27511			Enah	0.697101	0.00318543	down	-0.52056
Usf3	0.63114	0.000505459	down	-0.663967			Vcl	0.793229	0.0031787	down	-0.334191
Zbtb18	0.593601	0.000496657	down	-0.752435			Gm26601	0.392459	0.00314598	down	-1.34938
1700020I14Rik	0.8232	0.000495406	down	-0.280685			Pfas	0.563719	0.00313607	down	-0.826952
Gm47689	0.479206	0.000485748	down	-1.06128			Pak1	0.741793	0.00307422	down	-0.430912
Ppp2r3a	0.781283	0.000483274	down	-0.356082			Ncoa2	0.647214	0.0030537	down	-0.627686
Fam135a	0.736253	0.000468284	down	-0.441727			Tmem245	0.671778	0.00303942	down	-0.573943
Bach1	0.655409	0.00045773	down	-0.609533			Epb41l1	0.629472	0.00302736	down	-0.667786
Nrgn	0.683716	0.000453992	down	-0.548531			Tcf20	0.629969	0.00302557	down	-0.666648
Mbnl1	0.760667	0.000401424	down	-0.394663			Dpp8	0.683165	0.00300378	down	-0.549694
Zfhx3	0.794981	0.000397847	down	-0.331007			Reps2	0.438243	0.00298889	down	-1.1902
Snhg9	0.673179	0.000397197	down	-0.570938			Pdlim5	0.638572	0.00294778	down	-0.647079
Pla2r1	0.699852	0.000395274	down	-0.514878			Zfyve16	0.617621	0.00291786	down	-0.695207
Greb1l	0.743248	0.000387766	down	-0.428085			Clasp1	0.639373	0.00290591	down	-0.64527
Gm26890	0.627797	0.000384964	down	-0.671631			2010315B03Rik	0.538474	0.00290108	down	-0.893051
Gclc	0.609335	0.000376295	down	-0.714693			Qk	0.731511	0.00288317	down	-0.451048
AW549877	0.683412	0.000367488	down	-0.549173			Gprin3	0.425429	0.00287535	down	-1.23301
Gm37350	0.82746	0.000367075	down	-0.273239			Sesn3	0.708416	0.0028708	down	-0.497331
Ctxn3	0.449588	0.000364489	down	-1.15333			Greb1l	0.559336	0.00283589	down	-0.838213
Skil	0.7412	0.000361166	down	-0.432065			Ptpn12	0.674288	0.00283463	down	-0.568563
Clasp1	0.739014	0.000334188	down	-0.436326			Gabra4	0.69567	0.00282755	down	-0.523524
Fam171a2	0.669839	0.000330239	down	-0.578114			Sp4	0.37955	0.00282281	down	-1.39764
Msx1	0.712107	0.000314319	down	-0.489834			Zfyve9	0.685192	0.00281042	down	-0.545419
Kat6a	0.694569	0.000307267	down	-0.52581			Cltc	0.783644	0.00271157	down	-0.35173
Ssh2	0.658609	0.000303421	down	-0.602505			B4galt1	0.800129	0.00269334	down	-0.321696
Wsb1	0.803905	0.000289099	down	-0.314903			Cdc14a	0.49966	0.00264322	down	-1.00098
Srp54a	0.69069	0.000285865	down	-0.53389			Atr	0.637898	0.00259813	down	-0.648602
Olfr1033	0.490066	0.000279298	down	-1.02895			Pds5b	0.698806	0.00259206	down	-0.517037
Fam126b	0.702483	0.000279034	down	-0.509465			Rnd2	0.676228	0.00255095	down	-0.564418
Rel	0.690589	0.000274284	down	-0.534101			Mbnl3	0.746517	0.00253688	down	-0.421752
Hs2st1	0.738906	0.000240353	down	-0.436538			Dynlt1c	0.706705	0.00253507	down	-0.500819
Larp4	0.729107	0.000235011	down	-0.455798			Trrap	0.755787	0.0025101	down	-0.403949
Tsix	0.612881	0.000229957	down	-0.70632			Csnk1g2	0.759741	0.00250205	down	-0.396421
Dennd6a	0.716494	0.000226811	down	-0.480974			Ppp2ca	0.831664	0.00249971	down	-0.265928
Retnlg	0.210098	0.000221592	down	-2.25087			Slf2	0.772481	0.00246522	down	-0.372428
Suco	0.710298	0.000213754	down	-0.493504			Scx	0.66782	0.00242015	down	-0.582469
Tug1	0.786128	0.000207242	down	-0.347163			Raver1	0.344025	0.00239436	down	-1.53941
Lyz2	0.539541	0.000198872	down	-0.890196			Slc39a10	0.705721	0.00237925	down	-0.502831
Ryr2	0.771415	0.00019807	down	-0.374421			Slain2	0.665972	0.00234363	down	-0.586467
Reps2	0.581961	0.000186904	down	-0.781005			Cdon	0.705268	0.00233228	down	-0.503757
Vcpip1	0.745031	0.000185685	down	-0.424627			Ptpn14	0.676453	0.00232865	down	-0.563938
Cdk13	0.73361	0.000184649	down	-0.446914			Zim1	0.433771	0.00226582	down	-1.20499
Hamp2	0.519863	0.000182928	down	-0.943798			Tmem254a	0.433771	0.0022653	down	-1.20499
Arfgef1	0.766742	0.000179787	down	-0.383187			Osbpl8	0.560787	0.00224698	down	-0.834476
Ppm1k	0.66226	0.000179347	down	-0.594531			Kif11	0.762503	0.00221887	down	-0.391185
Ap1g1	0.712509	0.000171919	down	-0.48902			Gtf3c4	0.57712	0.00219738	down	-0.793057
Clint1	0.776099	0.000167816	down	-0.365687			Acvr2a	0.563068	0.00218512	down	-0.828619
Huwe1	0.826777	0.0001638	down	-0.274429			Hist1h1a	0.347017	0.00217584	down	-1.52692
Klhl9	0.78749	0.000163018	down	-0.344667			Usp50	0.752024	0.00214544	down	-0.41115
Efnb2	0.632468	0.000161478	down	-0.660935			Ctnnd1	0.773471	0.00214393	down	-0.370581
Slc39a1	0.839666	0.000158464	down	-0.252112			Tbc1d4	0.663295	0.00210436	down	-0.592277
Ntn4	0.481248	0.000158266	down	-1.05515			Cdkl2	0.546408	0.00208851	down	-0.871951
Adss	0.815785	0.000158077	down	-0.29374			Srgap3	0.525919	0.00205609	down	-0.927087
Agfg1	0.704919	0.000157655	down	-0.50447			Chd2	0.764995	0.00205544	down	-0.386477
Tsc22d2	0.770897	0.00015764	down	-0.375391			Lrmda	0.123935	0.00205295	down	-3.01235
Rgs12	0.741091	0.000156529	down	-0.432277			Nfe2l1	0.748445	0.0020512	down	-0.418033
Zfp451	0.777879	0.000152942	down	-0.362383			Zhx1	0.643263	0.00204173	down	-0.636521
Akap11	0.785464	0.000145682	down	-0.348383			Rab11fip1	0.648443	0.0020075	down	-0.624948
Arhgap21	0.659696	0.000142633	down	-0.600128			Asxl2	0.689449	0.00198754	down	-0.536485
Arhgef12	0.784229	0.000142565	down	-0.350654			Rnf44	0.646629	0.00197027	down	-0.628989
Bod1	0.793287	0.000140005	down	-0.334085			Prrc2a	0.759883	0.00195488	down	-0.396151
Arih1	0.783095	0.000136582	down	-0.35274			Usp32	0.507829	0.00191227	down	-0.977584
Hmga2	0.707401	0.000131955	down	-0.499401			Adss	0.798793	0.00190875	down	-0.324106
Mga	0.79522	0.0001302	down	-0.330573			Tnrc6b	0.823016	0.00190251	down	-0.281008
Trappc8	0.587763	0.000130088	down	-0.766693			Celf1	0.767046	0.00190072	down	-0.382614
Zfp462	0.693416	0.000121146	down	-0.528206			Zfp654	0.5618	0.00190028	down	-0.831871
Xpr1	0.759183	0.000119399	down	-0.39748			Shoc2	0.735581	0.00188596	down	-0.443043
Arap2	0.77569	0.000119079	down	-0.366448			Fam60a	0.761718	0.00186434	down	-0.39267
Tlk2	0.718836	0.000118964	down	-0.476266			Dcun1d1	0.786618	0.0018253	down	-0.346266
Rpgrip1l	0.662394	0.000113182	down	-0.594238			Eif1a	0.822213	0.00182318	down	-0.282416
Siah1a	0.71791	0.000105232	down	-0.478125			Cacnb2	0.62117	0.00182	down	-0.686939
Ranbp2	0.730418	0.000102616	down	-0.453206			Sema3c	0.619307	0.00176341	down	-0.691273
Cbl	0.672639	9.61e-05	down	-0.572095			Ptprd	0.818788	0.00175788	down	-0.288437
Kmt5b	0.740001	9.34e-05	down	-0.434401			Fam91a1	0.635383	0.00173554	down	-0.654302
Tmem254a	0.504171	8.82e-05	down	-0.988016			Trim2	0.700949	0.00165934	down	-0.512619
Zfp280d	0.750148	8.54e-05	down	-0.414753			1700019L13Rik	0.105157	0.0016462	down	-3.24939
Stag2	0.794947	8.37e-05	down	-0.33107			Sin3a	0.676793	0.00164402	down	-0.563214
Heg1	0.752518	8.21e-05	down	-0.410201			Zc3h11a	0.367429	0.0016411	down	-1.44446
Dip2c	0.62798	8.12e-05	down	-0.67121			Purb	0.747421	0.00162013	down	-0.420008
Slc12a6	0.760891	7.87e-05	down	-0.394239			Myo1b	0.763161	0.00161733	down	-0.389941
Sp1	0.661981	7.69e-05	down	-0.595138			Khsrp	0.565324	0.00155973	down	-0.822849
Trim33	0.716573	7.15e-05	down	-0.480815			Dip2c	0.533126	0.00155406	down	-0.907451
Ncam1	0.786834	7.12e-05	down	-0.345869			Ppp4r3a	0.697805	0.00153618	down	-0.519103
Dpy19l4	0.672873	7.1e-05	down	-0.571595			Tiparp	0.811306	0.0015308	down	-0.301682
Dact1	0.530594	7.04e-05	down	-0.914319			Ctdspl2	0.752788	0.00152569	down	-0.409685
Ppp4r3a	0.756635	7.04e-05	down	-0.40233			Zfp652	0.585669	0.00151336	down	-0.771843
Ssbp3	0.81139	6.67e-05	down	-0.301533			Dip2b	0.534181	0.00147346	down	-0.9046
Msl2	0.606539	6.43e-05	down	-0.721327			Nsun6	0.548316	0.00144391	down	-0.866919
Lysmd3	0.728263	6.37e-05	down	-0.457468			Ppp3cb	0.695976	0.0014422	down	-0.522891
Usp53	0.739607	6.35e-05	down	-0.43517			Vcpip1	0.634787	0.0014106	down	-0.655656
Sp3	0.770095	6.11e-05	down	-0.376891			Ppm1a	0.762771	0.00140905	down	-0.390678
Tmem131	0.690947	6.02e-05	down	-0.533353			Tmem65	0.695611	0.00139976	down	-0.523648
Spry2	0.663107	5.87e-05	down	-0.592685			Vezf1	0.758703	0.00131987	down	-0.398393
Sp4	0.531682	5.57e-05	down	-0.911365			Casd1	0.615412	0.0013131	down	-0.700374
Ltf	0.278665	5.52e-05	down	-1.8434			Fzd7	0.391452	0.00129402	down	-1.35309
Pds5a	0.748103	5.11e-05	down	-0.418691			Taf2	0.617143	0.00127438	down	-0.696322
Hemgn	0.201013	4.75e-05	down	-2.31464			Mapk1ip1l	0.709158	0.00126207	down	-0.49582
Wdfy3	0.71032	4.63e-05	down	-0.493459			Zfp638	0.745683	0.0012433	down	-0.423365
Susd6	0.7042	4.61e-05	down	-0.505944			Rhoq	0.583399	0.00121707	down	-0.777445
Fam208a	0.752371	4.59e-05	down	-0.410484			Rictor	0.659332	0.00120595	down	-0.600924
Pik3c2a	0.74543	4.3e-05	down	-0.423855			AW549877	0.585366	0.00119991	down	-0.77259
Rab11fip2	0.833156	4.29e-05	down	-0.263341			Nr1d2	0.491259	0.00119739	down	-1.02545
Pnliprp1	0.71533	4.28e-05	down	-0.48332			Afap1	0.712972	0.00118482	down	-0.488083
Dhx9	0.781988	4.28e-05	down	-0.354781			Ube2q1	0.696566	0.00115277	down	-0.521667
Ice1	0.725568	4.27e-05	down	-0.462818			Kpna4	0.722724	0.00114183	down	-0.468484
Rps6ka3	0.75214	3.82e-05	down	-0.410927			Susd6	0.656636	0.00113657	down	-0.606835
Ddx6	0.813126	3.54e-05	down	-0.29845			Cnot1	0.773839	0.00112389	down	-0.369895
Cpd	0.77844	3.46e-05	down	-0.361343			Zkscan8	0.487992	0.0011075	down	-1.03507
Npffr1	0.278036	3.39e-05	down	-1.84666			Zfp280d	0.700998	0.00109428	down	-0.512518
Alyref	0.796593	3.39e-05	down	-0.328085			Abi1	0.7365	0.0010911	down	-0.441242
Rbpj	0.737026	3.11e-05	down	-0.440213			4833420G17Rik	0.755102	0.00108876	down	-0.405257
Ash1l	0.828381	2.84e-05	down	-0.271634			Tusc3	0.819525	0.00107906	down	-0.28714
Atp11b	0.711528	2.74e-05	down	-0.491007			Fgfr1op2	0.822304	0.00104457	down	-0.282256
Rbm15	0.690156	2.52e-05	down	-0.535007			Abca1	0.403331	0.00104376	down	-1.30996
Fnip1	0.657509	2.49e-05	down	-0.604917			Thrb	0.247869	0.00102078	down	-2.01235
Fndc3b	0.772271	2.47e-05	down	-0.372822			Galc	0.617834	0.000984031	down	-0.694709
Ube2h	0.793508	2.33e-05	down	-0.333684			Ptpn13	0.702226	0.000983136	down	-0.509993
Pura	0.825674	2.33e-05	down	-0.276356			Mpp5	0.726283	0.000937932	down	-0.461396
Zfp971	0.442291	2.28e-05	down	-1.17693			Fam135a	0.60246	0.000932226	down	-0.731064
Runx1	0.821716	2.26e-05	down	-0.283288			Fgf18	0.673419	0.000925705	down	-0.570425
Myef2	0.810315	2.18e-05	down	-0.303446			Prkci	0.567239	0.000924516	down	-0.817972
Gm16677	0.57065	2.05e-05	down	-0.809323			Lrp6	0.721225	0.000915738	down	-0.471479
Rnf152	0.556633	1.9e-05	down	-0.845203			Ugcg	0.576296	0.000897561	down	-0.795119
Npat	0.618292	1.89e-05	down	-0.69364			Myef2	0.761767	0.000891089	down	-0.392579
S100pbp	0.689512	1.88e-05	down	-0.536353			Usp24	0.542675	0.000874723	down	-0.881839
CT025619.1	0.664349	1.82e-05	down	-0.589987			Sec63	0.756087	0.0008743	down	-0.403376
Adamts9	0.77247	1.75e-05	down	-0.37245			Rfx7	0.620977	0.000873609	down	-0.687388
AC160336.1	0.636207	1.57e-05	down	-0.652431			Prr12	0.593003	0.000870699	down	-0.753888
Ctse	0.314813	1.56e-05	down	-1.66743			Tmem47	0.669965	0.000860082	down	-0.577842
Tspo2	0.146617	1.44e-05	down	-2.76988			Mier1	0.813401	0.000852992	down	-0.297961
Tmem64	0.674212	1.35e-05	down	-0.568726			Crebbp	0.801513	0.000836826	down	-0.319202
Shtn1	0.692528	1.28e-05	down	-0.530057			Agps	0.565324	0.000832989	down	-0.822849
Apc	0.691446	1.26e-05	down	-0.532311			Sorl1	0.667744	0.000829683	down	-0.582632
Kdm1a	0.796016	1.26e-05	down	-0.329131			Golph3	0.778966	0.000824528	down	-0.360367
Strbp	0.779286	1.23e-05	down	-0.359776			Rara	0.677665	0.000814783	down	-0.561356
Lcorl	0.684637	1.15e-05	down	-0.54659			Bmt2	0.542214	0.000773917	down	-0.883067
Ankib1	0.688306	1.15e-05	down	-0.538879			Trim37	0.63133	0.000751652	down	-0.663534
Ythdc1	0.833398	1.05e-05	down	-0.262922			Runx1	0.805756	0.000744952	down	-0.311584
Thbs2	0.725508	9.55e-06	down	-0.462936			Anks6	0.385574	0.000743021	down	-1.37492
Casc4	0.820253	9.04e-06	down	-0.285859			Ncoa7	0.621316	0.000740485	down	-0.6866
Tox	0.355889	8.21e-06	down	-1.4905			Ttbk2	0.47149	0.000728564	down	-1.0847
Zfp36l2	0.798504	6.89e-06	down	-0.324628			Scyl2	0.667052	0.000716466	down	-0.58413
Dhx36	0.763185	6.37e-06	down	-0.389896			Mex3c	0.714221	0.000713302	down	-0.485558
Col4a5	0.704694	5.88e-06	down	-0.504931			Stam	0.560768	0.000695854	down	-0.834523
Jmjd1c	0.782371	5.61e-06	down	-0.354075			Dab2ip	0.728095	0.000667282	down	-0.457801
Ube2w	0.814632	4.86e-06	down	-0.295779			Rlf	0.708255	0.000648307	down	-0.497658
1810009A15Rik	0.434138	4.55e-06	down	-1.20377			Zfp451	0.67324	0.000644411	down	-0.570808
Tbl1xr1	0.66953	3.95e-06	down	-0.57878			D5Ertd579e	0.672473	0.000636456	down	-0.572451
Lgals3	0.109214	3.83e-06	down	-3.19477			Casc4	0.761767	0.000628713	down	-0.392579
Srgap3	0.65082	3.79e-06	down	-0.619669			Foxn3	0.787017	0.000613046	down	-0.345534
Cep170	0.636825	3.56e-06	down	-0.651032			Scd2	0.730737	0.000598482	down	-0.452576
Cldn13	0.251851	3.47e-06	down	-1.98936			Kat6b	0.67129	0.000589083	down	-0.574991
Pan3	0.722585	3.28e-06	down	-0.468761			Dennd5a	0.724916	0.000585343	down	-0.464114
Kpna4	0.748102	2.7e-06	down	-0.418693			Pcdh18	0.716665	0.00058405	down	-0.480629
Gm26917	0.756011	2.42e-06	down	-0.403522			Lrig2	0.492805	0.000573074	down	-1.02091
Hist2h2ac	0.363246	2.35e-06	down	-1.46098			Picalm	0.646818	0.000571964	down	-0.628569
Zfp106	0.787196	1.93e-06	down	-0.345206			Zfp65	0.482606	0.000569444	down	-1.05108
Gatad1	0.7938	1.91e-06	down	-0.333153			Bod1	0.744932	0.00056728	down	-0.424819
Acvr2a	0.535118	1.77e-06	down	-0.90207			Mtpn	0.80216	0.000562076	down	-0.318038
Rap2b	0.754639	1.65e-06	down	-0.406142			Hmcn1	0.70197	0.000552891	down	-0.510519
Notch2	0.749052	1.34e-06	down	-0.416861			Bc1	0.466748	0.000546309	down	-1.09929
Chil3	0.156343	1.26e-06	down	-2.67721			Spen	0.644741	0.000543809	down	-0.633208
Wdr26	0.754817	9.91e-07	down	-0.405802			Dapk1	0.69567	0.000543252	down	-0.523524
Map4	0.730786	9.61e-07	down	-0.452478			Ube2w	0.764735	0.000529053	down	-0.386968
Trpm7	0.744887	9.12e-07	down	-0.424907			Washc4	0.590036	0.000510168	down	-0.761125
Dmxl1	0.651421	8.66e-07	down	-0.618338			Fcho2	0.675856	0.000509583	down	-0.565211
1190002N15Rik	0.782148	8.62e-07	down	-0.354487			Klhl23	0.77777	0.000480717	down	-0.362584
Slc39a10	0.713903	8.48e-07	down	-0.4862			Alkbh5	0.777708	0.000474751	down	-0.3627
Ppp1r9a	0.76694	8.38e-07	down	-0.382815			Usp40	0.668659	0.0004706	down	-0.580658
2310035C23Rik	0.633999	7.73e-07	down	-0.657447			Plau	0.343203	0.000469206	down	-1.54286
Gm30382	0.523511	7.67e-07	down	-0.933708			Wwp1	0.654271	0.000458941	down	-0.61204
Prkx	0.532746	7.45e-07	down	-0.908481			Lysmd3	0.608249	0.000457325	down	-0.717267
Arl5b	0.566568	7.36e-07	down	-0.819678			Dhtkd1	0.380066	0.000456328	down	-1.39568
Fosb	0.748338	6.47e-07	down	-0.418239			Klf6	0.76408	0.00045025	down	-0.388205
Nutf2	0.687636	6.06e-07	down	-0.540282			Hipk3	0.575581	0.000441317	down	-0.79691
Sacs	0.562797	5.34e-07	down	-0.829314			Ppp1r15a	0.604355	0.000439935	down	-0.726532
Akr1c19	0.632	5.23e-07	down	-0.662003			Strbp	0.752267	0.000437351	down	-0.410683
Tmf1	0.739705	5.13e-07	down	-0.434978			St8sia1	0.62836	0.000436079	down	-0.670337
Styx	0.639746	4.74e-07	down	-0.644429			Pdzd2	0.762258	0.000431354	down	-0.39165
Ppfia1	0.662955	4.42e-07	down	-0.593017			B830012L14Rik	0.308206	0.000422261	down	-1.69803
Gtf2a1	0.673533	4.17e-07	down	-0.57018			2810403A07Rik	0.689992	0.000420164	down	-0.535349
Zmym2	0.676294	4.17e-07	down	-0.564278			Notch2	0.70278	0.000412168	down	-0.508855
Fzd3	0.730612	3.88e-07	down	-0.452822			Zfp97	0.296502	0.000408011	down	-1.75389
Pds5b	0.70659	3.23e-07	down	-0.501055			Rc3h1	0.54985	0.000407879	down	-0.862889
Jmy	0.71307	2.58e-07	down	-0.487884			Clcn3	0.747511	0.000403105	down	-0.419834
Wapl	0.790806	2.3e-07	down	-0.338604			Hist2h2aa1	0.313569	0.000401494	down	-1.67314
Ppp4r2	0.776418	2.23e-07	down	-0.365095			Kmt2c	0.701769	0.000396046	down	-0.510931
Atp13a3	0.683905	2.13e-07	down	-0.548132			Bptf	0.770509	0.000389354	down	-0.376117
Ric1	0.545447	1.73e-07	down	-0.874489			Phip	0.818275	0.000388793	down	-0.289342
Rnf111	0.701368	1.66e-07	down	-0.511757			Wdfy3	0.568	0.000386943	down	-0.816038
Tanc1	0.774365	1.56e-07	down	-0.368915			Lats1	0.565661	0.000382532	down	-0.821991
Rybp	0.624633	1.55e-07	down	-0.678919			Atf2	0.78132	0.000380992	down	-0.356015
Edem3	0.533745	1.47e-07	down	-0.905776			Chka	0.800057	0.00037926	down	-0.321825
Ralgapa1	0.694845	1.35e-07	down	-0.525238			Klf3	0.765526	0.000374312	down	-0.385477
Xiap	0.741158	1.29e-07	down	-0.432148			Pitpna	0.771239	0.00037406	down	-0.37475
Adgrl2	0.750968	1.27e-07	down	-0.413176			Zc3h12c	0.314327	0.000366475	down	-1.66966
Kdm6b	0.735755	1.24e-07	down	-0.442702			Neo1	0.770056	0.00036346	down	-0.376965
BC005537	0.728397	1.06e-07	down	-0.457203			Ythdc1	0.821255	0.000363005	down	-0.284097
Tcf7l2	0.775325	1.02e-07	down	-0.367128			Tmem87b	0.635123	0.000360014	down	-0.654891
Eid1	0.817482	1.02e-07	down	-0.29074			Tulp4	0.69376	0.000358244	down	-0.527492
Slc7a11	0.308759	9.86e-08	down	-1.69545			Acbd3	0.684901	0.000355833	down	-0.546032
Impad1	0.717437	9.15e-08	down	-0.479076			Il1rapl1	0.0642624	0.000355557	down	-3.95988
Runx1t1	0.608114	9.1e-08	down	-0.717586			Hnrnpul2	0.772234	0.000349429	down	-0.372889
Zcchc11	0.796578	8.89e-08	down	-0.328112			Helz	0.605373	0.000342903	down	-0.724105
Atf2	0.746459	8.29e-08	down	-0.421864			Oxr1	0.709807	0.000333679	down	-0.494501
Senp6	0.826147	8.13e-08	down	-0.275529			Nin	0.626789	0.000330114	down	-0.673949
Zim1	0.480511	7.15e-08	down	-1.05736			Usp53	0.711579	0.000325197	down	-0.490904
Pum2	0.768433	5.65e-08	down	-0.380009			Dock4	0.680232	0.000323076	down	-0.555902
Cnot1	0.783369	5.5e-08	down	-0.352236			Slc40a1	0.767858	0.000322463	down	-0.381088
Khsrp	0.546398	5.22e-08	down	-0.871975			Tcf7l2	0.709473	0.000322363	down	-0.495181
Trp53inp1	0.584486	5.15e-08	down	-0.774759			Wfdc21	0.0289181	0.0003208	down	-5.11189
Erbin	0.656545	5.08e-08	down	-0.607034			Herc1	0.68102	0.000320576	down	-0.55423
4932438A13Rik	0.661435	3.49e-08	down	-0.596329			Tmx4	0.689399	0.000317615	down	-0.536589
Hnrnpl	0.819309	3.3e-08	down	-0.287521			Amotl2	0.683777	0.000316738	down	-0.548403
Mt1	0.810154	3.24e-08	down	-0.303733			Epc1	0.646615	0.000313584	down	-0.629021
Cggbp1	0.796108	2.55e-08	down	-0.328964			Myo9a	0.649292	0.000305197	down	-0.62306
Kansl1l	0.638324	2.5e-08	down	-0.64764			Ino80d	0.605902	0.000303272	down	-0.722843
Suz12	0.660185	2.47e-08	down	-0.599058			Spred2	0.530375	0.000291717	down	-0.914916
Secisbp2l	0.699249	2.35e-08	down	-0.516122			Ccng2	0.651104	0.000289838	down	-0.619041
Med13	0.586653	2.34e-08	down	-0.769421			Sema6d	0.762824	0.000282831	down	-0.390578
Kdm6a	0.702883	2.09e-08	down	-0.508644			Katnbl1	0.621431	0.000282096	down	-0.686335
Tmem47	0.641428	1.95e-08	down	-0.640641			9930021J03Rik	0.630401	0.000272277	down	-0.665659
Ppp2ca	0.81235	1.76e-08	down	-0.299826			Gm26624	0.299891	0.000265409	down	-1.73749
Mib1	0.634203	1.71e-08	down	-0.656984			Arhgap28	0.61815	0.000264907	down	-0.693971
Trip12	0.742123	1.65e-08	down	-0.43027			Rsph3a	0.502487	0.000260005	down	-0.992842
Cdc27	0.614437	1.61e-08	down	-0.702664			1810009A15Rik	0.405275	0.000256363	down	-1.30303
Mef2a	0.796231	7.22e-09	down	-0.32874			Zfp871	0.579352	0.000255731	down	-0.787489
Yes1	0.661564	6.36e-09	down	-0.596048			Prdm2	0.590512	0.000255409	down	-0.759963
Picalm	0.652188	6.04e-09	down	-0.61664			Rnasek	0.141228	0.000253862	down	-2.8239
Setx	0.644818	5.82e-09	down	-0.633036			Bach1	0.575554	0.00024199	down	-0.796978
Pcmtd2	0.740775	4.94e-09	down	-0.432893			Lef1	0.655325	0.000241757	down	-0.609717
Ints6	0.675021	4.88e-09	down	-0.566996			Pign	0.594338	0.000236661	down	-0.750644
Pank3	0.692147	4.66e-09	down	-0.530849			Grb10	0.61636	0.000228362	down	-0.698154
Neat1	0.679156	3.26e-09	down	-0.558186			Ern1	0.473205	0.000227152	down	-1.07946
Top2b	0.751259	3.19e-09	down	-0.412617			Xpr1	0.634608	0.000221243	down	-0.656063
Rc3h1	0.588332	3.06e-09	down	-0.765298			Fem1c	0.599558	0.00021827	down	-0.73803
Ctnnd1	0.755438	2.39e-09	down	-0.404614			Zfp36	0.571265	0.000216144	down	-0.807769
Mbtd1	0.729241	2.06e-09	down	-0.455532			Taf7l	0.260263	0.000214862	down	-1.94196
Lrmda	0.337377	1.4e-09	down	-1.56756			Ccdc50	0.725426	0.000212374	down	-0.463099
Lnpep	0.649898	1.24e-09	down	-0.621715			Arhgef12	0.745435	0.000196608	down	-0.423846
Rbm26	0.734032	9.52e-10	down	-0.446085			Bcl2l2	0.619071	0.000191809	down	-0.691823
Zfp518a	0.563228	7.94e-10	down	-0.828209			Tmf1	0.694542	0.000185266	down	-0.525866
Myo1b	0.81368	7.93e-10	down	-0.297467			Peak1	0.773414	0.000185168	down	-0.370687
Gm5483	0.240593	4.73e-10	down	-2.05533			R3hdm1	0.75431	0.00017826	down	-0.40677
Bmpr2	0.701783	4.19e-10	down	-0.510903			Iqgap1	0.761415	0.000174574	down	-0.393245
Ddx3x	0.795249	4.13e-10	down	-0.330522			Npat	0.533872	0.000173625	down	-0.905435
Pten	0.657695	3.64e-10	down	-0.604509			Cep350	0.529769	0.000172487	down	-0.916564
Ep300	0.609727	3.03e-10	down	-0.713765			Kcnd2	0.688319	0.000166432	down	-0.538851
Uba6	0.597375	2.86e-10	down	-0.743291			Itsn1	0.626881	0.000163751	down	-0.673736
Abca1	0.583108	1.37e-10	down	-0.778165			Gm33091	0.375503	0.000159321	down	-1.4131
Cited2	0.777241	9.96e-11	down	-0.363567			Hmga1	0.593245	0.000157507	down	-0.753299
Pdzd8	0.626143	8.57e-11	down	-0.675436			Ahdc1	0.652661	0.000155766	down	-0.615595
Epc2	0.605674	8.44e-11	down	-0.723387			Atp11c	0.458494	0.00015375	down	-1.12503
Btbd7	0.701161	7.63e-11	down	-0.512182			Tnks	0.584212	0.000148202	down	-0.775437
Jund	0.829698	5.98e-11	down	-0.269342			Igf1r	0.726686	0.000144268	down	-0.460595
Tjp1	0.702662	2.53e-11	down	-0.509097			Lmo2	0.370677	0.000140228	down	-1.43177
Zmym4	0.660534	1.52e-11	down	-0.598295			Etnk1	0.63876	0.000136375	down	-0.646655
Taok1	0.686337	1.18e-11	down	-0.543011			Med14	0.558665	0.000135352	down	-0.839946
Wfdc2	0.21218	1.03e-11	down	-2.23664			Ap1g1	0.598078	0.000127311	down	-0.741594
Nfat5	0.760855	3.86e-12	down	-0.394307			Phf2	0.488818	0.000125031	down	-1.03263
Hist1h1b	0.43179	3.3e-12	down	-1.2116			Fosl2	0.60155	0.000118331	down	-0.733243
Ttyh2	0.75932	2.58e-12	down	-0.39722			Kdm3a	0.726694	0.000117171	down	-0.46058
Gm15446	0.339932	1.98e-12	down	-1.55668			Pura	0.734362	0.000116612	down	-0.445436
Lcn2	0.336973	9.57e-13	down	-1.5693			Kdm5b	0.783282	0.000116154	down	-0.352397
Hp1bp3	0.797092	7.14e-13	down	-0.327182			Peg10	0.344719	0.000113078	down	-1.53651
Strn3	0.726853	6.16e-13	down	-0.460264			Cftr	0.498749	0.000112902	down	-1.00361
Hist2h2aa1	0.341503	5.81e-13	down	-1.55003			Setd7	0.560287	0.000109373	down	-0.835761
Ifitm1	0.736128	5.25e-13	down	-0.441971			H19	0.830951	0.000109089	down	-0.267165
Scd2	0.810162	4.63e-13	down	-0.303718			Tbc1d12	0.46206	0.000106626	down	-1.11385
Btaf1	0.486954	3.91e-13	down	-1.03814			Eif4g3	0.750374	0.000105575	down	-0.414319
Paip1	0.712823	2.54e-13	down	-0.488385			Rbl2	0.548086	0.000100317	down	-0.867526
Pdcd4	0.795569	9.68e-14	down	-0.329942			Zbtb6	0.354903	9.75e-05	down	-1.4945
1010001B22Rik	0.139671	8.83e-14	down	-2.8399			Ric1	0.494743	9.58e-05	down	-1.01525
Cd24a	0.637787	6.04e-14	down	-0.648854			Xpo1	0.682279	9.13e-05	down	-0.551567
Srxn1	0.748672	4.94e-14	down	-0.417594			Ube2q2	0.605603	9.08e-05	down	-0.723556
Aff4	0.705766	2.65e-14	down	-0.502738			Crim1	0.660778	9.02e-05	down	-0.597763
Lrrc58	0.707556	2.43e-14	down	-0.499083			Epm2aip1	0.558665	8.93e-05	down	-0.839946
Stfa1	0.262186	1.21e-14	down	-1.93133			Frmd4b	0.811009	8.92e-05	down	-0.30221
Slc40a1	0.81289	1.01e-14	down	-0.298869			Lpp	0.736743	8.81e-05	down	-0.440766
Ide	0.659816	8.66e-15	down	-0.599864			Arfgef1	0.691379	8.43e-05	down	-0.532452
Ccdc85b	0.522988	8.1e-15	down	-0.935149			Ahcyl1	0.654111	8.16e-05	down	-0.612392
Adam10	0.718667	6.77e-15	down	-0.476605			Aebp2	0.635607	8.03e-05	down	-0.653793
Hist1h2ae	0.492556	6.22e-15	down	-1.02164			Atf3	0.722951	7.75e-05	down	-0.468029
Smg1	0.586649	5.11e-15	down	-0.769431			Med13l	0.681733	7.59e-05	down	-0.55272
Slc25a36	0.659723	1.33e-15	down	-0.600067			Olfr1033	0.132017	7.57e-05	down	-2.9212
Slc26a7	0.619681	4.44e-16	down	-0.690402			Kmt2a	0.685029	7.42e-05	down	-0.545762
Hist1h1e	0.457355	1.11e-16	down	-1.12861			Serinc5	0.57153	7.23e-05	down	-0.807099
Cnot6	0.661346	1.11e-16	down	-0.596524			Pafah1b1	0.83011	7.09e-05	down	-0.268626
Thbs1	0.709458	1.11e-16	down	-0.495211			Ano6	0.805381	7.04e-05	down	-0.312256
Gm16867	0.111782	0	down	-3.16125			Zbtb10	0.42306	7e-05	down	-1.24106
Gm10600	0.139704	0	down	-2.83955			Zfp91	0.739431	6.98e-05	down	-0.435512
Camp	0.158026	0	down	-2.66176			Msl2	0.508912	6.84e-05	down	-0.974511
Ngp	0.18293	0	down	-2.45063			Psme4	0.62646	6.83e-05	down	-0.674705
S100a9	0.189679	0	down	-2.39837			Akap13	0.72694	6.81e-05	down	-0.460091
S100a8	0.207123	0	down	-2.27144			Bmp2k	0.595292	6.56e-05	down	-0.74833
BC100530	0.212033	0	down	-2.23764			Mga	0.690931	6.43e-05	down	-0.533387
Aldh1l1	0.320403	0	down	-1.64204			Phactr4	0.531719	6.41e-05	down	-0.911264
mt-Nd6	0.394612	0	down	-1.34149			Pik3c2a	0.627871	6.34e-05	down	-0.671461
Car2	0.401111	0	down	-1.31793			Rps6ka3	0.707137	6.26e-05	down	-0.499939
Peg10	0.408607	0	down	-1.29121			Azin1	0.652536	5.98e-05	down	-0.615871
Gm42418	0.441864	0	down	-1.17833			Bnc1	0.610568	5.86e-05	down	-0.711775
Hist1h2ap	0.505247	0	down	-0.98494			Fbxo30	0.461278	5.64e-05	down	-1.11629
Aff2	0.507454	0	down	-0.97865			Trank1	0.534089	5.62e-05	down	-0.904847
mt-Nd4l	0.529311	0	down	-0.917811			Ireb2	0.645347	5.61e-05	down	-0.631854
mt-Atp8	0.536214	0	down	-0.899118			Zbtb33	0.395816	5.6e-05	down	-1.3371
Bhlhe41	0.544766	0	down	-0.876292			Nfia	0.821066	5.47e-05	down	-0.284429
Gm45889	0.560261	0	down	-0.835829			Rhd	0.242401	5.41e-05	down	-2.04453
Bmp2k	0.578645	0	down	-0.78925			Fam126a	0.55674	5.27e-05	down	-0.844924
Fmnl2	0.583632	0	down	-0.776868			Zfp26	0.546796	5.06e-05	down	-0.870926
Rev3l	0.589567	0	down	-0.762271			Pten	0.637512	5.02e-05	down	-0.649476
Gm14226	0.618124	0	down	-0.694033			Arhgap21	0.568228	5.01e-05	down	-0.815458
Lgr4	0.629414	0	down	-0.667919			Setd2	0.709157	4.83e-05	down	-0.495824
Uba52	0.638935	0	down	-0.64626			Ifitm6	0.0481968	4.67e-05	down	-4.37492
Kitl	0.640996	0	down	-0.641613			Fam208b	0.574516	4.55e-05	down	-0.799582
Cdkn1b	0.6547	0	down	-0.611094			Bmpr1a	0.703936	4.46e-05	down	-0.506484
Gstp1	0.655355	0	down	-0.609652			Ppp1r9a	0.699562	4.39e-05	down	-0.515476
Tnks2	0.664899	0	down	-0.588794			Ypel2	0.698048	4.34e-05	down	-0.518602
Syap1	0.666829	0	down	-0.584612			Irf2bpl	0.721848	4.24e-05	down	-0.470234
Arhgap29	0.695095	0	down	-0.524718			Pbrm1	0.810654	3.91e-05	down	-0.302842
Usp9x	0.700051	0	down	-0.514469			Xpo6	0.652217	3.73e-05	down	-0.616577
Egr1	0.713654	0	down	-0.486703			Wnk1	0.776397	3.46e-05	down	-0.365134
mt-Nd5	0.72272	0	down	-0.468492			Slc38a2	0.817581	3.34e-05	down	-0.290566
Grcc10	0.74082	0	down	-0.432805			Col4a5	0.662071	3.26e-05	down	-0.594941
Slf2	0.741063	0	down	-0.432332			Slc4a4	0.629423	3.23e-05	down	-0.667899
Peg3	0.758028	0	down	-0.399677			Tlk2	0.595566	3.15e-05	down	-0.747666
Txnip	0.76464	0	down	-0.387147			Ralgapa1	0.618146	3.13e-05	down	-0.693981
mt-Co1	0.775857	0	down	-0.366138			Pan3	0.626028	3.07e-05	down	-0.6757
Soat1	0.786154	0	down	-0.347116			Sh3d19	0.572489	3.02e-05	down	-0.804679
Xist	0.797873	0	down	-0.32577			Cd200	0.798699	2.79e-05	down	-0.324276
Hmox1	0.815221	0	down	-0.294737			Atf7ip	0.720311	2.57e-05	down	-0.473308
Gm10306	0.991662	1	no	-0.0120792			Man2a1	0.521738	2.55e-05	down	-0.938601
Cep131	0.992753	1	no	-0.010493			Ssh2	0.536541	2.54e-05	down	-0.898239
Zcchc4	0.994245	1	no	-0.00832709			Slc12a6	0.578361	2.44e-05	down	-0.789957
Usp15	0.994421	1	no	-0.00807123			Mob1b	0.550211	2.4e-05	down	-0.861943
Ikbkap	0.994464	1	no	-0.00800957			Rock2	0.728101	2.4e-05	down	-0.45779
Csnk2a1	0.998303	1	no	-0.00245013			Clint1	0.685908	2.35e-05	down	-0.543914
Prnp	1.00016	1	no	0.000224375			Nufip2	0.544052	2.34e-05	down	-0.878185
Pithd1	1.00111	1	no	0.00159571			Phldb2	0.619939	2.19e-05	down	-0.689803
Hmgcr	1.00199	1	no	0.00287111			Birc6	0.719381	2.14e-05	down	-0.475171
Rab5a	1.00372	1	no	0.00536249			Adgrl3	0.72813	2.13e-05	down	-0.457731
Fam214a	1.00472	1	no	0.00679183			Galnt1	0.76787	2.05e-05	down	-0.381067
Mterf2	1.00493	1	no	0.00708818			Pdpr	0.270403	1.87e-05	down	-1.88682
Sdcbp	1.00538	1	no	0.0077474			Kdm1a	0.724111	1.86e-05	down	-0.465718
Gm13305	0.991662	1	no	-0.0120792			Gls	0.625869	1.83e-05	down	-0.676066
Htr1d	0.991662	1	no	-0.0120792			Sos2	0.515007	1.83e-05	down	-0.957336
Gm26899	0.991662	1	no	-0.0120792			Arhgap5	0.77552	1.74e-05	down	-0.366764
Fam120c	1.0025	0.999999	no	0.00360239			Setx	0.582614	1.6e-05	down	-0.779388
Fgd4	0.996074	0.999995	no	-0.00567491			Arl5b	0.474553	1.57e-05	down	-1.07536
Mypopos	0.999824	0.999992	no	-0.000253794			Rbm15	0.558365	1.53e-05	down	-0.84072
AC154438.1	0.991662	0.999991	no	-0.0120792			Nrgn	0.756084	1.48e-05	down	-0.403382
Glb1l3	1.00057	0.99999	no	0.000828254			Neat1	0.56233	1.48e-05	down	-0.830511
Rassf6	1.01003	0.999988	no	0.014393			Nus1	0.684661	1.42e-05	down	-0.546539
Thada	0.999175	0.999985	no	-0.00119091			Hcfc1	0.609345	1.42e-05	down	-0.714669
1700040D17Rik	1.03298	0.999974	no	0.0468145			BC005537	0.700475	1.41e-05	down	-0.513595
Rhox2a	1.03298	0.999973	no	0.0468145			Atp11b	0.617951	1.41e-05	down	-0.694435
Ccdc36	1.03298	0.999971	no	0.0468145			Tm9sf3	0.805719	1.41e-05	down	-0.311651
Klhl4	1.03298	0.999971	no	0.0468145			Igf2	0.394754	1.4e-05	down	-1.34097
Hoxa3	1.03298	0.999971	no	0.0468145			Fam76b	0.569598	1.39e-05	down	-0.811984
Plekhd1	1.02083	0.99997	no	0.0297409			Dcaf12l1	0.79375	1.28e-05	down	-0.333244
Zmiz1os1	1.03298	0.99997	no	0.0468145			Ptprg	0.724793	1.27e-05	down	-0.464358
Gm42517	1.03298	0.999969	no	0.0468145			Irf2bp2	0.676351	1.27e-05	down	-0.564156
4933427E11Rik	1.03298	0.999968	no	0.0468145			Gm26917	0.674224	1.25e-05	down	-0.568699
Rnls	1.00858	0.999965	no	0.0123261			Stag2	0.678404	1.19e-05	down	-0.559783
Pik3c2g	1.03298	0.999964	no	0.0468145			Ppfia1	0.580398	1.18e-05	down	-0.784886
Tmem150b	1.02083	0.999963	no	0.0297409			Lcorl	0.559443	1.18e-05	down	-0.837937
Zfp652os	1.02472	0.999959	no	0.0352265			Gigyf2	0.73556	1.18e-05	down	-0.443086
Olfml1	1.00138	0.999957	no	0.00199596			Spag9	0.68248	1.08e-05	down	-0.55114
Gk	1.01003	0.999955	no	0.014393			Cdv3	0.805915	1.06e-05	down	-0.3113
AC154760.1	1.01003	0.999955	no	0.014393			Mbnl1	0.623546	1.01e-05	down	-0.681433
1810019N24Rik	1.01003	0.999949	no	0.014393			Ddx6	0.722951	9.66e-06	down	-0.468029
Spock3	1.01003	0.999949	no	0.014393			Lrch2	0.673923	9.27e-06	down	-0.569345
Card9	1.01003	0.999947	no	0.014393			Akap11	0.672953	9.24e-06	down	-0.571422
Zkscan2	0.985688	0.999947	no	-0.0207964			Ier2	0.754737	9.21e-06	down	-0.405954
Arid5a	1.01857	0.999943	no	0.0265421			Ryr2	0.563996	8.73e-06	down	-0.826244
Slc16a9	1.01605	0.999936	no	0.0229677			Rnasel	0.59907	8.59e-06	down	-0.739204
Zfp521	1.00275	0.999935	no	0.00395898			Usf3	0.416066	8.5e-06	down	-1.26512
Elovl7	1.03298	0.999932	no	0.0468145			Rmst	0.751126	7.99e-06	down	-0.412872
Gabra3	1.02672	0.99993	no	0.0380442			Rbpj	0.589852	7.65e-06	down	-0.761576
9530052C20Rik	0.964116	0.999929	no	-0.0527212			Mdm4	0.645837	7.65e-06	down	-0.630759
Fgfr4	0.964116	0.999928	no	-0.0527212			Macf1	0.743921	7.52e-06	down	-0.426779
L3mbtl4	0.964116	0.999925	no	-0.0527212			Bnc2	0.69265	7.46e-06	down	-0.529801
Dennd1a	0.99363	0.999918	no	-0.00921958			Kansl1	0.622465	7.19e-06	down	-0.683935
Ism2	1.01577	0.999917	no	0.0225669			Zfp606	0.57141	6.42e-06	down	-0.807403
Hipk2	0.999323	0.999896	no	-0.000977639			Marf1	0.70818	6.42e-06	down	-0.497812
0610040B10Rik	0.987934	0.999893	no	-0.0175131			Suco	0.53555	6.36e-06	down	-0.900908
Gm26760	0.991662	0.999887	no	-0.0120792			Hmgn2	0.813907	6.32e-06	down	-0.297064
4931440F15Rik	0.976637	0.999877	no	-0.0341055			Gypa	0.258968	6.15e-06	down	-1.94916
Gm15675	0.976637	0.999877	no	-0.0341055			Tab2	0.645027	5.83e-06	down	-0.632568
Mageb16	0.991662	0.999876	no	-0.0120792			Cyr61	0.522778	5.72e-06	down	-0.935729
Acan	0.976637	0.999874	no	-0.0341055			Nfat5	0.663082	5.6e-06	down	-0.592741
Gm14396	0.976637	0.999873	no	-0.0341055			Wdr26	0.685017	5.53e-06	down	-0.545788
Col22a1	0.976637	0.999871	no	-0.0341055			Atf6	0.52304	5.49e-06	down	-0.935008
Syn3	1.01527	0.99987	no	0.0218681			Zmiz1	0.605825	5.36e-06	down	-0.723026
Nxph3	0.976637	0.999867	no	-0.0341055			Cnot6	0.686889	4.86e-06	down	-0.541851
Plek	1.03298	0.999866	no	0.0468145			Igfbp5	0.821595	4.7e-06	down	-0.283501
Msh5	1.01123	0.999855	no	0.0161177			Magi1	0.668416	4.53e-06	down	-0.581181
A230083N12Rik	1.04675	0.99985	no	0.0659233			Fam126b	0.538552	4.46e-06	down	-0.892843
Arntl	0.992612	0.999809	no	-0.010698			Map4k3	0.561954	4.32e-06	down	-0.831477
Gm31513	1.0625	0.999797	no	0.0874564			Sacs	0.470284	4.3e-06	down	-1.0884
Ltk	1.0625	0.999788	no	0.0874564			Trp53inp1	0.507767	4.22e-06	down	-0.977761
Gm44036	1.0625	0.999787	no	0.0874564			Mycbp2	0.779928	4.22e-06	down	-0.358588
Gm5493	1.0625	0.999786	no	0.0874564			Pcmtd1	0.759503	3.67e-06	down	-0.396872
Gm38399	0.970104	0.999779	no	-0.0437881			Itpr1	0.700104	3.56e-06	down	-0.514358
Cyp39a1	1.00519	0.999776	no	0.00747357			Tm9sf2	0.751219	3.42e-06	down	-0.412694
Mymx	0.971003	0.999758	no	-0.0424529			Jmy	0.603431	3.38e-06	down	-0.728739
Gm4425	0.971003	0.999756	no	-0.0424529			Satb1	0.45505	3.24e-06	down	-1.1359
Gm11767	0.973954	0.999744	no	-0.0380744			Ube2h	0.683488	3.12e-06	down	-0.549013
Gm26569	1.00383	0.999742	no	0.00551483			Srcap	0.439262	3.01e-06	down	-1.18685
Bbs12	0.979087	0.999741	no	-0.0304913			Zfp518a	0.475234	3e-06	down	-1.07329
Hif3a	1.01003	0.999718	no	0.014393			Kif1b	0.705681	2.93e-06	down	-0.502913
Madd	1.01709	0.99968	no	0.0244466			Tug1	0.635846	2.9e-06	down	-0.65325
Entpd7	1.01385	0.999677	no	0.0198474			Xrn1	0.603177	2.84e-06	down	-0.729347
6030443J06Rik	0.97942	0.999664	no	-0.0300011			Fam208a	0.60788	2.79e-06	down	-0.718142
Pcdhga9	0.94444	0.999646	no	-0.0824686			Trpm7	0.689294	2.76e-06	down	-0.536809
Gm47350	0.94444	0.999643	no	-0.0824686			Dennd1b	0.627155	2.74e-06	down	-0.673106
Zfp119a	1.00669	0.999643	no	0.00961584			Bmpr1b	0.416723	2.69e-06	down	-1.26284
Fyb2	0.94444	0.999642	no	-0.0824686			Hjurp	0.765769	2.33e-06	down	-0.38502
Thbs4	0.94444	0.999636	no	-0.0824686			Hif1a	0.708886	2.25e-06	down	-0.496374
Dnah12	0.94444	0.999636	no	-0.0824686			Rybp	0.530677	2.23e-06	down	-0.914094
Lepr	0.94444	0.999634	no	-0.0824686			Ankib1	0.594607	2.1e-06	down	-0.749991
Xkr6	1.00036	0.999632	no	0.000520807			Ice1	0.593993	2.04e-06	down	-0.751483
Gm7854	0.94444	0.999631	no	-0.0824686			Senp6	0.776445	1.95e-06	down	-0.365045
Axdnd1	0.959673	0.999596	no	-0.0593849			Fzd3	0.572507	1.92e-06	down	-0.804634
Notum	0.956867	0.999588	no	-0.0636095			Cpd	0.629236	1.68e-06	down	-0.668328
Prr14	0.990337	0.999586	no	-0.014008			Dhx36	0.652689	1.6e-06	down	-0.615533
Csmd3	0.991662	0.999584	no	-0.0120792			Cdc73	0.527589	1.47e-06	down	-0.922514
Oprl1	0.977553	0.999547	no	-0.0327528			Pkd2	0.565788	1.45e-06	down	-0.821666
D2hgdh	1.00347	0.999544	no	0.00499428			Pum2	0.721218	1.42e-06	down	-0.471492
Sp140	0.968051	0.999536	no	-0.0468446			Lyz2	0.265281	1.28e-06	down	-1.9144
Ttll3	1.02314	0.999534	no	0.0330087			Zfp644	0.765706	1.19e-06	down	-0.385138
Rab43	1.01174	0.999514	no	0.0168424			Gprasp1	0.624475	1.18e-06	down	-0.679284
Eefsec	1.00064	0.99951	no	0.00092648			Alcam	0.701627	1.11e-06	down	-0.511223
Irx3os	0.984936	0.999509	no	-0.0218983			Tjp1	0.652271	1.11e-06	down	-0.616457
Fer	1.00084	0.999508	no	0.00121759			Wfdc2	0.207617	1.05e-06	down	-2.268
T2	0.964116	0.999489	no	-0.0527212			Hnrnpd	0.792487	1.04e-06	down	-0.33554
Rab40b	0.977784	0.999474	no	-0.0324122			Ep300	0.539496	8.52e-07	down	-0.890315
Slc22a7	1.10185	0.99946	no	0.139924			Dpy19l4	0.412082	7.76e-07	down	-1.279
Mfsd4b3	1.10185	0.99946	no	0.139924			Gatad1	0.724412	7.67e-07	down	-0.465118
Dmrtb1	1.10185	0.99946	no	0.139924			Alyref	0.7215	7.22e-07	down	-0.470929
Tacr1	1.10185	0.999459	no	0.139924			Ppp1cb	0.829578	5.91e-07	down	-0.26955
1810008I18Rik	1.10185	0.999458	no	0.139924			Wwc2	0.724464	5.39e-07	down	-0.465015
A330074K22Rik	1.10185	0.999458	no	0.139924			Cbl	0.535774	5.21e-07	down	-0.900303
Gm48510	1.10185	0.999458	no	0.139924			Paxbp1	0.55797	4.75e-07	down	-0.84174
Vmn2r87	1.10185	0.999457	no	0.139924			Zmym4	0.625768	4.64e-07	down	-0.676301
Gpx5	1.10185	0.999456	no	0.139924			Gm26870	0.0642624	4.53e-07	down	-3.95988
Htr1f	1.10185	0.999456	no	0.139924			Itgb8	0.516241	4.15e-07	down	-0.953884
Mzb1	1.10185	0.999456	no	0.139924			Rab11fip2	0.737089	3.88e-07	down	-0.440089
Gm15410	1.10185	0.999456	no	0.139924			Trim33	0.52928	3.5e-07	down	-0.917897
Scn10a	1.10185	0.999456	no	0.139924			Huwe1	0.689562	3.48e-07	down	-0.536247
Mag	1.10185	0.999456	no	0.139924			Trip12	0.672368	3.32e-07	down	-0.572677
Zmat4	1.10185	0.999456	no	0.139924			Apc	0.616477	3.21e-07	down	-0.697882
Tmprss9	1.10185	0.999456	no	0.139924			Gm1968	0.307837	2.97e-07	down	-1.69976
Ntn1	1.10185	0.999455	no	0.139924			Dmxl1	0.535082	2.78e-07	down	-0.902167
Baiap3	1.10185	0.999455	no	0.139924			Sp3	0.64291	2.59e-07	down	-0.63731
Krt33a	1.10185	0.999455	no	0.139924			Ints6	0.575802	2.5e-07	down	-0.796355
Klhl40	1.10185	0.999454	no	0.139924			Gm44752	0.108443	2.26e-07	down	-3.20499
F13a1	1.10185	0.999454	no	0.139924			Tnrc6a	0.672568	2.12e-07	down	-0.572247
Gm45231	1.10185	0.999452	no	0.139924			Ddx3x	0.721116	2.08e-07	down	-0.471697
Camk4	1.10185	0.999452	no	0.139924			Muc16	0.63494	2.03e-07	down	-0.655308
Gm6410	1.10185	0.999451	no	0.139924			Nav2	0.808039	1.99e-07	down	-0.307503
Pou3f1	1.10185	0.999449	no	0.139924			Hnrnpa3	0.836423	1.86e-07	down	-0.257696
Slc25a34	1.10185	0.999448	no	0.139924			Ermp1	0.704249	1.82e-07	down	-0.505843
B230303O12Rik	1.10185	0.999447	no	0.139924			Fam84b	0.500671	1.68e-07	down	-0.998066
Prkaa2	1.01003	0.999445	no	0.014393			Dock9	0.599049	1.66e-07	down	-0.739254
Shank3	1.10185	0.999444	no	0.139924			4932438A13Rik	0.556601	1.65e-07	down	-0.845284
AL589692.1	1.02211	0.999439	no	0.0315477			Otud4	0.463407	1.57e-07	down	-1.10965
E430024P14Rik	0.993754	0.999435	no	-0.00903878			Ash1l	0.719697	1.46e-07	down	-0.474538
Doc2g	1.024	0.999428	no	0.0342144			Pank3	0.658295	1.4e-07	down	-0.603194
Kcnc2	1.03298	0.999423	no	0.0468145			Syne2	0.827943	1.35e-07	down	-0.272397
Gm48420	1.03298	0.999414	no	0.0468145			Mast4	0.65948	1.28e-07	down	-0.600598
Speer4a	0.980131	0.999414	no	-0.028953			Lifr	0.391168	1.14e-07	down	-1.35414
Abcb9	0.991662	0.9994	no	-0.0120792			Ccni	0.739631	1.12e-07	down	-0.435123
Arg1	0.991662	0.999384	no	-0.0120792			Zbtb41	0.419778	1.1e-07	down	-1.2523
Pcsk1n	0.991662	0.999379	no	-0.0120792			Mt2	0.810221	1.04e-07	down	-0.303613
Gm42817	0.826385	0.999357	no	-0.275114			Pkn2	0.759099	1.02e-07	down	-0.39764
Itgam	0.826385	0.999356	no	-0.275114			Btg2	0.806901	8.67e-08	down	-0.309537
Pik3ap1	0.826385	0.999356	no	-0.275114			Kdm6a	0.508828	8.45e-08	down	-0.97475
Gm13522	0.826385	0.999356	no	-0.275114			Rhob	0.773897	7.66e-08	down	-0.369787
Msmp	0.826385	0.999356	no	-0.275114			Uba6	0.527739	7.54e-08	down	-0.922104
Gm16160	0.826385	0.999356	no	-0.275114			Cggbp1	0.744756	6.85e-08	down	-0.42516
Zfp819	0.826385	0.999356	no	-0.275114			Mcl1	0.630256	6.73e-08	down	-0.66599
B130046B21Rik	0.826385	0.999356	no	-0.275114			Cdkn1b	0.714603	4.95e-08	down	-0.484786
5730596B20Rik	0.826385	0.999356	no	-0.275114			Junb	0.594474	4.55e-08	down	-0.750315
D1Pas1	0.826385	0.999356	no	-0.275114			Tsc22d2	0.625385	4.46e-08	down	-0.677183
Ms4a6b	0.826385	0.999356	no	-0.275114			Epc2	0.531435	4.17e-08	down	-0.912034
Gpr1	0.826385	0.999356	no	-0.275114			Isca1	0.579336	3.7e-08	down	-0.787527
Gm37035	0.826385	0.999355	no	-0.275114			Mib1	0.540436	3.69e-08	down	-0.887805
Pou4f2	0.826385	0.999355	no	-0.275114			Klhl9	0.605092	3.68e-08	down	-0.724773
Cabp4	0.826385	0.999355	no	-0.275114			Klhl24	0.683306	3.28e-08	down	-0.549397
Aknaos	0.826385	0.999355	no	-0.275114			Dsel	0.399135	2.93e-08	down	-1.32505
Gm27010	0.826385	0.999355	no	-0.275114			Med13	0.448392	2.67e-08	down	-1.15717
Atp6v0d2	0.826385	0.999355	no	-0.275114			Fnip1	0.410481	2.3e-08	down	-1.28461
Hhip	0.826385	0.999355	no	-0.275114			Ranbp2	0.553238	2.26e-08	down	-0.854027
2700068H02Rik	0.826385	0.999355	no	-0.275114			Kmt5b	0.514236	2.23e-08	down	-0.959498
Gm48508	0.826385	0.999355	no	-0.275114			Pdzd8	0.530535	1.82e-08	down	-0.91448
D730045A05Rik	0.826385	0.999355	no	-0.275114			R3hdm2	0.612645	1.76e-08	down	-0.706876
Gm10717	0.826385	0.999355	no	-0.275114			Mef2a	0.69943	1.74e-08	down	-0.515749
Atp13a5	0.826385	0.999355	no	-0.275114			Ddx17	0.664773	1.63e-08	down	-0.589066
Ankrd63	0.826385	0.999355	no	-0.275114			Phf14	0.795972	1.51e-08	down	-0.32921
Gm49390	0.826385	0.999355	no	-0.275114			Ide	0.63858	1.4e-08	down	-0.64706
Gm26668	0.826385	0.999355	no	-0.275114			Pbx1	0.762992	1.18e-08	down	-0.39026
Fgf8	0.826385	0.999354	no	-0.275114			Srp54a	0.456468	1.11e-08	down	-1.13141
Gm17029	0.826385	0.999354	no	-0.275114			Map3k1	0.675263	1.05e-08	down	-0.566478
1600010M07Rik	0.826385	0.999354	no	-0.275114			Nutf2	0.556959	9.93e-09	down	-0.844357
Aldh3b2	0.826385	0.999354	no	-0.275114			Trim24	0.570644	7.47e-09	down	-0.809338
Treh	0.826385	0.999354	no	-0.275114			Skp1a	0.837251	6.85e-09	down	-0.256268
Tmem163	0.826385	0.999354	no	-0.275114			Hist1h1b	0.436212	6.55e-09	down	-1.1969
Hsh2d	0.826385	0.999354	no	-0.275114			Tsix	0.289181	5.58e-09	down	-1.78996
Shc3	0.826385	0.999354	no	-0.275114			Ywhaz	0.78275	5.35e-09	down	-0.353376
Gm36888	0.826385	0.999354	no	-0.275114			Gnb1	0.799827	5.04e-09	down	-0.32224
Btbd18	0.826385	0.999354	no	-0.275114			Erbin	0.541466	5.01e-09	down	-0.885058
Syce1l	0.826385	0.999354	no	-0.275114			Yy1	0.731457	4.64e-09	down	-0.451155
Bhlha15	0.826385	0.999354	no	-0.275114			Fos	0.529583	4.53e-09	down	-0.917072
9530027J09Rik	0.826385	0.999354	no	-0.275114			Col12a1	0.642794	4.49e-09	down	-0.637572
Fcrla	0.826385	0.999354	no	-0.275114			Impad1	0.608723	4.34e-09	down	-0.716142
Ccer2	0.826385	0.999354	no	-0.275114			Stk26	0.678037	3.61e-09	down	-0.560564
Megf11	0.826385	0.999354	no	-0.275114			Styx	0.439617	3.46e-09	down	-1.18568
Gm30292	0.826385	0.999354	no	-0.275114			Zfp36l2	0.640788	3.14e-09	down	-0.64208
Gm10639	0.826385	0.999354	no	-0.275114			Rbm26	0.626505	2.92e-09	down	-0.674603
Trpa1	0.826385	0.999354	no	-0.275114			Matr3	0.787032	2.63e-09	down	-0.345506
9230111E07Rik	0.826385	0.999354	no	-0.275114			CT025619.1	0.50136	2.1e-09	down	-0.99608
Tsnaxip1	0.826385	0.999354	no	-0.275114			Ppp4r2	0.709913	2.09e-09	down	-0.494286
Bglap3	0.826385	0.999354	no	-0.275114			Mt1	0.781662	2.07e-09	down	-0.355383
Gm15640	0.826385	0.999354	no	-0.275114			Cd2ap	0.827303	1.91e-09	down	-0.273512
4930572G02Rik	0.826385	0.999354	no	-0.275114			Ptpn4	0.470951	1.72e-09	down	-1.08635
Ankrd34b	0.826385	0.999354	no	-0.275114			Dusp1	0.381648	1.65e-09	down	-1.38969
Fam24b	0.826385	0.999354	no	-0.275114			Ptbp3	0.64224	1.58e-09	down	-0.638816
A230077H06Rik	0.826385	0.999354	no	-0.275114			Acsl4	0.478644	1.54e-09	down	-1.06298
Olfr1152	0.826385	0.999354	no	-0.275114			Top2b	0.666701	1.31e-09	down	-0.584888
Gm19705	0.826385	0.999354	no	-0.275114			Secisbp2l	0.507622	1.13e-09	down	-0.978173
Gm34933	0.826385	0.999353	no	-0.275114			Nr3c1	0.607759	1.11e-09	down	-0.71843
Gm14424	0.826385	0.999353	no	-0.275114			Socs3	0.558897	1.01e-09	down	-0.839345
2810442N19Rik	0.826385	0.999353	no	-0.275114			Gm5483	0.0722951	9.67e-10	down	-3.78996
Gm2109	0.826385	0.999353	no	-0.275114			Rnf111	0.524772	9.2e-10	down	-0.930238
E330014E10Rik	0.826385	0.999353	no	-0.275114			Eml4	0.625022	8.52e-10	down	-0.67802
Apod	0.826385	0.999353	no	-0.275114			Usp9x	0.701527	7.64e-10	down	-0.511429
Gm17224	0.826385	0.999353	no	-0.275114			Btbd7	0.587158	7.49e-10	down	-0.76818
Gm3143	0.826385	0.999353	no	-0.275114			Hist2h2ac	0.203785	7.14e-10	down	-2.29488
Bst1	0.826385	0.999353	no	-0.275114			Ildr2	0.782085	6.79e-10	down	-0.354602
Gm15631	0.826385	0.999353	no	-0.275114			Fgfbp3	0.344263	5.82e-10	down	-1.53842
Ascl3	0.826385	0.999353	no	-0.275114			Dnmt3a	0.680053	4.47e-10	down	-0.55628
Gm39526	0.826385	0.999353	no	-0.275114			Cdc27	0.518721	4.38e-10	down	-0.94697
AC034116.3	0.826385	0.999353	no	-0.275114			Suz12	0.538927	4.03e-10	down	-0.891837
Efcab5	0.826385	0.999353	no	-0.275114			Atp13a3	0.654461	3.79e-10	down	-0.61162
Slc5a11	0.826385	0.999353	no	-0.275114			Smg1	0.487544	3.31e-10	down	-1.0364
Trim55	0.826385	0.999353	no	-0.275114			Dennd4c	0.519946	2.82e-10	down	-0.943567
Gm49164	0.826385	0.999353	no	-0.275114			Crk	0.609624	2.59e-10	down	-0.714009
Gpr17	0.826385	0.999353	no	-0.275114			Zmym2	0.432656	2.39e-10	down	-1.20871
Gm26507	0.826385	0.999353	no	-0.275114			Mbtd1	0.613953	2.38e-10	down	-0.703801
Gm38804	0.826385	0.999353	no	-0.275114			Yes1	0.529372	1.56e-10	down	-0.917647
Gm17546	0.826385	0.999353	no	-0.275114			Sptbn1	0.835369	1.48e-10	down	-0.259514
Gm48908	0.826385	0.999353	no	-0.275114			Col4a3bp	0.445729	1.44e-10	down	-1.16576
Ugt1a6a	0.826385	0.999353	no	-0.275114			Gm15446	0.173508	1.22e-10	down	-2.52692
I830077J02Rik	0.826385	0.999353	no	-0.275114			Lgr4	0.556117	6.92e-11	down	-0.846541
Gm5547	0.826385	0.999353	no	-0.275114			Zcchc11	0.639524	6.02e-11	down	-0.644929
Vmn1r218	0.826385	0.999353	no	-0.275114			Zfp106	0.632	4.12e-11	down	-0.662005
Cbln2	0.826385	0.999353	no	-0.275114			Btaf1	0.341168	4.08e-11	down	-1.55145
Zfp831	0.826385	0.999353	no	-0.275114			Adam10	0.698757	4.06e-11	down	-0.517137
Acmsd	0.826385	0.999353	no	-0.275114			Ogt	0.822077	2.81e-11	down	-0.282654
Pilrb2	0.826385	0.999353	no	-0.275114			Ahnak	0.804783	2.75e-11	down	-0.313328
4933404K13Rik	0.826385	0.999353	no	-0.275114			Kdm6b	0.645432	2.24e-11	down	-0.631662
4933425B07Rik	0.826385	0.999353	no	-0.275114			Lrrc58	0.592102	1.86e-11	down	-0.756083
Olfr1220	0.826385	0.999353	no	-0.275114			Itm2a	0.829736	1.63e-11	down	-0.269276
Gm17173	0.826385	0.999353	no	-0.275114			Strn3	0.596102	1.31e-11	down	-0.746368
G730013B05Rik	0.826385	0.999353	no	-0.275114			Caprin1	0.754186	1.24e-11	down	-0.407007
Ccl2	0.826385	0.999353	no	-0.275114			Xiap	0.564438	1.1e-11	down	-0.825114
Gm43136	0.826385	0.999353	no	-0.275114			Hist1h2ap	0.486799	1.08e-11	down	-1.0386
Gm35166	0.826385	0.999353	no	-0.275114			Aff2	0.318424	7.96e-12	down	-1.65098
Gm26889	0.826385	0.999353	no	-0.275114			Lcn2	0.0428416	7.15e-12	down	-4.54484
Gm41253	0.826385	0.999353	no	-0.275114			Msi2	0.687429	6.11e-12	down	-0.540717
4921539H07Rik	0.826385	0.999353	no	-0.275114			Fosb	0.335917	5.56e-12	down	-1.57382
Lrrd1	0.826385	0.999353	no	-0.275114			Dpysl2	0.657852	3.89e-12	down	-0.604166
Pcdhgb1	0.826385	0.999352	no	-0.275114			Taok1	0.557007	3.38e-12	down	-0.844232
Zfp988	0.826385	0.999352	no	-0.275114			Gm14226	0.670832	2.56e-12	down	-0.575977
Tmem229a	0.826385	0.999352	no	-0.275114			Gm45889	0.495206	2.48e-12	down	-1.0139
Gm14264	0.826385	0.999352	no	-0.275114			Slc25a36	0.57644	2.1e-12	down	-0.794758
Gm13274	0.826385	0.999352	no	-0.275114			Fmnl2	0.410429	1.63e-12	down	-1.2848
Iyd	0.826385	0.999352	no	-0.275114			Aes	0.793087	1.6e-12	down	-0.334448
Gm12867	0.826385	0.999352	no	-0.275114			Paip1	0.59553	1.47e-12	down	-0.747755
Oosp1	0.826385	0.999352	no	-0.275114			Sorbs2	0.719176	1.21e-12	down	-0.475584
Nat8f5	0.826385	0.999352	no	-0.275114			Bmpr2	0.520525	1.16e-12	down	-0.94196
Bcl2a1a	0.826385	0.999352	no	-0.275114			Zfp36l1	0.816862	1.08e-12	down	-0.291835
Gm47565	0.826385	0.999352	no	-0.275114			Wapl	0.649684	7.96e-13	down	-0.62219
Gm16701	0.826385	0.999352	no	-0.275114			Lnpep	0.498666	7.17e-13	down	-1.00386
Chd5	0.826385	0.999352	no	-0.275114			Rev3l	0.50345	2.71e-13	down	-0.990078
Tmem217	0.826385	0.999352	no	-0.275114			Stfa1	0.107547	2.41e-13	down	-3.21697
Gm3667	0.826385	0.999352	no	-0.275114			Itga6	0.742286	2.26e-13	down	-0.429953
Adgb	0.826385	0.999352	no	-0.275114			Polr2l	0.722318	1.14e-13	down	-0.469294
Tnfrsf13b	0.826385	0.999352	no	-0.275114			Hp1bp3	0.715451	7.35e-14	down	-0.483075
Fer1l4	0.826385	0.999352	no	-0.275114			Ccdc85b	0.367921	5.64e-14	down	-1.44253
Wdr95	0.826385	0.999352	no	-0.275114			Spry2	0.436338	4.73e-14	down	-1.19648
Gm47066	0.826385	0.999352	no	-0.275114			Dhx9	0.556823	4.02e-14	down	-0.844709
AC159282.1	0.826385	0.999352	no	-0.275114			Nedd4	0.819835	3.96e-14	down	-0.286595
2010300F17Rik	0.826385	0.999352	no	-0.275114			BC100530	0.0729027	2.01e-14	down	-3.77788
Gata5os	0.826385	0.999352	no	-0.275114			Chd9	0.508958	1.41e-14	down	-0.974382
Eif2c5	0.826385	0.999352	no	-0.275114			Aff4	0.582012	6.66e-15	down	-0.78088
1700011H14Rik	0.826385	0.999352	no	-0.275114			Pam	0.780847	1.55e-15	down	-0.356889
Krt72	0.826385	0.999352	no	-0.275114			Cfap54	0.613341	1.44e-15	down	-0.705239
Gm42726	0.826385	0.999352	no	-0.275114			Adamts19	0.625224	4.44e-16	down	-0.677554
Nov	0.826385	0.999352	no	-0.275114			Txnip	0.68899	4.44e-16	down	-0.537445
Rab11fip4os1	0.826385	0.999352	no	-0.275114			Aldh1l1	0.0430186	2.22e-16	down	-4.5389
Kera	0.826385	0.999352	no	-0.275114			Hist1h1e	0.385708	1.11e-16	down	-1.37442
3110006O06Rik	0.826385	0.999352	no	-0.275114			Ngp	0.0055082	0	down	-7.5042
Evi2	0.826385	0.999352	no	-0.275114			Camp	0.0194081	0	down	-5.6872
4930550L24Rik	0.826385	0.999352	no	-0.275114			S100a9	0.0299583	0	down	-5.0609
Gal	0.826385	0.999352	no	-0.275114			S100a8	0.0431933	0	down	-4.53305
Zfp990	0.826385	0.999351	no	-0.275114			mt-Nd6	0.211024	0	down	-2.24452
5830432E09Rik	0.826385	0.999351	no	-0.275114			Gm42418	0.25643	0	down	-1.96336
Gm17115	0.826385	0.999351	no	-0.275114			Car2	0.312611	0	down	-1.67756
Gm33056	0.826385	0.999351	no	-0.275114			mt-Atp8	0.31313	0	down	-1.67517
Pdcd1	0.826385	0.999351	no	-0.275114			Hist1h2ae	0.376419	0	down	-1.40959
Slc28a2	0.826385	0.999351	no	-0.275114			mt-Nd4l	0.380773	0	down	-1.393
AI593442	0.826385	0.999351	no	-0.275114			Uba52	0.475506	0	down	-1.07247
Kif16bos	0.826385	0.999351	no	-0.275114			Syap1	0.509984	0	down	-0.971478
Gm43101	0.826385	0.999351	no	-0.275114			Tnks2	0.521867	0	down	-0.938245
Gm21917	0.826385	0.999351	no	-0.275114			Egr1	0.526994	0	down	-0.924143
Acat3	0.826385	0.999351	no	-0.275114			Gm20186	0.527917	0	down	-0.921618
Platr23	0.826385	0.999351	no	-0.275114			Jun	0.563506	0	down	-0.827498
C130083M11Rik	0.826385	0.999351	no	-0.275114			Eid1	0.566657	0	down	-0.819452
Ros1	0.826385	0.999351	no	-0.275114			Kitl	0.590756	0	down	-0.759365
Galr3	0.826385	0.999351	no	-0.275114			Gstp1	0.615698	0	down	-0.699704
4930429D17Rik	0.826385	0.999351	no	-0.275114			Jund	0.638362	0	down	-0.647554
Mfsd6l	0.826385	0.999351	no	-0.275114			Arhgap29	0.654305	0	down	-0.611965
Fam3b	0.826385	0.999351	no	-0.275114			Grcc10	0.654387	0	down	-0.611785
Atp1a3	0.826385	0.999351	no	-0.275114			Gm10076	0.660603	0	down	-0.598145
Gm26540	0.826385	0.99935	no	-0.275114			mt-Nd5	0.670325	0	down	-0.577068
Gm40578	0.826385	0.99935	no	-0.275114			Rpl35	0.672521	0	down	-0.572348
Tsga13	0.826385	0.99935	no	-0.275114			mt-Co1	0.675715	0	down	-0.565514
Krt88	0.826385	0.99935	no	-0.275114			Pdcd4	0.692223	0	down	-0.530691
Spata20	0.826385	0.99935	no	-0.275114			Soat1	0.695727	0	down	-0.523407
Pou2af1	0.826385	0.99935	no	-0.275114			Xist	0.698058	0	down	-0.518581
Gm15856	0.826385	0.99935	no	-0.275114			Peg3	0.735933	0	down	-0.442354
Gm32014	0.826385	0.99935	no	-0.275114			Erh	0.773485	0	down	-0.370555
Cd2	0.826385	0.99935	no	-0.275114			Rps29	0.776913	0	down	-0.364174
Gm26762	0.826385	0.99935	no	-0.275114			Set	0.777009	0	down	-0.363997
Tmco5b	0.826385	0.99935	no	-0.275114			Nfib	0.778138	0	down	-0.361903
Gm42849	0.826385	0.99935	no	-0.275114			Rpl36	0.784066	0	down	-0.350953
Gm28529	0.826385	0.99935	no	-0.275114			Rps27	0.796516	0	down	-0.328224
Gm29100	0.826385	0.99935	no	-0.275114			Rpl38	0.796527	0	down	-0.328204
Cd96	0.826385	0.99935	no	-0.275114			Rpl37a	0.806852	0	down	-0.309625
Gm11747	0.826385	0.99935	no	-0.275114			Rpl37	0.834908	0	down	-0.260311
1700061G19Rik	0.826385	0.99935	no	-0.275114			Wnt11	0.991476	1	no	-0.0123498
Tg	0.826385	0.99935	no	-0.275114			C1qtnf4	0.994399	1	no	-0.00810283
Ptgdr2	0.826385	0.999349	no	-0.275114			Gm26760	1.00101	1	no	0.001456
Noxa1	0.826385	0.999349	no	-0.275114			Rab3ip	1.00142	1	no	0.00204958
Scg3	0.826385	0.999349	no	-0.275114			Pkp4	1.0041	1	no	0.0059019
Ankdd1b	0.826385	0.999349	no	-0.275114			Apoa1	1.00635	0.999997	no	0.00912993
Sypl2	0.826385	0.999349	no	-0.275114			Fgfrl1	0.992754	0.999997	no	-0.0104919
Gm16907	0.826385	0.999349	no	-0.275114			Snx9	0.995829	0.999983	no	-0.00603021
Fam227b	0.826385	0.999349	no	-0.275114			Enpp5	0.999043	0.999979	no	-0.00138156
2410021H03Rik	0.826385	0.999349	no	-0.275114			Tex101	1.00101	0.999978	no	0.001456
Ccdc81	0.826385	0.999349	no	-0.275114			Fkbp14	0.996434	0.999974	no	-0.0051543
Tex29	0.826385	0.999349	no	-0.275114			Glt1d1	1.02528	0.999973	no	0.0360132
Gm26804	0.826385	0.999349	no	-0.275114			Socs1	1.00101	0.999973	no	0.001456
Btnl9	0.826385	0.999348	no	-0.275114			Frat1	0.983214	0.999972	no	-0.0244226
Scn1a	0.826385	0.999348	no	-0.275114			Mrm1	0.998987	0.999969	no	-0.00146149
Klrb1c	0.826385	0.999348	no	-0.275114			Fscn2	1.00452	0.999967	no	0.00650923
Clca3b	0.826385	0.999348	no	-0.275114			Atxn7l2	0.985843	0.999966	no	-0.0205703
Ptx3	0.826385	0.999348	no	-0.275114			Trappc2	0.992819	0.999951	no	-0.010398
Qrich2	0.826385	0.999348	no	-0.275114			Lss	0.99932	0.999948	no	-0.000980988
Spem1	0.826385	0.999347	no	-0.275114			Atxn2	1.00047	0.999915	no	0.000680147
Gm10561	1.08066	0.999334	no	0.111909			Pgf	1.04105	0.999914	no	0.0580395
Adssl1	1.01232	0.99933	no	0.0176681			B230398E01Rik	1.03279	0.999911	no	0.0465439
4632411P08Rik	0.970104	0.999326	no	-0.0437881			Gm13483	1.04105	0.99991	no	0.0580395
Mgst2	1.04386	0.999314	no	0.0619214			Slc18b1	1.00635	0.999906	no	0.00912993
E330017L17Rik	1.0019	0.999302	no	0.00273948			E430024P14Rik	0.981692	0.999905	no	-0.0266576
AC162302.1	0.976637	0.99929	no	-0.0341055			Smim14	1.00339	0.999893	no	0.0048887
Vav2	0.994108	0.999273	no	-0.00852517			Prkd2	1.00101	0.999888	no	0.001456
BC030343	0.970104	0.99922	no	-0.0437881			Zfp647	0.993368	0.99988	no	-0.00959919
Gm34552	1.0142	0.999202	no	0.0203422			Bcl2l11	0.988998	0.999878	no	-0.0159611
Rnf32	1.03298	0.9992	no	0.0468145			Icmt	1.00822	0.999878	no	0.0118165
Bace1	0.98964	0.999187	no	-0.0150248			Zdhhc24	0.99932	0.999877	no	-0.000980988
Cntnap5a	0.989622	0.999158	no	-0.0150508			Phf11c	1.01213	0.999876	no	0.0173975
Lrfn2	1.01299	0.999143	no	0.0186176			Mro	1.01038	0.999872	no	0.0149002
Hist1h2ak	0.929683	0.999135	no	-0.105189			Mief2	1.00249	0.999853	no	0.00359174
4732496C06Rik	0.929683	0.999132	no	-0.105189			Pitpnm3	0.969606	0.999843	no	-0.0445302
Ift80	0.986729	0.99912	no	-0.0192747			Armc7	0.991476	0.999842	no	-0.0123498
Gm49322	0.983334	0.999112	no	-0.024246			Rbm8a2	1.01213	0.999837	no	0.0173975
Plppr4	0.986729	0.999085	no	-0.0192747			Ighm	1.06033	0.999826	no	0.0845117
Gem	0.992101	0.999074	no	-0.0114407			Myoz2	1.06033	0.999823	no	0.0845117
Il16	1.04675	0.999065	no	0.0659233			Lrrc46	1.06033	0.999822	no	0.0845117
1700028J19Rik	1.04675	0.999059	no	0.0659233			Pappa	0.988594	0.999812	no	-0.0165498
Afmid	0.982728	0.999051	no	-0.0251354			2700046G09Rik	0.997062	0.999799	no	-0.00424475
C2cd4d	0.989846	0.99903	no	-0.014724			Spry1	0.975984	0.999786	no	-0.0350699
Gm30122	0.956867	0.999022	no	-0.0636095			Rdh1	0.974082	0.999767	no	-0.0378849
Slc16a13	1.00764	0.999003	no	0.010976			Spire1	0.989731	0.999761	no	-0.014892
Trim14	0.988422	0.999	no	-0.0168016			Pappa2	1.04105	0.99975	no	0.0580395
Gm44148	0.955508	0.998997	no	-0.0656603			Pcdh11x	1.04105	0.999749	no	0.0580395
Fbxo32	0.982081	0.99897	no	-0.0260861			B3galnt1	0.988163	0.999742	no	-0.0171797
Hes5	1.0743	0.998963	no	0.103398			Kif19a	0.977512	0.999739	no	-0.0328139
Lin54	1.02041	0.998961	no	0.0291434			Ggh	0.99095	0.999738	no	-0.0131158
E030044B06Rik	0.972218	0.998944	no	-0.0406484			Zfp867	0.995449	0.999735	no	-0.00658132
Wdr19	1.01506	0.998934	no	0.0215617			Gm4951	0.867542	0.999734	no	-0.204995
Nrf1	1.00576	0.99893	no	0.00827986			Gpr45	0.867542	0.999734	no	-0.204995
Cdc25c	1.03298	0.998908	no	0.0468145			Eef1akmt3	0.867542	0.999733	no	-0.204995
Gm10273	1.03298	0.998907	no	0.0468145			Mt4	0.867542	0.999733	no	-0.204995
Prex2	0.972218	0.998906	no	-0.0406484			Gm11444	0.867542	0.999733	no	-0.204995
Ccdc74a	0.971365	0.998897	no	-0.0419145			Gtf2a1l	0.867542	0.999733	no	-0.204995
Gm16499	0.94444	0.998868	no	-0.0824686			Gm45572	0.867542	0.999733	no	-0.204995
Gm42788	1.00036	0.998858	no	0.000520807			Il10ra	0.867542	0.999733	no	-0.204995
Zfp953	0.954617	0.998845	no	-0.0670054			Zfp82	0.867542	0.999733	no	-0.204995
Rps6kc1	0.980215	0.998843	no	-0.0288306			Rpl3l	0.867542	0.999733	no	-0.204995
Fam184a	0.975327	0.998842	no	-0.0360425			Adcy10	0.867542	0.999733	no	-0.204995
Kif3c	0.986153	0.998841	no	-0.0201165			AC163018.1	0.867542	0.999733	no	-0.204995
Hoxd10	1.02701	0.998795	no	0.038451			Gm44053	0.867542	0.999733	no	-0.204995
Coa5	0.994325	0.998792	no	-0.00821101			Tmem40	0.867542	0.999733	no	-0.204995
Zdhhc8	0.988593	0.998756	no	-0.0165507			Gm26794	0.867542	0.999732	no	-0.204995
Man2b2	0.995196	0.998726	no	-0.00694812			Tpsab1	0.867542	0.999732	no	-0.204995
Itgb4	1.02586	0.998724	no	0.0368304			Foxc2	0.867542	0.999732	no	-0.204995
Hist1h4j	1.02839	0.998683	no	0.0403882			Fam196a	0.867542	0.999732	no	-0.204995
Cnksr3	0.983294	0.998652	no	-0.0243055			Gm17767	0.867542	0.999732	no	-0.204995
Erap1	0.98101	0.998642	no	-0.0276598			Rhox13	0.867542	0.999732	no	-0.204995
Pcdhgc5	0.985305	0.998621	no	-0.021357			Tnfrsf26	0.867542	0.999732	no	-0.204995
BC043934	0.973725	0.998595	no	-0.0384134			Fbxw21	0.867542	0.999732	no	-0.204995
Gm26778	1.15694	0.998586	no	0.210313			Tnnc2	0.867542	0.999732	no	-0.204995
Vwf	1.15694	0.998585	no	0.210313			Bglap2	0.867542	0.999732	no	-0.204995
Chst3	1.15694	0.998584	no	0.210313			Stfa2	0.867542	0.999732	no	-0.204995
Pdcl	0.999504	0.998584	no	-0.000715147			Catsperg1	0.867542	0.999732	no	-0.204995
A230028O05Rik	1.15694	0.99858	no	0.210313			9230020A06Rik	0.867542	0.999732	no	-0.204995
Ccdc190	1.15694	0.998579	no	0.210313			Gm17619	0.867542	0.999732	no	-0.204995
Kl	1.15694	0.998577	no	0.210313			Gabra2	0.867542	0.999732	no	-0.204995
Slc22a3	1.15694	0.998576	no	0.210313			Ch25h	0.867542	0.999732	no	-0.204995
Srd5a1	0.965403	0.998566	no	-0.0507963			Gm4262	0.867542	0.999732	no	-0.204995
Ccnk	1.00036	0.998558	no	0.000520807			Acoxl	0.867542	0.999732	no	-0.204995
Smad4	1.00031	0.998555	no	0.000444497			Tmem182	0.867542	0.999732	no	-0.204995
BC037039	0.960394	0.99854	no	-0.0583022			Trpa1	0.867542	0.999732	no	-0.204995
Fam19a1	1.0012	0.99852	no	0.00172657			A930024N18Rik	0.867542	0.999732	no	-0.204995
Kiss1r	1.08735	0.998511	no	0.120815			Gm26656	0.867542	0.999732	no	-0.204995
Senp8	0.98606	0.998504	no	-0.0202532			Slco4a1	0.867542	0.999732	no	-0.204995
Nptx2	0.989158	0.998501	no	-0.015727			Tmc7	0.867542	0.999732	no	-0.204995
Tlr2	1.08735	0.998494	no	0.120815			Kbtbd11	0.867542	0.999732	no	-0.204995
Sema3e	0.983792	0.998493	no	-0.0235749			Gpr75	0.867542	0.999732	no	-0.204995
Rgs7	1.10185	0.998464	no	0.139924			Mb	0.867542	0.999732	no	-0.204995
Nbas	0.969413	0.99845	no	-0.044816			Cabyr	0.867542	0.999732	no	-0.204995
Adra2a	1.10185	0.998446	no	0.139924			Pax9	0.867542	0.999732	no	-0.204995
Cfap74	1.10185	0.998446	no	0.139924			Cdh17	0.867542	0.999732	no	-0.204995
F2r	1.00603	0.998442	no	0.00867933			D5Ertd605e	0.867542	0.999732	no	-0.204995
Gm16741	0.998549	0.998429	no	-0.00209514			Ltc4s	0.867542	0.999732	no	-0.204995
Dnah9	1.10185	0.998419	no	0.139924			Amdhd1	0.867542	0.999732	no	-0.204995
Arhgap44	0.961305	0.99841	no	-0.0569335			Il12a	0.867542	0.999732	no	-0.204995
Hoxb5os	0.918206	0.998355	no	-0.123111			Zan	0.867542	0.999732	no	-0.204995
Gm39228	0.918206	0.998348	no	-0.123111			Slfn14	0.867542	0.999732	no	-0.204995
Gins3	0.971216	0.99834	no	-0.0421365			Krt222	0.867542	0.999732	no	-0.204995
Traf1	0.982606	0.998325	no	-0.0253151			Stap1	0.867542	0.999732	no	-0.204995
Hist1h2bg	0.939074	0.998312	no	-0.0906891			Adm2	0.867542	0.999732	no	-0.204995
Cst13	0.918206	0.998305	no	-0.123111			Zfp957	0.867542	0.999732	no	-0.204995
Fam102b	1.01092	0.998274	no	0.0156658			Phf21b	0.867542	0.999732	no	-0.204995
Plau	0.939074	0.998265	no	-0.0906891			Gm42875	0.867542	0.999732	no	-0.204995
Slc12a4	1.00235	0.998261	no	0.00339218			Gm44264	0.867542	0.999732	no	-0.204995
Cst6	1.02083	0.998229	no	0.0297409			Gm48242	0.867542	0.999732	no	-0.204995
Zfp641	1.05176	0.998221	no	0.0728097			Pla2g3	0.867542	0.999732	no	-0.204995
Vmn1r90	0.94444	0.998213	no	-0.0824686			Clcn1	0.867542	0.999732	no	-0.204995
Krt31	0.826385	0.998191	no	-0.275114			Gpr4	0.867542	0.999732	no	-0.204995
Pof1b	0.826385	0.998189	no	-0.275114			Nuggc	0.867542	0.999732	no	-0.204995
Rtl8c	0.826385	0.998188	no	-0.275114			Gm14029	0.867542	0.999732	no	-0.204995
Krt24	0.826385	0.998186	no	-0.275114			Serpina3b	0.867542	0.999732	no	-0.204995
Bcl2a1d	0.826385	0.998186	no	-0.275114			Gm12764	0.867542	0.999732	no	-0.204995
AC168977.1	0.826385	0.998186	no	-0.275114			Pde6g	0.867542	0.999732	no	-0.204995
Edar	0.826385	0.998186	no	-0.275114			Ccnb3	0.867542	0.999732	no	-0.204995
Gm44238	0.826385	0.998185	no	-0.275114			9130230L23Rik	0.867542	0.999732	no	-0.204995
4933438K21Rik	0.826385	0.998184	no	-0.275114			Gm16712	0.867542	0.999732	no	-0.204995
Kpna7	0.826385	0.998184	no	-0.275114			4933417D19Rik	0.867542	0.999732	no	-0.204995
Gm15477	0.826385	0.998183	no	-0.275114			Cd109	0.867542	0.999732	no	-0.204995
Slc15a5	0.826385	0.998182	no	-0.275114			Gm16341	0.867542	0.999732	no	-0.204995
Gm20449	0.826385	0.998182	no	-0.275114			Stk32b	0.867542	0.999732	no	-0.204995
Cep112os1	0.826385	0.998182	no	-0.275114			Cytip	0.867542	0.999732	no	-0.204995
Ripor2	0.826385	0.998181	no	-0.275114			E030044B06Rik	0.867542	0.999732	no	-0.204995
Gm38287	0.826385	0.998181	no	-0.275114			Mir9-3hg	0.867542	0.999732	no	-0.204995
AW495222	0.826385	0.998181	no	-0.275114			Olfr1124	0.867542	0.999732	no	-0.204995
Rnf223	0.826385	0.998181	no	-0.275114			Gm26852	0.867542	0.999732	no	-0.204995
Arhgap15	0.826385	0.998181	no	-0.275114			Rasgrf1	0.867542	0.999732	no	-0.204995
Spag6	0.826385	0.99818	no	-0.275114			9330158H04Rik	0.867542	0.999732	no	-0.204995
Rgs1	0.826385	0.99818	no	-0.275114			4930478P22Rik	0.867542	0.999732	no	-0.204995
Rnf207	0.826385	0.99818	no	-0.275114			Glod5	0.867542	0.999732	no	-0.204995
Gm12963	0.826385	0.99818	no	-0.275114			Tifab	0.867542	0.999732	no	-0.204995
Hoxa10	0.826385	0.998179	no	-0.275114			4732490B19Rik	0.867542	0.999732	no	-0.204995
Rmi2	1.02314	0.998179	no	0.0330087			Gm26649	0.867542	0.999732	no	-0.204995
Gm21817	0.826385	0.998178	no	-0.275114			Ahsg	0.867542	0.999732	no	-0.204995
Chrm1	0.826385	0.998178	no	-0.275114			Adamts13	0.867542	0.999731	no	-0.204995
B430306N03Rik	0.826385	0.998178	no	-0.275114			1190001M18Rik	0.867542	0.999731	no	-0.204995
Cnga1	0.826385	0.998178	no	-0.275114			Gnat2	0.867542	0.999731	no	-0.204995
Arhgap27os1	0.826385	0.998178	no	-0.275114			Pdyn	0.867542	0.999731	no	-0.204995
Sbk3	0.826385	0.998178	no	-0.275114			Foxc1	0.867542	0.999731	no	-0.204995
Pla2g12b	0.826385	0.998178	no	-0.275114			Gm15743	0.867542	0.999731	no	-0.204995
Gm35439	0.826385	0.998178	no	-0.275114			2810425M01Rik	0.867542	0.999731	no	-0.204995
Gjb1	0.826385	0.998177	no	-0.275114			Olfr325	0.867542	0.999731	no	-0.204995
1700097N02Rik	0.826385	0.998177	no	-0.275114			Ism1	0.867542	0.999731	no	-0.204995
Gucy2e	0.826385	0.998177	no	-0.275114			Kcnj14	0.867542	0.999731	no	-0.204995
Gm1070	0.826385	0.998177	no	-0.275114			Tnfsf11	0.867542	0.999731	no	-0.204995
Vsig2	0.826385	0.998177	no	-0.275114			B3gnt4	0.867542	0.999731	no	-0.204995
Ccm2l	0.826385	0.998177	no	-0.275114			Gm15247	0.867542	0.999731	no	-0.204995
Krt34	0.826385	0.998176	no	-0.275114			Chrm1	0.867542	0.999731	no	-0.204995
Ankrd33	0.826385	0.998176	no	-0.275114			Dmrtc2	0.867542	0.999731	no	-0.204995
Slc22a30	0.826385	0.998176	no	-0.275114			Nlrp4c	0.867542	0.999731	no	-0.204995
Dnmt3bos	0.826385	0.998176	no	-0.275114			Plcxd1	0.867542	0.999731	no	-0.204995
Deup1	0.826385	0.998176	no	-0.275114			Gm1979	0.867542	0.999731	no	-0.204995
Adrb3	0.826385	0.998176	no	-0.275114			Unc80	0.867542	0.999731	no	-0.204995
Cd70	0.826385	0.998174	no	-0.275114			Gm26718	0.867542	0.999731	no	-0.204995
Slc6a7	0.826385	0.998174	no	-0.275114			Gfi1	0.867542	0.999731	no	-0.204995
Gm35585	0.826385	0.998173	no	-0.275114			Mfsd4b1	0.867542	0.999731	no	-0.204995
Abca12	0.826385	0.998173	no	-0.275114			Gm21859	0.867542	0.999731	no	-0.204995
Klra2	0.826385	0.998172	no	-0.275114			Gm28196	0.867542	0.999731	no	-0.204995
Gm3764	0.826385	0.998171	no	-0.275114			Gm21284	0.867542	0.999731	no	-0.204995
Gm35208	0.826385	0.998171	no	-0.275114			Platr17	0.867542	0.999731	no	-0.204995
Lncenc1	0.826385	0.99817	no	-0.275114			Gm26767	0.867542	0.999731	no	-0.204995
Gm14486	0.826385	0.99817	no	-0.275114			Dnah11	0.867542	0.999731	no	-0.204995
Zfp750	0.826385	0.99817	no	-0.275114			Hoxb3os	0.867542	0.999731	no	-0.204995
Kbtbd12	0.826385	0.99817	no	-0.275114			Sec1	0.867542	0.999731	no	-0.204995
Lmod3	0.826385	0.99817	no	-0.275114			Grrp1	0.867542	0.999731	no	-0.204995
Frmpd3	0.826385	0.998169	no	-0.275114			Clec4d	0.867542	0.999731	no	-0.204995
4930445N18Rik	0.826385	0.998168	no	-0.275114			Gm47545	0.867542	0.999731	no	-0.204995
Gm37855	0.826385	0.998168	no	-0.275114			Hcrtr2	0.867542	0.999731	no	-0.204995
Tmem132d	0.826385	0.998168	no	-0.275114			Ccr1	0.867542	0.999731	no	-0.204995
Prkag3	0.826385	0.998167	no	-0.275114			AA645442	0.867542	0.999731	no	-0.204995
Pou2f3	0.826385	0.998166	no	-0.275114			Galnt2	0.867542	0.999731	no	-0.204995
Chrm4	0.826385	0.998162	no	-0.275114			Ccdc83	0.867542	0.999731	no	-0.204995
Gm15283	1.01921	0.998143	no	0.0274491			Gm14487	0.867542	0.999731	no	-0.204995
Mocos	0.94444	0.998139	no	-0.0824686			Gm26902	0.867542	0.999731	no	-0.204995
Gm4577	1.08066	0.99813	no	0.111909			Gm10550	0.867542	0.999731	no	-0.204995
Gm13620	0.929683	0.998106	no	-0.105189			Gm11413	0.867542	0.999731	no	-0.204995
Kdm4d	0.929683	0.99809	no	-0.105189			Rassf6	0.867542	0.999731	no	-0.204995
Zfp719	0.977845	0.99808	no	-0.0323224			Smr3a	0.867542	0.999731	no	-0.204995
Rab33b	0.981737	0.998074	no	-0.0265915			Kcnd3os	0.867542	0.999731	no	-0.204995
Plekhh2	0.985688	0.998038	no	-0.0207964			Mroh7	0.867542	0.999731	no	-0.204995
Dhrs2	1.12689	0.998033	no	0.172345			Gm16552	0.867542	0.999731	no	-0.204995
Cebpa	0.952639	0.99803	no	-0.0699992			Eno2	0.867542	0.999731	no	-0.204995
Trim30d	0.965335	0.998029	no	-0.0508985			AI197445	0.867542	0.999731	no	-0.204995
Ippk	0.983436	0.998028	no	-0.0240972			Gm26520	0.867542	0.999731	no	-0.204995
Cfap44	1.12689	0.998023	no	0.172345			1600014C23Rik	0.867542	0.999731	no	-0.204995
Clec14a	0.965905	0.998019	no	-0.0500471			Lin28a	0.867542	0.999731	no	-0.204995
1700096K18Rik	0.987789	0.998002	no	-0.0177258			Gm30648	0.867542	0.999731	no	-0.204995
Gm16740	0.971966	0.997998	no	-0.0410222			Tmem145	0.867542	0.999731	no	-0.204995
Fam222b	0.983369	0.99798	no	-0.0241955			Gm19299	0.867542	0.999731	no	-0.204995
Dennd3	1.04252	0.997956	no	0.0600706			Col8a1	0.867542	0.999731	no	-0.204995
Zbtb46	1.01273	0.997952	no	0.0182453			Gm37662	0.867542	0.99973	no	-0.204995
Nudt8.1	1.00226	0.997952	no	0.00325242			Gm26540	0.867542	0.99973	no	-0.204995
Gm11940	0.951123	0.997943	no	-0.0722968			Tuba3b	0.867542	0.99973	no	-0.204995
Mpv17l	1.03298	0.997941	no	0.0468145			3100002H09Rik	0.867542	0.99973	no	-0.204995
Ulk4	1.01079	0.997922	no	0.0154765			Gdf6	0.867542	0.99973	no	-0.204995
Arhgap22	0.979735	0.997883	no	-0.0295364			Tlr12	0.867542	0.99973	no	-0.204995
Tmtc1	1.01822	0.997876	no	0.0260559			Zfp987	0.867542	0.99973	no	-0.204995
Gm31718	1.01709	0.997865	no	0.0244466			Cphx3	0.867542	0.99973	no	-0.204995
Wee2	1.01709	0.99786	no	0.0244466			Serpinb1b	0.867542	0.99973	no	-0.204995
Bend3	0.957398	0.997858	no	-0.06281			Lhfpl1	0.867542	0.99973	no	-0.204995
Pacsin1	1.01709	0.997849	no	0.0244466			Tusc5	0.867542	0.99973	no	-0.204995
Slamf1	1.01709	0.997848	no	0.0244466			A130077B15Rik	0.867542	0.99973	no	-0.204995
Gas2	1.00347	0.997843	no	0.00499428			Slc25a2	0.867542	0.99973	no	-0.204995
Slc25a18	0.987418	0.997831	no	-0.0182672			2810032G03Rik	0.867542	0.99973	no	-0.204995
Ptpro	0.955173	0.997818	no	-0.0661667			Rgs18	0.867542	0.99973	no	-0.204995
Arsi	0.953521	0.997758	no	-0.0686628			Gm2115	0.867542	0.99973	no	-0.204995
Agtpbp1	1.0281	0.997745	no	0.0399824			Prkcg	0.867542	0.99973	no	-0.204995
Zfp658	1.02373	0.99771	no	0.0338366			Il24	0.867542	0.99973	no	-0.204995
Kifc2	1.04036	0.997709	no	0.0570828			Mypn	0.867542	0.99973	no	-0.204995
S1pr3	0.997361	0.997699	no	-0.00381161			Gltpd2	0.867542	0.99973	no	-0.204995
Stox1	1.0142	0.997635	no	0.0203422			H2-Oa	0.867542	0.99973	no	-0.204995
Cacna2d3	1.0142	0.997619	no	0.0203422			C3ar1	0.867542	0.99973	no	-0.204995
Cd79a	0.94444	0.997577	no	-0.0824686			Ms4a6d	0.867542	0.99973	no	-0.204995
Ptpn7	0.981332	0.997561	no	-0.0271861			Gm12580	0.867542	0.99973	no	-0.204995
Setd4	0.972019	0.997557	no	-0.040944			Adad1	0.867542	0.99973	no	-0.204995
Tes	0.992333	0.997548	no	-0.0111041			Hcls1	0.867542	0.99973	no	-0.204995
Dpcr1	0.981332	0.997546	no	-0.0271861			Cd7	0.867542	0.99973	no	-0.204995
Gprin2	1.05993	0.997542	no	0.0839675			Pik3cg	0.867542	0.99973	no	-0.204995
Ncapg2	0.960757	0.997525	no	-0.0577568			Gm26602	0.867542	0.99973	no	-0.204995
Gm15545	0.993823	0.997497	no	-0.00893952			Ccdc13	0.867542	0.99973	no	-0.204995
Idua	0.986425	0.997497	no	-0.0197193			4930592C13Rik	0.867542	0.99973	no	-0.204995
Mgll	0.929683	0.997469	no	-0.105189			Pparg	0.867542	0.99973	no	-0.204995
Wfikkn2	1.00716	0.997463	no	0.0102886			Plcd4	0.867542	0.99973	no	-0.204995
3110045C21Rik	1.05881	0.997462	no	0.0824384			Krt13	0.867542	0.99973	no	-0.204995
Asz1	0.971003	0.997456	no	-0.0424529			AC126055.1	0.867542	0.99973	no	-0.204995
Arsk	0.995154	0.997449	no	-0.00700824			Gipr	0.867542	0.99973	no	-0.204995
Heph	0.982781	0.997442	no	-0.0250588			Slc9a4	0.867542	0.99973	no	-0.204995
Hoxb5	0.967047	0.997437	no	-0.0483428			Gm20635	0.867542	0.99973	no	-0.204995
Cct6b	1.08066	0.997436	no	0.111909			Olfr558	0.867542	0.999729	no	-0.204995
Tmem62	0.947912	0.997432	no	-0.0771743			Xlr5b	0.867542	0.999729	no	-0.204995
Cdkl3	0.98368	0.997431	no	-0.0237388			Gm48321	0.867542	0.999729	no	-0.204995
Haao	1.0768	0.99742	no	0.106757			Spaar	0.867542	0.999729	no	-0.204995
Epb41l4b	1.04386	0.997396	no	0.0619214			Vipr1	0.867542	0.999729	no	-0.204995
Mapkapk5	1.04166	0.997363	no	0.0588873			5031434C07Rik	0.867542	0.999729	no	-0.204995
Rbm3os	1.09083	0.997358	no	0.125424			Gm29502	0.867542	0.999729	no	-0.204995
Mgat4a	0.972218	0.997328	no	-0.0406484			AC126936.1	0.867542	0.999729	no	-0.204995
Zfp14	0.966715	0.997323	no	-0.0488378			Gc	0.867542	0.999729	no	-0.204995
Utp14a	0.991387	0.997322	no	-0.0124794			Trim29	0.867542	0.999729	no	-0.204995
Gm10419	0.94444	0.997307	no	-0.0824686			Yipf7	0.867542	0.999729	no	-0.204995
Gm12111	1.02314	0.997305	no	0.0330087			D030068K23Rik	0.867542	0.999729	no	-0.204995
Nmur2	0.909024	0.997292	no	-0.13761			Clec4a1	0.867542	0.999729	no	-0.204995
Rd3	0.909024	0.997288	no	-0.13761			AC123870.1	0.867542	0.999729	no	-0.204995
B930094E09Rik	0.913373	0.997273	no	-0.130724			Gm29292	0.867542	0.999729	no	-0.204995
Sh3tc1	1.07789	0.99727	no	0.108215			Nova2	0.867542	0.999729	no	-0.204995
Mov10l1	1.05777	0.997267	no	0.0810302			Dok7	0.867542	0.999729	no	-0.204995
C1rb	1.03298	0.997262	no	0.0468145			Pik3r6	0.867542	0.999729	no	-0.204995
Mb21d1	0.913373	0.99726	no	-0.130724			Btn1a1	0.867542	0.999729	no	-0.204995
Grin3b	0.913373	0.997253	no	-0.130724			Bcas1	0.867542	0.999729	no	-0.204995
4933433G15Rik	0.909024	0.99723	no	-0.13761			Ccl5	0.867542	0.999729	no	-0.204995
Guca1a	0.993896	0.997227	no	-0.00883357			Gm47432	0.867542	0.999729	no	-0.204995
Zfp975	0.973844	0.997203	no	-0.038237			Il13ra2	0.867542	0.999729	no	-0.204995
AU022252	1.01692	0.997182	no	0.024209			AI182371	0.867542	0.999729	no	-0.204995
Trim68	1.00151	0.997173	no	0.00218146			Olfr678	0.867542	0.999729	no	-0.204995
Gm38944	1.04386	0.997166	no	0.0619214			Slc28a2	0.867542	0.999729	no	-0.204995
Zfp977	0.973298	0.997152	no	-0.0390463			Cacng3	0.867542	0.999729	no	-0.204995
Sirt1	1.03112	0.997144	no	0.0442127			Rtl10	0.867542	0.999729	no	-0.204995
Zfp983	0.914926	0.997141	no	-0.128272			Gpr171	0.867542	0.999729	no	-0.204995
Vwa8	0.999996	0.997135	no	-6.4e-06			Gm49201	0.867542	0.999729	no	-0.204995
Rtel1	0.973954	0.997124	no	-0.0380744			Krtap4-6	0.867542	0.999729	no	-0.204995
Stard8	0.927164	0.997108	no	-0.109104			Gm9465	0.867542	0.999729	no	-0.204995
Dpyd	1.03189	0.997107	no	0.045287			Aim2	0.867542	0.999729	no	-0.204995
Ldhd	1.01232	0.997104	no	0.0176681			Opcml	0.867542	0.999729	no	-0.204995
Gm26909	1.08463	0.9971	no	0.117204			Cerkl	0.867542	0.999729	no	-0.204995
Stac3	1.00036	0.99707	no	0.000520807			5430427O19Rik	0.867542	0.999729	no	-0.204995
Gm32036	1.01921	0.99704	no	0.0274491			Enpp6	0.867542	0.999728	no	-0.204995
S100b	0.96206	0.997018	no	-0.0558006			2700068H02Rik	0.867542	0.999728	no	-0.204995
Bnc1	0.980131	0.997004	no	-0.028953			Gm11815	0.867542	0.999728	no	-0.204995
Zfp7	0.968502	0.996997	no	-0.0461724			D930028M14Rik	0.867542	0.999727	no	-0.204995
Capn5	0.982728	0.996997	no	-0.0251354			Fgl1	1.03279	0.999724	no	0.0465439
Gab3	1.0481	0.996937	no	0.0677741			Slc9a1	0.98528	0.999722	no	-0.0213949
Tlr5	0.991662	0.996919	no	-0.0120792			Syt5	0.975984	0.999719	no	-0.0350699
Cyb561d1	0.997709	0.996901	no	-0.00330902			Aqp11	1.02735	0.999671	no	0.0389307
Nrg1	0.959673	0.996897	no	-0.0593849			Zfp943	0.997999	0.999656	no	-0.00288947
Zfyve26	0.983792	0.996896	no	-0.0235749			Rhpn2	0.958862	0.999655	no	-0.060605
Htr1b	0.987071	0.996863	no	-0.0187739			Cd302	0.979483	0.999641	no	-0.0299082
Pitpnc1	0.987917	0.996832	no	-0.0175388			Esyt3	1.01626	0.999637	no	0.0232741
Oasl2	0.982661	0.996794	no	-0.0252346			Cspg4	1.00452	0.999625	no	0.00650923
Otud3	0.972648	0.996776	no	-0.0400102			Gfap	0.963935	0.999624	no	-0.0529918
Mbp	0.969294	0.996748	no	-0.0449939			Kansl3	1.00726	0.999618	no	0.0104336
Vwce	1.05176	0.996743	no	0.0728097			Elmo2	0.997413	0.999609	no	-0.00373667
Ovca2	1.04887	0.996737	no	0.0688408			Gm20324	0.963935	0.999565	no	-0.0529918
Yod1	0.971895	0.996725	no	-0.0411278			Ifit1bl2	1.08443	0.99953	no	0.116933
Snx33	0.984668	0.996703	no	-0.0222902			A430078G23Rik	1.08443	0.99953	no	0.116933
C030037D09Rik	0.957398	0.996692	no	-0.06281			Fbxo15	1.08443	0.99953	no	0.116933
B4galnt1	1.10185	0.996685	no	0.139924			Camk1g	1.08443	0.99953	no	0.116933
4930458K08Rik	0.826385	0.996685	no	-0.275114			Mcemp1	1.08443	0.999529	no	0.116933
Zfp850	0.964116	0.996681	no	-0.0527212			4933411E08Rik	1.08443	0.999526	no	0.116933
Frmpd1os	0.826385	0.996677	no	-0.275114			Rap1gap2	1.08443	0.999525	no	0.116933
Gm26520	0.826385	0.996677	no	-0.275114			Stradb	0.987007	0.99952	no	-0.0188685
4933400C23Rik	0.826385	0.996675	no	-0.275114			Gpr39	1.08443	0.999516	no	0.116933
Gm16083	0.826385	0.996675	no	-0.275114			Zc3h12a	1.06033	0.999514	no	0.0845117
Cux2	0.942778	0.996674	no	-0.0850108			Fam136a	1.00742	0.9995	no	0.0106612
Ccl4	0.826385	0.996673	no	-0.275114			Pknox1	0.988594	0.999499	no	-0.0165498
Aldh1l2	0.826385	0.996672	no	-0.275114			Otud1	0.984514	0.999488	no	-0.0225168
Rnase6	0.826385	0.996671	no	-0.275114			Kif7	1.00101	0.999488	no	0.001456
Gm37065	0.826385	0.996671	no	-0.275114			Armcx5	1.01444	0.999478	no	0.0206783
Tnr	0.826385	0.99667	no	-0.275114			Bcl7c	1.00304	0.999461	no	0.00438107
Gm16229	0.826385	0.99667	no	-0.275114			Cul9	0.974646	0.999458	no	-0.0370502
Slc8a3	0.826385	0.99667	no	-0.275114			Tmem62	0.985843	0.999451	no	-0.0205703
Gm14124	0.826385	0.996669	no	-0.275114			2510046G10Rik	1.00321	0.999446	no	0.00461894
AA545190	0.826385	0.996667	no	-0.275114			Egf	0.969606	0.99944	no	-0.0445302
Gm36028	0.826385	0.996666	no	-0.275114			Mypopos	0.969606	0.99944	no	-0.0445302
2010109I03Rik	0.826385	0.996665	no	-0.275114			Gm14703	0.946409	0.9994	no	-0.079464
AI849053	0.826385	0.996664	no	-0.275114			Thbs3	0.981692	0.999365	no	-0.0266576
Msantd1	0.826385	0.996663	no	-0.275114			Cfap43	1.02639	0.999351	no	0.0375754
Gm29865	0.826385	0.996663	no	-0.275114			Ifit2	0.981692	0.99934	no	-0.0266576
Cby3	0.826385	0.996663	no	-0.275114			9130221H12Rik	0.951497	0.999335	no	-0.0717283
Inpp5d	0.826385	0.996663	no	-0.275114			Gpatch2	0.985356	0.999329	no	-0.0212829
Zglp1	0.826385	0.996663	no	-0.275114			2600006K01Rik	1.00236	0.999327	no	0.00340427
Nalcn	0.826385	0.996661	no	-0.275114			Pfkfb2	1.07167	0.999303	no	0.0998597
Trim63	0.826385	0.99666	no	-0.275114			Gm9945	1.07167	0.999303	no	0.0998597
Gm47113	0.826385	0.996658	no	-0.275114			Spp1	1.07167	0.999292	no	0.0998597
Tat	0.826385	0.996654	no	-0.275114			Nav3	0.867542	0.999245	no	-0.204995
Prss30	0.826385	0.996654	no	-0.275114			Cck	0.867542	0.999245	no	-0.204995
Gm49256	0.826385	0.996653	no	-0.275114			Gm49396	0.867542	0.999244	no	-0.204995
Gm17276	0.826385	0.996652	no	-0.275114			Cp	0.867542	0.999244	no	-0.204995
Aoah	0.826385	0.996651	no	-0.275114			Ube2ql1	0.867542	0.999242	no	-0.204995
Klrb1a	0.826385	0.996646	no	-0.275114			Asprv1	0.867542	0.999242	no	-0.204995
Sephs1	0.990034	0.996646	no	-0.0144501			Igsf21	0.867542	0.999241	no	-0.204995
4930562F07Rik	0.826385	0.996645	no	-0.275114			Pcdhga4	0.867542	0.999241	no	-0.204995
Fn1	1.03917	0.996636	no	0.0554276			Cga	0.867542	0.999241	no	-0.204995
Cnbd2	1.0625	0.996626	no	0.0874564			Siglec1	0.867542	0.999241	no	-0.204995
Wrn	1.01681	0.996614	no	0.0240432			2310026L22Rik	0.867542	0.999241	no	-0.204995
E330018M18Rik	0.901511	0.996597	no	-0.149583			Pnldc1	0.867542	0.99924	no	-0.204995
4831440D22Rik	0.970104	0.996593	no	-0.0437881			Gm26538	0.867542	0.99924	no	-0.204995
Tbx6	0.901511	0.996583	no	-0.149583			Gm28731	0.867542	0.99924	no	-0.204995
Gca	1.02632	0.996573	no	0.0374766			Cd38	0.867542	0.99924	no	-0.204995
P2ry2	0.901511	0.996566	no	-0.149583			Chst5	0.867542	0.99924	no	-0.204995
Gm26666	1.03298	0.996548	no	0.0468145			Entpd1	0.867542	0.99924	no	-0.204995
Fam166b	1.23958	0.996545	no	0.309849			Rhox5	0.867542	0.99924	no	-0.204995
Cfap157	1.23958	0.996541	no	0.309849			Atp2a3	0.867542	0.99924	no	-0.204995
Prss56	1.23958	0.996539	no	0.309849			4930431P22Rik	0.867542	0.99924	no	-0.204995
Msmb	1.23958	0.996537	no	0.309849			Palm2	0.867542	0.999239	no	-0.204995
Xntrpc	1.23958	0.996537	no	0.309849			Gm15567	0.867542	0.999239	no	-0.204995
Bcl6b	1.23958	0.996535	no	0.309849			Cldn6	0.867542	0.999239	no	-0.204995
Them5	1.23958	0.996534	no	0.309849			Gm128	0.867542	0.999239	no	-0.204995
Nps	1.23958	0.996534	no	0.309849			Scd3	0.867542	0.999239	no	-0.204995
Gm48969	1.23958	0.996533	no	0.309849			Jph4	0.867542	0.999239	no	-0.204995
Fam83h	0.939074	0.996532	no	-0.0906891			AI854703	0.867542	0.999239	no	-0.204995
Ces1e	1.23958	0.996532	no	0.309849			Gm9949	0.867542	0.999239	no	-0.204995
Gm29797	1.23958	0.996531	no	0.309849			Carmil2	0.867542	0.999239	no	-0.204995
4933407L21Rik	1.23958	0.996531	no	0.309849			CT033750.2	0.867542	0.999239	no	-0.204995
A730098A19Rik	1.23958	0.996531	no	0.309849			Dcx	0.867542	0.999239	no	-0.204995
Gm36660	1.23958	0.99653	no	0.309849			Fam228a	0.867542	0.999239	no	-0.204995
Shox2	1.23958	0.99653	no	0.309849			Gm48584	0.867542	0.999239	no	-0.204995
Gimap4	1.23958	0.996529	no	0.309849			2210417A02Rik	0.867542	0.999239	no	-0.204995
Gm45572	1.23958	0.996529	no	0.309849			Gm45669	0.867542	0.999239	no	-0.204995
Ckm	1.23958	0.996529	no	0.309849			Appbp2os	0.867542	0.999239	no	-0.204995
A2ml1	1.23958	0.996528	no	0.309849			Hist2h3c1	0.867542	0.999239	no	-0.204995
Gm15567	1.23958	0.996527	no	0.309849			D830039M14Rik	0.867542	0.999239	no	-0.204995
Gm17949	1.23958	0.996527	no	0.309849			Kcnrg	0.867542	0.999239	no	-0.204995
Olfr729	1.23958	0.996526	no	0.309849			Gm36278	0.867542	0.999239	no	-0.204995
AC163040.1	1.23958	0.996525	no	0.309849			4931409K22Rik	0.867542	0.999239	no	-0.204995
Kcnv2	1.23958	0.996525	no	0.309849			Gm43403	0.867542	0.999239	no	-0.204995
Lin28a	1.23958	0.996525	no	0.309849			Tnnt2	0.867542	0.999239	no	-0.204995
Hgf	1.23958	0.996525	no	0.309849			Gm31513	0.867542	0.999238	no	-0.204995
Gm12843	1.23958	0.996524	no	0.309849			Gm42417	0.867542	0.999238	no	-0.204995
Gm16754	1.23958	0.996524	no	0.309849			Gm43069	0.867542	0.999238	no	-0.204995
Sall4	1.23958	0.996524	no	0.309849			Gm44037	0.867542	0.999238	no	-0.204995
Rimbp2	1.23958	0.996523	no	0.309849			Coro6	0.867542	0.999238	no	-0.204995
Rufy4	1.23958	0.996523	no	0.309849			Egfem1	0.867542	0.999237	no	-0.204995
Gm10824	1.23958	0.996522	no	0.309849			Dnaaf1	0.867542	0.999236	no	-0.204995
Gm45169	1.23958	0.996522	no	0.309849			4930401G09Rik	0.973938	0.999236	no	-0.0380976
Vmn2r18	1.23958	0.996521	no	0.309849			9330179D12Rik	0.867542	0.999236	no	-0.204995
Gm20605	1.23958	0.996519	no	0.309849			Rhox2a	0.867542	0.999235	no	-0.204995
Gm16010	1.23958	0.996519	no	0.309849			Gm13861	0.867542	0.999235	no	-0.204995
Clps	1.23958	0.996519	no	0.309849			P2rx1	0.867542	0.999235	no	-0.204995
Gm28192	1.23958	0.996518	no	0.309849			9530027J09Rik	0.867542	0.999235	no	-0.204995
Gm17767	1.23958	0.996518	no	0.309849			Gm21972	0.867542	0.999235	no	-0.204995
Gm26538	1.23958	0.996518	no	0.309849			Grm1	0.867542	0.999234	no	-0.204995
Cpne1	1.23958	0.996517	no	0.309849			Hus1b	0.867542	0.999234	no	-0.204995
Fbxw21	1.23958	0.996517	no	0.309849			A730056A06Rik	0.867542	0.999234	no	-0.204995
Hoxa4	1.23958	0.996517	no	0.309849			Serpinc1	0.867542	0.999233	no	-0.204995
Gm47400	1.23958	0.996516	no	0.309849			Gstm3	0.957287	0.9992	no	-0.0629759
Gm26867	1.23958	0.996516	no	0.309849			1700113A16Rik	1.0282	0.999193	no	0.0401176
Prss34	1.23958	0.996514	no	0.309849			Siglece	1.11541	0.999191	no	0.157575
1700125H20Rik	1.23958	0.996513	no	0.309849			Chn1os3	1.11541	0.99919	no	0.157575
Gm44623	1.23958	0.996513	no	0.309849			Lhfpl4	1.11541	0.999189	no	0.157575
Wdfy4	1.23958	0.99651	no	0.309849			Zswim5	1.11541	0.999189	no	0.157575
Gm13375	1.23958	0.996504	no	0.309849			Kri1	1.02128	0.999188	no	0.0303832
Epb41l4aos	0.988025	0.996493	no	-0.01738			Spry4	0.963935	0.999183	no	-0.0529918
1700086O06Rik	1.01251	0.996468	no	0.0179333			Cntrl	1.00063	0.999181	no	0.000909419
Tnfrsf19	0.993847	0.996466	no	-0.00890498			Zfp809	1.02177	0.999161	no	0.0310725
Zswim4	0.966576	0.996455	no	-0.0490456			Zfp952	0.975984	0.999161	no	-0.0350699
Afap1l1	1.03167	0.996417	no	0.0449755			Sfn	1.03623	0.999148	no	0.0513449
Tmem18	1.01003	0.996412	no	0.014393			Platr26	0.980699	0.999135	no	-0.0281171
Fam212b	0.918206	0.996406	no	-0.123111			Ttll13	0.980699	0.999111	no	-0.0281171
1500035N22Rik	0.918206	0.9964	no	-0.123111			Wipf2	1.01131	0.999093	no	0.0162194
Mansc4	1.00347	0.996396	no	0.00499428			Synpr	1.02325	0.999078	no	0.0331649
Krt90	0.918206	0.996392	no	-0.123111			Traf5	1.05018	0.999061	no	0.0706396
Slc2a12	0.929683	0.996389	no	-0.105189			Irgq	0.970154	0.999058	no	-0.043714
Awat2	0.918206	0.996388	no	-0.123111			Drc3	1.05018	0.999019	no	0.0706396
Spink13	0.918206	0.996386	no	-0.123111			Uchl4	1.01213	0.999012	no	0.0173975
Ccdc151	0.918206	0.996377	no	-0.123111			Pus7l	1.05512	0.998996	no	0.0774049
Fbxl19	1.0285	0.996359	no	0.0405477			Zfp747	0.965293	0.998975	no	-0.0509613
Mtmr6	0.982776	0.996355	no	-0.0250649			Pdgfra	0.954296	0.99897	no	-0.0674914
Gm21781	0.994924	0.996351	no	-0.00734131			1700008O03Rik	0.963935	0.998965	no	-0.0529918
Tec	1.00347	0.996346	no	0.00499428			Pecam1	0.972698	0.998951	no	-0.0399356
Gm32352	0.889953	0.996332	no	-0.168198			Mycn	1.00175	0.998948	no	0.00251836
Prss12	1.05176	0.996307	no	0.0728097			Jag1	1.07167	0.998942	no	0.0998597
Gm15867	1.00347	0.996302	no	0.00499428			Hao2	1.07167	0.998942	no	0.0998597
Il7	1.03298	0.996286	no	0.0468145			Tjap1	0.99859	0.99894	no	-0.0020351
Gm14565	1.0743	0.996285	no	0.103398			Fmod	1.02914	0.998928	no	0.041443
Gm46218	1.00761	0.9962	no	0.0109374			Nup188	0.974576	0.998913	no	-0.0371532
Adcy9	1.00036	0.996162	no	0.000520807			Polr3a	0.981829	0.998875	no	-0.0264567
Plpp7	1.01611	0.996153	no	0.0230526			Carmn	1.1278	0.998861	no	0.173517
Zfp777	0.970772	0.996091	no	-0.0427952			Ogg1	0.975984	0.998857	no	-0.0350699
Zfp963	0.969625	0.996081	no	-0.0445007			Dkk3	0.96133	0.998852	no	-0.0568962
Ccnf	1.06027	0.99607	no	0.0844288			Tmem240	0.963935	0.998851	no	-0.0529918
Coch	0.978364	0.996066	no	-0.0315566			Zfp853	0.94409	0.998823	no	-0.0830044
Mybl1	0.905089	0.995985	no	-0.143869			Atp6v1g2	0.983214	0.998817	no	-0.0244226
Elavl2	0.999224	0.995973	no	-0.00112002			Tctn3	1.03877	0.998803	no	0.0548722
Thoc2	1.0059	0.99597	no	0.00848772			Mtmr11	1.03316	0.998789	no	0.0470684
Rbbp4	0.999527	0.995951	no	-0.000682244			Primpol	1.03141	0.998761	no	0.044619
Fam76a	1.00189	0.99595	no	0.00272825			Nepro	1.03021	0.998751	no	0.0429326
Gm15775	1.15694	0.995919	no	0.210313			Ttll8	1.01712	0.998725	no	0.024487
Sun2	0.973234	0.995918	no	-0.0391411			Nphp3	0.998682	0.998722	no	-0.00190301
Prr23a3	1.15694	0.995893	no	0.210313			AW146154	0.99419	0.998705	no	-0.00840621
Gm10220	1.15694	0.995889	no	0.210313			Mthfs	1.00918	0.998659	no	0.0131853
Pmel	0.901511	0.995888	no	-0.149583			Chn1	0.983214	0.99864	no	-0.0244226
Atp2c2	1.15694	0.995883	no	0.210313			Gm3854	1.05512	0.998638	no	0.0774049
Dcaf12l1	1.01158	0.995876	no	0.0166082			Tcaf2	1.02064	0.998621	no	0.0294704
Arap3	1.15694	0.995875	no	0.210313			Gm2564	0.867542	0.998611	no	-0.204995
2700016F22Rik	0.920293	0.995866	no	-0.119835			Tmppe	0.867542	0.998609	no	-0.204995
1700084C06Rik	0.909024	0.99583	no	-0.13761			Gm15337	0.867542	0.998609	no	-0.204995
Gm15895	1.0743	0.995822	no	0.103398			Foxr1	0.867542	0.998606	no	-0.204995
Gm31834	0.906358	0.995809	no	-0.141847			Pcdhb18	0.867542	0.998606	no	-0.204995
Spata13	0.93657	0.995774	no	-0.0945414			Gm11630	0.867542	0.998605	no	-0.204995
Marveld3	1.06944	0.995755	no	0.0968551			Gm28959	0.867542	0.998605	no	-0.204995
Spic	0.895251	0.995731	no	-0.159636			Itgb3	0.867542	0.998603	no	-0.204995
Lmf2	0.99623	0.995718	no	-0.00544995			Gm44175	0.867542	0.998603	no	-0.204995
Appbp2os	0.885413	0.995709	no	-0.175578			Myh7b	0.867542	0.998603	no	-0.204995
Gm17590	0.885413	0.995707	no	-0.175578			Oacyl	0.867542	0.998603	no	-0.204995
Tex12	0.968865	0.995702	no	-0.0456318			Myh2	0.867542	0.998603	no	-0.204995
Itga2	0.885413	0.995679	no	-0.175578			Trim66	0.867542	0.998603	no	-0.204995
Olfr889	0.885413	0.995679	no	-0.175578			Gm21680	0.867542	0.998603	no	-0.204995
F830016B08Rik	0.895251	0.99567	no	-0.159636			Ubash3a	0.867542	0.998603	no	-0.204995
Kng2	0.885413	0.995662	no	-0.175578			Gm14005	0.867542	0.998601	no	-0.204995
Igf1	1.00664	0.995607	no	0.00954969			B430219N15Rik	0.867542	0.998601	no	-0.204995
Fat1	1.02221	0.995599	no	0.0316932			Stpg2	0.867542	0.998599	no	-0.204995
Dyx1c1	1.03525	0.995579	no	0.0499817			Gnrhr	0.867542	0.998597	no	-0.204995
Tnfrsf4	1.13628	0.995565	no	0.184318			Gm26789	0.867542	0.998597	no	-0.204995
L1td1	1.02623	0.995532	no	0.0373541			AC101921.1	0.867542	0.998597	no	-0.204995
Tnfrsf11b	1.10185	0.995507	no	0.139924			Nr1h3	0.867542	0.998597	no	-0.204995
Fank1	0.920293	0.9955	no	-0.119835			Plpp3	1.00591	0.998596	no	0.00850571
Ereg	1.03779	0.995488	no	0.0535091			Zyg11a	0.867542	0.998593	no	-0.204995
Pfkfb3	1.02908	0.995469	no	0.04136			Tnnt3	0.867542	0.998587	no	-0.204995
Slc4a5	1.07124	0.995467	no	0.0992819			Zfp354b	1.06774	0.998532	no	0.0945654
Clec4n	0.94444	0.995465	no	-0.0824686			Gm13256	0.963935	0.998523	no	-0.0529918
Cdh22	0.94444	0.995458	no	-0.0824686			Zfp961	1.02064	0.998486	no	0.0294704
4930537H20Rik	0.94444	0.995456	no	-0.0824686			Ccdc166	0.968239	0.998486	no	-0.0465655
Smg8	0.982728	0.99545	no	-0.0251354			Synpo2	1.09889	0.99848	no	0.136042
Gm31812	1.07622	0.995418	no	0.105977			Slc8b1	0.975984	0.998472	no	-0.0350699
Bnip3	0.994245	0.995417	no	-0.00832709			Hist1h3i	1.04399	0.998447	no	0.0621092
Tbc1d16	1.00382	0.995395	no	0.00550034			Phf24	0.934276	0.998433	no	-0.0980797
Plxnd1	1.02449	0.995377	no	0.0349077			Pwp2	0.999991	0.998431	no	-1.3142e-05
5033403F01Rik	1.08933	0.995347	no	0.123436			Gm34934	0.967643	0.99842	no	-0.0474536
Mtus2	1.03398	0.995341	no	0.0482077			Rdh5	1.04105	0.998399	no	0.0580395
AI606181	0.93657	0.995327	no	-0.0945414			Ect2	1.00452	0.998379	no	0.00650923
Bcl3	0.95723	0.995324	no	-0.0630632			Celf3	0.964766	0.998352	no	-0.0517486
Shisa7	1.11382	0.99529	no	0.155521			Taf9b	0.979483	0.998337	no	-0.0299082
Nrk	1.04774	0.995259	no	0.0672786			Sp2	0.999408	0.998335	no	-0.000854163
Aftph	0.99242	0.995258	no	-0.0109767			Adamtsl5	1.03545	0.998331	no	0.0502622
Ttc12	0.968167	0.995237	no	-0.0466722			Pik3ip1	0.989504	0.998312	no	-0.0152227
Card10	1.10185	0.995227	no	0.139924			Padi1	0.985843	0.998287	no	-0.0205703
Gm47761	1.13628	0.995224	no	0.184318			A930033H14Rik	0.965612	0.998242	no	-0.0504849
Gm10814	0.878034	0.99522	no	-0.187651			Gpt2	0.987446	0.998206	no	-0.0182264
Gdpd3	0.918206	0.995207	no	-0.123111			Pwwp2b	1.03914	0.998195	no	0.0553948
Srpx2	1.01869	0.995202	no	0.0267133			Ppp1r15b	1.02894	0.998172	no	0.0411657
Akna	0.929683	0.995197	no	-0.105189			Zfp446	0.979083	0.998165	no	-0.0304971
Prpf4b	1.0072	0.995174	no	0.0103485			Arhgef15	1.15672	0.998131	no	0.210043
E130102H24Rik	0.947093	0.995159	no	-0.0784217			Hapln3	1.15672	0.99813	no	0.210043
Stk26	0.99234	0.995137	no	-0.0110941			Nrip3	1.15672	0.99813	no	0.210043
Gm26764	0.909024	0.995126	no	-0.13761			Wdr75	0.979575	0.998115	no	-0.0297717
Pcdhb10	0.909024	0.995117	no	-0.13761			1110008L16Rik	1.00261	0.998097	no	0.00375786
Pdzph1	0.909024	0.995108	no	-0.13761			Cntnap1	1.05018	0.99808	no	0.0706396
Tnfaip8l2	0.909024	0.995105	no	-0.13761			Nbea	0.969606	0.99806	no	-0.0445302
Rhox5	0.909024	0.995105	no	-0.13761			Prex1	1.01566	0.998038	no	0.0224156
Lrp8	0.909024	0.995102	no	-0.13761			Syt9	0.955553	0.998015	no	-0.0655918
Caln1	0.909024	0.9951	no	-0.13761			1700030J22Rik	0.929509	0.998013	no	-0.105459
Rnf212	0.909024	0.995089	no	-0.13761			Cxxc4	0.929509	0.997999	no	-0.105459
Osbp2	0.909024	0.995085	no	-0.13761			Lonrf2	0.931804	0.99792	no	-0.101901
AA543186	0.903859	0.995033	no	-0.145831			Gm11940	1.04828	0.997912	no	0.0680236
Chpf2	0.99602	0.994987	no	-0.00575359			Chmp1b	1.01892	0.997912	no	0.0270477
Dnah11	0.881478	0.994973	no	-0.182004			Amer2	0.921763	0.997907	no	-0.117532
Gm20219	0.874996	0.994935	no	-0.192651			Ccdc149	1.05682	0.997886	no	0.0797346
Radil	0.874996	0.994931	no	-0.192651			Gm21781	1.06274	0.997881	no	0.0877869
Efcc1	1.19367	0.994929	no	0.255401			Pex2	0.995823	0.997868	no	-0.00603901
Ctss	0.874996	0.994929	no	-0.192651			Trpc5	0.867542	0.997857	no	-0.204995
Gm9796	0.826385	0.994926	no	-0.275114			Vwa3a	0.867542	0.997856	no	-0.204995
Nsun7	0.826385	0.994905	no	-0.275114			Grid2	0.867542	0.997854	no	-0.204995
Tchh	0.960269	0.994904	no	-0.0584897			Plcxd2	0.867542	0.997852	no	-0.204995
Gm34093	0.826385	0.994895	no	-0.275114			3010003L21Rik	1.0095	0.997851	no	0.0136454
Gm16299	0.826385	0.994894	no	-0.275114			Gm15853	0.867542	0.997851	no	-0.204995
Kbtbd6	0.826385	0.994894	no	-0.275114			Ppp1r3d	0.867542	0.997851	no	-0.204995
Grm5	0.826385	0.994892	no	-0.275114			Tmem72	0.867542	0.997851	no	-0.204995
Gm26945	0.826385	0.994892	no	-0.275114			Phf2os1	0.867542	0.99785	no	-0.204995
Fgf22	0.826385	0.994885	no	-0.275114			Elobl	0.867542	0.997849	no	-0.204995
4933408N05Rik	0.826385	0.994883	no	-0.275114			Gm13306	0.867542	0.997849	no	-0.204995
Tuba8	0.826385	0.994882	no	-0.275114			Catspere2	0.867542	0.997848	no	-0.204995
Gm42980	0.826385	0.994878	no	-0.275114			Gm33148	0.867542	0.997848	no	-0.204995
Rspo2	0.826385	0.994878	no	-0.275114			Syp	0.867542	0.997848	no	-0.204995
Rxfp2	0.826385	0.994877	no	-0.275114			Slco2a1	0.867542	0.997846	no	-0.204995
9930111J21Rik2	0.826385	0.994877	no	-0.275114			Gm26725	0.867542	0.997844	no	-0.204995
Vav1	0.826385	0.994876	no	-0.275114			1700028P14Rik	0.867542	0.997844	no	-0.204995
Ak1	1.00766	0.994875	no	0.0110044			Inpp5j	0.867542	0.997844	no	-0.204995
Ces1g	0.826385	0.994873	no	-0.275114			Wfdc10	1.00481	0.997838	no	0.00692421
Xlr5c	0.826385	0.994873	no	-0.275114			Adssl1	0.936945	0.997825	no	-0.0939636
Ankrd55	0.826385	0.994867	no	-0.275114			Lpar1	1.04912	0.997792	no	0.0691801
Vmn1r4	0.826385	0.994865	no	-0.275114			Dis3l	1.04523	0.997781	no	0.0638219
Duxbl3	0.826385	0.99486	no	-0.275114			Edn2	0.991012	0.997759	no	-0.0130254
Gm44096	0.959197	0.994813	no	-0.0601007			St6gal1	1.03955	0.997735	no	0.0559652
Myo10	1.00391	0.994788	no	0.00562277			1500002C15Rik	1.02064	0.997732	no	0.0294704
Pcdhb18	1.05594	0.994741	no	0.0785233			4930524O07Rik	1.02064	0.997732	no	0.0294704
Zfp874b	0.950018	0.994646	no	-0.0739738			Igsf23	1.04912	0.99773	no	0.0691801
Adgre5	1.02908	0.994638	no	0.04136			Enkur	0.954296	0.997726	no	-0.0674914
Itpr3	0.952139	0.994592	no	-0.0707551			D2hgdh	0.977357	0.997719	no	-0.0330422
Stradb	1.01644	0.994569	no	0.0235276			Dusp26	0.939837	0.997703	no	-0.0895177
Rad1	1.02327	0.994551	no	0.0331826			Plekhm1	0.943642	0.997655	no	-0.0836886
Stpg1	1.13628	0.99455	no	0.184318			Zcchc4	0.963118	0.997645	no	-0.0542149
Gm49373	1.13628	0.994528	no	0.184318			Cyp4f13	0.998649	0.9976	no	-0.00194987
Fbxo10	1.02701	0.994527	no	0.038451			Klf10	0.99668	0.997591	no	-0.0047982
Catsperz	1.13628	0.994524	no	0.184318			Pou2f2	0.925378	0.997574	no	-0.111885
Dnmt3b	1.03391	0.994522	no	0.0481078			Lcp1	0.94233	0.997573	no	-0.085696
Ift172	0.968865	0.994474	no	-0.0456318			Alg13	1.02608	0.997562	no	0.0371394
Klhl14	1.0743	0.994472	no	0.103398			Pde7b	1.07785	0.997511	no	0.108163
Hpca	0.872296	0.994468	no	-0.197111			Mtmr12	0.956979	0.997505	no	-0.0634407
Slc7a14	0.898245	0.994446	no	-0.154819			Pitrm1	0.997673	0.997505	no	-0.00336102
Pde9a	1.08285	0.994438	no	0.114833			Zfp110	1.02765	0.997495	no	0.0393434
Tmem158	0.98487	0.994423	no	-0.0219947			Fbxo28	1.02023	0.997462	no	0.0288932
Cnpy1	1.07789	0.9944	no	0.108215			Col6a6	0.962429	0.997442	no	-0.0552478
Kntc1	1.00716	0.994364	no	0.0102886			Gm5608	0.934276	0.997415	no	-0.0980797
Ppp1r14c	1.09013	0.994331	no	0.124494			Mtfmt	1.00002	0.997413	no	3.39226e-05
Nup62cl	0.933016	0.994305	no	-0.100027			Cyp2r1	0.934276	0.997365	no	-0.0980797
Gm4779	0.899302	0.994303	no	-0.153123			Prox2	0.934276	0.99736	no	-0.0980797
Ifnlr1	1.12152	0.994235	no	0.165459			Hs1bp3	0.98954	0.997339	no	-0.0151703
Urb1	0.93512	0.994224	no	-0.0967764			Mark1	0.980001	0.997312	no	-0.029145
Kctd8	0.931881	0.994216	no	-0.101782			Syn3	0.929509	0.9973	no	-0.105459
Rhpn1	0.940369	0.994158	no	-0.0887005			1700007K13Rik	0.929509	0.997273	no	-0.105459
Ajuba	1.02059	0.99414	no	0.0293974			Gm10734	0.975984	0.9972	no	-0.0350699
Tdrd7	0.980201	0.994135	no	-0.0288498			Gm35696	0.931804	0.997186	no	-0.101901
4930540M05Rik	1.05594	0.994127	no	0.0785233			Tmem178	0.997056	0.997179	no	-0.00425313
Kcnk3	1.01709	0.994118	no	0.0244466			1810010H24Rik	1.0693	0.997179	no	0.0966608
4930452G13Rik	1.05594	0.994085	no	0.0785233			Gm16316	0.931804	0.997158	no	-0.101901
Aloxe3	0.926553	0.994021	no	-0.110054			C1rl	1.04272	0.997138	no	0.0603497
Rasgrp3	1.02227	0.994011	no	0.0317751			Proca1	1.04312	0.99713	no	0.0608992
Rab37	1.03298	0.99401	no	0.0468145			4930579G24Rik	0.97334	0.997121	no	-0.0389849
Pcdhb15	1.03298	0.994006	no	0.0468145			Gm15510	1.15672	0.997044	no	0.210043
Ttll11	1.03298	0.994003	no	0.0468145			BC051077	0.908853	0.997041	no	-0.137881
Gm48079	1.03298	0.994	no	0.0468145			Caskin1	0.908853	0.997041	no	-0.137881
Morc1	1.15694	0.993977	no	0.210313			Gpha2	1.02391	0.997025	no	0.0340938
Scrn3	0.985863	0.99397	no	-0.0205408			Sez6l2	0.867542	0.997014	no	-0.204995
Mdga2	1.01709	0.993961	no	0.0244466			Ces1f	0.867542	0.997008	no	-0.204995
1110002L01Rik	0.956525	0.993957	no	-0.064126			Gm4969	0.867542	0.997004	no	-0.204995
Fbxo47	1.01709	0.993957	no	0.0244466			Ptpn7	0.867542	0.997001	no	-0.204995
Syngr4	1.15694	0.993949	no	0.210313			Trim50	0.867542	0.997001	no	-0.204995
P2ry1	1.15694	0.993923	no	0.210313			Lefty2	0.867542	0.997	no	-0.204995
Lrr1	0.956014	0.99392	no	-0.0648959			Ccdc78	0.867542	0.996999	no	-0.204995
Gm15879	0.991662	0.993915	no	-0.0120792			Hist1h4a	0.867542	0.996999	no	-0.204995
Gm26819	0.991662	0.993913	no	-0.0120792			Dact3	0.941375	0.996995	no	-0.0871584
Cfap53	1.10185	0.993848	no	0.139924			Gm48079	1.21456	0.996965	no	0.280432
Rnf170	0.981463	0.993846	no	-0.0269949			Gm9889	1.21456	0.996955	no	0.280432
Dock6	1.02314	0.993835	no	0.0330087			Fbxw10	1.21456	0.996955	no	0.280432
Gm19461	0.950343	0.993823	no	-0.0734798			Plb1	1.21456	0.996955	no	0.280432
Gm35696	0.901511	0.993762	no	-0.149583			Mctp2	0.946409	0.996953	no	-0.079464
Rbm4b	0.994449	0.993758	no	-0.00803033			Sox6os	0.95218	0.996952	no	-0.0706938
Gm1976	0.96206	0.993738	no	-0.0558006			Cxcl14	1.21456	0.99695	no	0.280432
Rnf128	1.01829	0.993735	no	0.0261469			Hapln1	1.21456	0.996949	no	0.280432
Mppe1	1.07207	0.99372	no	0.100395			Ushbp1	1.13448	0.996949	no	0.182028
Traf5	1.06698	0.993702	no	0.093531			Mir17hg	1.13448	0.996949	no	0.182028
Slc35e4	1.00735	0.993625	no	0.0105586			Cyp17a1	0.946409	0.996947	no	-0.079464
Trim21	0.988711	0.993565	no	-0.0163794			Adam17	1.02672	0.996942	no	0.0380481
Vsig10l	0.988711	0.993565	no	-0.0163794			Abcc9	1.13448	0.996924	no	0.182028
Catsper3	0.867704	0.99353	no	-0.204724			Pigg	1.07301	0.996914	no	0.101666
Gpr173	1.00768	0.993529	no	0.0110433			Smim22	0.984162	0.99683	no	-0.0230321
Casp7	1.01268	0.99351	no	0.0181786			Sesn1	1.01782	0.996826	no	0.025489
Tmem30a	0.98357	0.993431	no	-0.0239009			Pcdhga10	0.929509	0.996821	no	-0.105459
Rnf144a	1.02373	0.993397	no	0.0338366			Phlda2	0.929509	0.996802	no	-0.105459
Slc18b1	1.03298	0.993396	no	0.0468145			Hacl1	0.959985	0.9968	no	-0.0589166
Tnnt3	0.972218	0.993378	no	-0.0406484			S1pr3	0.906975	0.996793	no	-0.140865
Ccl21a	0.929683	0.993377	no	-0.105189			Fam46a	1.06033	0.996751	no	0.0845117
Syne3	0.929683	0.993365	no	-0.105189			Arhgap31	0.987663	0.996717	no	-0.0179093
Fgf7	0.929683	0.993351	no	-0.105189			Slc22a21	0.93102	0.996715	no	-0.103115
Hotairm1	1.10185	0.993344	no	0.139924			Zhx2	0.960493	0.996703	no	-0.0581535
Prdm1	0.929683	0.993334	no	-0.105189			Gm4924	0.963309	0.996698	no	-0.0539289
Ly6c2	0.922797	0.99331	no	-0.115915			Tcim	1.01502	0.996689	no	0.0215136
Rab3il1	0.986566	0.993309	no	-0.0195131			Clip2	0.950165	0.996665	no	-0.0737503
Myo19	0.950062	0.993276	no	-0.0739065			Ccdc65	0.905261	0.996658	no	-0.143594
1300017J02Rik	1.05176	0.993274	no	0.0728097			Rabgef1	0.988339	0.996651	no	-0.0169225
Gm20075	1.08463	0.993265	no	0.117204			Zfp991	1.03134	0.996629	no	0.0445247
Map3k21	0.958607	0.993241	no	-0.0609888			Setd1a	1.03392	0.996623	no	0.0481241
Ryr1	0.958607	0.993221	no	-0.0609888			Slc33a1	0.970108	0.996606	no	-0.0437823
Dsc2	0.967741	0.993213	no	-0.0473077			Simc1	1.02914	0.996595	no	0.041443
Nkain3	0.967157	0.993152	no	-0.0481773			Agl	0.998987	0.996588	no	-0.00146149
Vac14	1.03232	0.993151	no	0.0458923			Riiad1	1.0168	0.996567	no	0.0240306
Gm12052	0.991662	0.993145	no	-0.0120792			Lrrc18	0.905261	0.996565	no	-0.143594
1700067K01Rik	0.991662	0.993141	no	-0.0120792			Gm45765	0.998987	0.996538	no	-0.00146149
Ovol2	0.991662	0.993131	no	-0.0120792			Rnf128	1.01191	0.996519	no	0.0170857
Ppard	0.964116	0.993092	no	-0.0527212			Cdyl2	0.95241	0.996485	no	-0.0703454
Schip1	1.02425	0.993092	no	0.0345709			Agbl2	0.927372	0.996417	no	-0.10878
9330020H09Rik	0.989463	0.993073	no	-0.0152817			Ngef	0.927372	0.996397	no	-0.10878
Tsga10	1.04125	0.993031	no	0.0583101			Bclaf3	1.00404	0.996351	no	0.00582119
Rin3	1.01623	0.993012	no	0.0232276			Gm27030	1.02064	0.996332	no	0.0294704
Sdk1	1.07207	0.992971	no	0.100395			Dmac2	1.0283	0.99631	no	0.0402617
Col11a2	0.826385	0.992927	no	-0.275114			Zfp53	1.00018	0.996308	no	0.000263195
Gm4262	0.826385	0.992911	no	-0.275114			Poc1b	0.967918	0.996238	no	-0.0470425
Fam83e	0.826385	0.992904	no	-0.275114			Zfp959	1.03914	0.99623	no	0.0553948
Ina	0.826385	0.992903	no	-0.275114			Tln2	0.985636	0.996219	no	-0.0208725
E130101E03Rik	0.826385	0.992898	no	-0.275114			Sntb1	0.963935	0.996148	no	-0.0529918
Jdp2	0.826385	0.992896	no	-0.275114			Setmar	0.986616	0.996134	no	-0.0194392
AC163018.1	0.826385	0.992885	no	-0.275114			Rundc3a	0.867542	0.996098	no	-0.204995
Gpd1	0.826385	0.992885	no	-0.275114			Abhd8	1.01017	0.99609	no	0.0145946
Tmem120b	1.0625	0.992878	no	0.0874564			Sox15	0.867542	0.996085	no	-0.204995
Gm45902	1.07963	0.992878	no	0.11054			Il20ra	0.867542	0.996072	no	-0.204995
Dusp3	0.98851	0.992877	no	-0.0166728			Bin2	0.867542	0.996066	no	-0.204995
1700064M15Rik	0.826385	0.992868	no	-0.275114			Per2	0.867542	0.996038	no	-0.204995
Fam19a2	0.826385	0.992867	no	-0.275114			Sec24c	0.975984	0.99601	no	-0.0350699
Vsig1	0.826385	0.992864	no	-0.275114			Gpc4	0.990649	0.996008	no	-0.0135546
Cdr2	0.93657	0.992861	no	-0.0945414			Cyp26b1	0.963935	0.995981	no	-0.0529918
Stra6	1.02842	0.992857	no	0.0404319			Pcdhb9	0.963935	0.995981	no	-0.0529918
Gm38079	0.826385	0.992854	no	-0.275114			Fam78a	0.963935	0.995981	no	-0.0529918
Sash3	0.826385	0.992851	no	-0.275114			Fam221b	0.963935	0.995974	no	-0.0529918
Tsc1	0.991662	0.992791	no	-0.0120792			Gm33497	0.963935	0.995974	no	-0.0529918
Slc2a4	1.10185	0.992791	no	0.139924			Dock5	1.10853	0.995973	no	0.148642
Hadha	0.989188	0.992737	no	-0.0156833			AC157583.2	1.04105	0.995965	no	0.0580395
Cog6	0.982307	0.992698	no	-0.0257542			D130040H23Rik	1.00101	0.995935	no	0.001456
Cdcp1	1.07124	0.992647	no	0.0992819			Pcdhb20	0.969606	0.995922	no	-0.0445302
2310001H17Rik	0.922797	0.992604	no	-0.115915			Abat	0.996471	0.995913	no	-0.00510006
Ehhadh	0.897218	0.992572	no	-0.156469			Iars	0.971647	0.995905	no	-0.0414961
Ccdc120	1.00801	0.992554	no	0.0115076			Zfp709	1.0654	0.995856	no	0.0913981
Gm20703	0.932635	0.992539	no	-0.100616			Gdpd3	0.969606	0.995783	no	-0.0445302
Adap1	0.865737	0.992525	no	-0.207999			Agtpbp1	1.00775	0.995746	no	0.0111386
Elovl5	1.01108	0.992524	no	0.0158984			Tdrd1	0.899673	0.995743	no	-0.152527
9330185C12Rik	1.11382	0.99248	no	0.155521			Snapc3	0.992617	0.995738	no	-0.0106912
C330021F23Rik	1.1412	0.99248	no	0.19055			Carm1	1.02877	0.995681	no	0.0409153
Syvn1	1.01851	0.992455	no	0.0264554			Xkr8	0.954296	0.995662	no	-0.0674914
Etohd2	1.06477	0.992454	no	0.0905358			Zfand4	1.05732	0.995644	no	0.0804073
9130023H24Rik	0.955508	0.992424	no	-0.0656603			Egfr	0.938362	0.995634	no	-0.0917843
4930426I24Rik	1.05364	0.992418	no	0.0753836			Zfp879	0.923512	0.995623	no	-0.114797
Acvr1	0.9469	0.992413	no	-0.0787164			Slc20a1	1.05662	0.995612	no	0.0794585
Usp26	1.23958	0.992391	no	0.309849			Tnxb	0.968615	0.99561	no	-0.0460054
C2cd4b	1.23958	0.992385	no	0.309849			Lrriq3	1.01213	0.995596	no	0.0173975
Grap2	1.23958	0.992368	no	0.309849			Gm26609	1.15672	0.995583	no	0.210043
Rufy2	0.996476	0.992368	no	-0.0050928			Scfd2	1.00697	0.995573	no	0.010018
Fmnl3	0.947689	0.9923	no	-0.0775137			Zfp300	1.06997	0.995571	no	0.0975679
Grk4	0.947912	0.992235	no	-0.0771743			Slx4	0.94298	0.995399	no	-0.0847006
Purg	0.972218	0.992227	no	-0.0406484			A830018L16Rik	0.988034	0.995396	no	-0.0173679
Maob	0.954934	0.99222	no	-0.066527			Pgap2	0.983714	0.995327	no	-0.0236896
Tmem39a	0.97595	0.992186	no	-0.0351203			Gm47439	1.03021	0.995281	no	0.0429326
Stat5a	0.97942	0.99217	no	-0.0300011			Reln	1.08443	0.995271	no	0.116933
Fermt3	0.863948	0.992114	no	-0.210983			Slc39a8	1.02894	0.995268	no	0.0411657
Abcb10	0.969586	0.992102	no	-0.0445599			Gm47448	0.899673	0.995245	no	-0.152527
Gm765	0.863948	0.992089	no	-0.210983			Gm15491	1.06774	0.995225	no	0.0945654
Rapgef3os2	1.10185	0.991955	no	0.139924			Isx	1.08	0.995197	no	0.111033
Dusp18	0.983933	0.991932	no	-0.0233673			Ccdc71l	0.94787	0.995189	no	-0.0772393
Acss2	1.02812	0.991896	no	0.040002			Slc9a5	1.06774	0.99517	no	0.0945654
Bcl11a	0.975335	0.991891	no	-0.0360302			Eif4b	1.0118	0.995132	no	0.0169258
Gm34006	0.946786	0.991867	no	-0.0788901			Arsg	0.930636	0.995122	no	-0.103712
4933408B17Rik	1.07054	0.991858	no	0.0983448			Hist1h2af	1.09889	0.995105	no	0.136042
Zfp346	0.967177	0.991826	no	-0.0481485			Ddo	0.867542	0.995104	no	-0.204995
Smc2os	0.991662	0.991745	no	-0.0120792			Cetn4	1.03392	0.995081	no	0.0481241
Nadsyn1	0.943051	0.991738	no	-0.0845917			Gm43703	0.867542	0.995078	no	-0.204995
Whrn	1.07006	0.99171	no	0.0976956			Nrp2	0.867542	0.995045	no	-0.204995
Gm11335	0.891626	0.991627	no	-0.165489			Rnf135	1.02645	0.995043	no	0.0376604
Mesp2	1.02314	0.991618	no	0.0330087			Cyp4f15	0.954296	0.995038	no	-0.0674914
Spaca1	1.07254	0.991607	no	0.101035			Coro2a	0.867542	0.995024	no	-0.204995
4921507P07Rik	1.10185	0.991576	no	0.139924			AB124611	0.867542	0.995006	no	-0.204995
Slc35e1	0.950999	0.991542	no	-0.0724845			AC164424.1	0.968755	0.994958	no	-0.0457963
Gm37748	1.10185	0.991526	no	0.139924			Cntln	1.01184	0.994909	no	0.0169769
Gm15938	1.10185	0.991512	no	0.139924			Slc37a2	1.10686	0.99485	no	0.146477
Alox12	1.10185	0.991509	no	0.139924			Mum1l1	0.983214	0.994831	no	-0.0244226
2022-09-12	1.10185	0.991502	no	0.139924			Sult2b1	1.06774	0.9948	no	0.0945654
Tnpo2	0.966316	0.991487	no	-0.0494326			Stard6	1.06774	0.994792	no	0.0945654
Gm16052	1.05594	0.991477	no	0.0785233			Mcu	1.03109	0.994791	no	0.0441769
Kcnj13	0.929683	0.991464	no	-0.105189			Mucl2	0.89646	0.994771	no	-0.157689
Gml2	1.10185	0.991443	no	0.139924			Otud6b	1.01253	0.994768	no	0.0179715
D830025C05Rik	0.965218	0.991429	no	-0.0510734			Polr3g	1.06774	0.994767	no	0.0945654
Nlrp10	1.07543	0.991415	no	0.104917			Zfp874a	1.00421	0.994727	no	0.00606
Abca8b	0.988953	0.991407	no	-0.0160264			Gm7334	0.954296	0.994674	no	-0.0674914
Zfp882	0.94444	0.991384	no	-0.0824686			Ugt2b36	0.954296	0.994673	no	-0.0674914
Gm31683	0.94444	0.991359	no	-0.0824686			Galnt15	0.954296	0.994672	no	-0.0674914
Sfmbt2	0.964116	0.991328	no	-0.0527212			Gm6213	0.954296	0.994671	no	-0.0674914
Styxl1	0.863948	0.991325	no	-0.210983			Ptprt	1.08443	0.99467	no	0.116933
Gm16845	1.0481	0.991289	no	0.0677741			Pou2f1	1.00022	0.99467	no	0.000324028
Pcnx4	0.992718	0.991228	no	-0.0105436			Mttp	1.01365	0.994648	no	0.0195654
Gm20045	1.04774	0.991208	no	0.0672786			Efhd1	1.01064	0.994625	no	0.0152712
Aph1c	1.04063	0.9912	no	0.0574617			Tor4a	0.990018	0.994545	no	-0.014473
Becn1	1.01003	0.991151	no	0.014393			5730507C01Rik	1.03821	0.994485	no	0.0540923
Spred3	1.08611	0.991122	no	0.119165			Acacb	0.963935	0.994465	no	-0.0529918
Stt3a	0.996173	0.99112	no	-0.0055319			Zfp691	1.07857	0.994439	no	0.109114
Epha10	1.37731	0.991106	no	0.461852			Colq	1.02325	0.994436	no	0.0331649
Pjvk	1.37731	0.991099	no	0.461852			1110034G24Rik	0.977512	0.994422	no	-0.0328139
3830432H09Rik	1.37731	0.991096	no	0.461852			Sfmbt2	0.929509	0.994383	no	-0.105459
Cd300c2	1.37731	0.991096	no	0.461852			Rab15	0.929509	0.994382	no	-0.105459
Gm39214	1.37731	0.991093	no	0.461852			Rnf180	0.984777	0.994376	no	-0.0221308
Ppm1j	1.37731	0.991091	no	0.461852			Fam13a	0.983214	0.994369	no	-0.0244226
Tfe3	0.978768	0.991086	no	-0.0309607			Ranbp17	1.03623	0.994344	no	0.0513449
Paip2b	0.986451	0.991083	no	-0.019681			Notum	1.03021	0.994331	no	0.0429326
A830011K09Rik	0.862315	0.99103	no	-0.213713			Ttll1	1.02588	0.994304	no	0.0368688
Zfp493	1.15694	0.991025	no	0.210313			Rin1	0.921763	0.994259	no	-0.117532
Nanp	0.991662	0.991011	no	-0.0120792			Fam219a	1.08443	0.994248	no	0.116933
Gm45168	1.18793	0.990952	no	0.248448			Hgh1	1.04318	0.994182	no	0.0609868
Cenpl	1.01475	0.990952	no	0.0211278			Afap1l1	1.18301	0.994167	no	0.242464
Adgrg6	0.887599	0.990939	no	-0.17202			Gm31812	1.18301	0.994167	no	0.242464
Gjc2	0.905845	0.990932	no	-0.142663			Nckap5	1.00101	0.994146	no	0.001456
Mrvi1	1.02959	0.990915	no	0.0420765			Tbc1d31	0.978884	0.994115	no	-0.0307902
Ttn	1.12152	0.990891	no	0.165459			Txlng	1.00342	0.994111	no	0.00492819
Gm20522	0.987631	0.990828	no	-0.0179558			Uvssa	0.975445	0.994097	no	-0.0358676
Wscd2	0.885413	0.990808	no	-0.175578			Tle4	1.03919	0.994075	no	0.0554656
Gm10330	0.860818	0.99078	no	-0.21622			Ccnk	1.02041	0.994059	no	0.0291526
Gm42722	1.23958	0.990756	no	0.309849			Gm4285	1.01594	0.994036	no	0.022811
Nxnl1	0.826385	0.990731	no	-0.275114			Glul	1.00723	0.994022	no	0.0103942
A730020M07Rik	1.23958	0.990723	no	0.309849			Prr36	0.953579	0.994019	no	-0.0685757
Dnajb13	0.860818	0.990715	no	-0.21622			Fam212a	0.945001	0.993995	no	-0.0816125
Dusp7	0.956653	0.990709	no	-0.0639326			Gimap6	0.867542	0.993988	no	-0.204995
Dnajc6	0.826385	0.990703	no	-0.275114			Fli1	0.867542	0.993986	no	-0.204995
Rundc3a	0.924764	0.9907	no	-0.112842			Cpt1c	1.05921	0.993983	no	0.0829859
Slc6a20a	0.826385	0.990695	no	-0.275114			Igf2bp3	0.970821	0.993983	no	-0.0427235
Ccdc181	1.03552	0.990689	no	0.0503548			Lrrc32	0.867542	0.993978	no	-0.204995
Gm35339	0.826385	0.990683	no	-0.275114			Dnah9	0.867542	0.993973	no	-0.204995
Gm13031	0.826385	0.990672	no	-0.275114			Zfp493	0.867542	0.993969	no	-0.204995
Gm15517	0.860818	0.990646	no	-0.21622			Fv1	0.867542	0.993965	no	-0.204995
Vmo1	0.892496	0.990641	no	-0.164082			Pdzrn3	0.867542	0.993956	no	-0.204995
Col7a1	1.08463	0.990605	no	0.117204			Gm42067	1.08443	0.993952	no	0.116933
Pkp4	0.994245	0.990595	no	-0.00832709			Nrde2	0.989813	0.99395	no	-0.0147725
Gli1	1.08463	0.990586	no	0.117204			Abr	0.981803	0.993943	no	-0.026494
B930036N10Rik	1.03574	0.990572	no	0.0506565			Car11	0.893831	0.993928	no	-0.161926
Mkrn3	0.98647	0.990545	no	-0.0196524			Disp1	1.03821	0.993807	no	0.0540923
Gm47096	1.08463	0.990544	no	0.117204			Hist1h2ad	1.10414	0.993754	no	0.142928
Gm3854	0.93512	0.990537	no	-0.0967764			1700088E04Rik	0.958862	0.993751	no	-0.060605
Zfp985	0.93553	0.990517	no	-0.0961435			Dok2	1.04251	0.993734	no	0.0600587
Art1	0.938709	0.990506	no	-0.0912494			4833427G06Rik	1.30131	0.993615	no	0.379968
Adamts6	0.901511	0.990502	no	-0.149583			Stk17b	0.981148	0.993613	no	-0.0274567
Creg2	1.0609	0.990476	no	0.0852886			Cmklr1	1.30131	0.993612	no	0.379968
Zfp960	1.05749	0.990473	no	0.0806481			Gm12315	1.30131	0.993611	no	0.379968
Gtse1	0.983792	0.990472	no	-0.0235749			E130018N17Rik	1.30131	0.99361	no	0.379968
Clip3	1.03645	0.990415	no	0.0516499			1700034P13Rik	1.30131	0.993609	no	0.379968
Map2k5	1.01723	0.99036	no	0.0246459			Phf11b	1.30131	0.993609	no	0.379968
Upb1	1.23958	0.990358	no	0.309849			Gm44702	1.30131	0.993609	no	0.379968
Gm14341	1.23958	0.990339	no	0.309849			Tmprss6	1.30131	0.993606	no	0.379968
Gm32585	1.23958	0.990338	no	0.309849			Ncf2	1.30131	0.993603	no	0.379968
Cdnf	1.23958	0.990311	no	0.309849			Gm10814	1.30131	0.993602	no	0.379968
Svopl	1.23958	0.99031	no	0.309849			Eomes	1.30131	0.993602	no	0.379968
Trem2	1.23958	0.990308	no	0.309849			Thy1	1.30131	0.993601	no	0.379968
Col28a1	1.23958	0.990305	no	0.309849			Calca	1.30131	0.993596	no	0.379968
Slc7a10	1.23958	0.990295	no	0.309849			Gm12689	1.30131	0.993594	no	0.379968
0610039K10Rik	1.0753	0.990245	no	0.104734			1200007C13Rik	1.30131	0.993592	no	0.379968
Ptprm	0.939074	0.990239	no	-0.0906891			Dkkl1	1.30131	0.993592	no	0.379968
Ankrd27	0.975861	0.990225	no	-0.035253			Gm17529	1.30131	0.99359	no	0.379968
Arvcf	1.00347	0.990214	no	0.00499428			Gm17669	1.30131	0.99359	no	0.379968
Arhgap4	1.01822	0.990207	no	0.0260559			Bend6	1.30131	0.99359	no	0.379968
Il6ra	0.952444	0.990189	no	-0.0702938			Sstr2	1.30131	0.99359	no	0.379968
Ctbs	1.02624	0.99018	no	0.0373748			Gm46212	1.30131	0.99359	no	0.379968
Lrp11	0.974395	0.990144	no	-0.0374221			Gm49373	1.30131	0.99359	no	0.379968
Mfsd4b4	1.0191	0.990127	no	0.027295			Gm14455	1.30131	0.993588	no	0.379968
Gtpbp10	0.97834	0.990122	no	-0.0315919			Amy1	1.30131	0.993585	no	0.379968
Rnf40	0.970901	0.990121	no	-0.0426041			A530095I07Rik	1.30131	0.993581	no	0.379968
Irgq	0.942079	0.990115	no	-0.0860798			AC154200.1	1.30131	0.993581	no	0.379968
Gm11209	1.18055	0.990085	no	0.23946			Lpxn	1.30131	0.993573	no	0.379968
Sowaha	1.16445	0.990081	no	0.219651			Gm16845	1.03545	0.993557	no	0.0502622
C130060C02Rik	1.18055	0.990076	no	0.23946			Plcb3	0.984514	0.99354	no	-0.0225168
AA986860	1.18055	0.990047	no	0.23946			Slc25a13	1.02956	0.993494	no	0.0420348
Kcna6	1.18055	0.990047	no	0.23946			Dnase1l1	0.979918	0.993457	no	-0.0292676
Gm40617	1.18055	0.990043	no	0.23946			Slain1	1.07961	0.99344	no	0.110507
5033417F24Rik	0.964116	0.990031	no	-0.0527212			Smpd5	0.99675	0.993439	no	-0.00469623
Mcm10	0.899842	0.990008	no	-0.152257			Lrig1	1.05344	0.993438	no	0.075113
Nr1h3	0.964116	0.989972	no	-0.0527212			Gfra4	1.05769	0.993346	no	0.080914
1700056E22Rik	1.05652	0.989892	no	0.0793171			Spock2	1.04459	0.993326	no	0.0629383
Inppl1	1.00699	0.989882	no	0.0100559			C3	1.05344	0.993268	no	0.075113
Prss53	1.02472	0.989877	no	0.0352265			Arhgap33	1.05344	0.993268	no	0.075113
2810455O05Rik	1.03298	0.989861	no	0.0468145			Fzd6	0.939837	0.993267	no	-0.0895177
Pde4dip	0.967123	0.989848	no	-0.0482282			Atp6v0a1	1.01141	0.993252	no	0.0163615
Ska3	1.17071	0.989842	no	0.227387			Ckap4	0.999033	0.993218	no	-0.00139535
Osbpl10	1.17071	0.989829	no	0.227387			Herc6	1.03949	0.993194	no	0.0558717
9330182L06Rik	1.17071	0.989825	no	0.227387			Ovca2	0.925378	0.993166	no	-0.111885
Gm11520	1.17071	0.989825	no	0.227387			Jdp2	1.00452	0.993144	no	0.00650923
Nhlrc1	0.986729	0.989812	no	-0.0192747			Aifm3	0.94298	0.993121	no	-0.0847006
Efcab12	0.912724	0.98981	no	-0.131749			Phlpp2	0.975984	0.9931	no	-0.0350699
Gria4	1.04196	0.989807	no	0.0593054			Osgepl1	1.00525	0.993037	no	0.00754976
Ddi2	1.02829	0.989799	no	0.0402418			Serpinb8	1.00101	0.992947	no	0.001456
Arhgap45	1.00347	0.989795	no	0.00499428			Mgat3	0.960626	0.992943	no	-0.0579538
Slpi	0.950343	0.989786	no	-0.0734798			Anxa9	0.923512	0.992917	no	-0.114797
Neb	0.99935	0.989781	no	-0.000938672			Btg4	1.05344	0.992863	no	0.075113
Col20a1	1.03298	0.989774	no	0.0468145			B430010I23Rik	1.09062	0.992798	no	0.125154
Lgi2	0.885413	0.989766	no	-0.175578			Zfp759	0.963935	0.992764	no	-0.0529918
AY074887	1.10185	0.989742	no	0.139924			Sec24a	1.03188	0.99268	no	0.0452722
Aasdh	0.952582	0.98973	no	-0.0700848			Zbtb22	0.967851	0.992675	no	-0.0471427
Itga7	1.0743	0.989725	no	0.103398			Eif4e3	0.923512	0.992644	no	-0.114797
Coro7	0.961372	0.98971	no	-0.0568326			Lum	1.03438	0.992591	no	0.0487617
Hormad2	1.0743	0.989697	no	0.103398			4833439L19Rik	0.989687	0.992571	no	-0.0149563
4933417D19Rik	1.0743	0.989696	no	0.103398			Ak1	1.09476	0.992531	no	0.130608
H60b	1.0743	0.989695	no	0.103398			6430548M08Rik	0.927372	0.992427	no	-0.10878
Gm3294	1.0743	0.989692	no	0.103398			Gnb5	1.02398	0.992409	no	0.0341928
Fbxo45	1.05031	0.989685	no	0.0708138			Rftn2	0.909861	0.99238	no	-0.136282
Nars2	1.02233	0.98965	no	0.0318641			Dnah1	0.957287	0.992296	no	-0.0629759
Iqce	0.993112	0.989642	no	-0.00997157			Pex1	0.972486	0.992291	no	-0.0402501
Slc18a1	0.860818	0.989608	no	-0.21622			Gpihbp1	1.11045	0.992273	no	0.151149
Bco1	0.860818	0.989593	no	-0.21622			2900076A07Rik	1.00723	0.992261	no	0.0103942
Tcea2	1.04386	0.989586	no	0.0619214			Gm16196	0.939837	0.992239	no	-0.0895177
Exoc2	0.979786	0.989485	no	-0.0294613			AC161165.6	1.06684	0.992225	no	0.0933464
Gulp1	0.976637	0.98943	no	-0.0341055			Gm31683	1.10853	0.992143	no	0.148642
Gm26670	1.04929	0.989374	no	0.0694159			Iars2	0.999769	0.99214	no	-0.000332837
Gm49165	1.20201	0.989318	no	0.265455			Rims3	0.893831	0.992109	no	-0.161926
Ksr2	1.0625	0.989316	no	0.0874564			4632404H12Rik	0.968126	0.992056	no	-0.0467328
Tspan11	1.20201	0.989313	no	0.265455			Eng	1.12459	0.992039	no	0.169401
Mcemp1	1.20201	0.98931	no	0.265455			Snap23	1.02382	0.992018	no	0.0339566
Sec1	1.20201	0.989284	no	0.265455			Rnf31	0.959554	0.991972	no	-0.0595644
AC122413.1	0.932752	0.989265	no	-0.100435			Gm42984	0.975984	0.991954	no	-0.0350699
Myoc	1.0625	0.989244	no	0.0874564			C2cd4c	0.975984	0.991954	no	-0.0350699
Gucy1a2	1.03648	0.989203	no	0.0516967			Gm6938	0.975984	0.991954	no	-0.0350699
AI429214	1.08841	0.989202	no	0.122222			Mamdc4	0.975984	0.991953	no	-0.0350699
Chfr	0.983792	0.989194	no	-0.0235749			Slc35d1	0.962528	0.991953	no	-0.0550994
Lad1	0.920829	0.989166	no	-0.118994			Deup1	0.975984	0.991949	no	-0.0350699
2310047D07Rik	0.964116	0.989144	no	-0.0527212			Lrriq1	0.975984	0.991947	no	-0.0350699
Cpa3	0.964116	0.989144	no	-0.0527212			Nol3	0.975984	0.991943	no	-0.0350699
Gm29994	0.964116	0.989136	no	-0.0527212			Atp6v1b1	0.975984	0.991899	no	-0.0350699
Rnf125	0.964116	0.989133	no	-0.0527212			B430218F22Rik	1.10414	0.991898	no	0.142928
Npbwr1	0.964116	0.989129	no	-0.0527212			Apoa2	0.892329	0.991849	no	-0.164353
Gjb5	0.964116	0.989128	no	-0.0527212			Gulp1	1.05651	0.991837	no	0.0793081
Nrsn2	0.964116	0.989118	no	-0.0527212			Atp2c1	0.977491	0.991772	no	-0.0328452
Syngr3	0.964116	0.989117	no	-0.0527212			Ifitm7	0.997026	0.991771	no	-0.00429753
Kcne4	0.964116	0.989116	no	-0.0527212			Crebl2	0.991476	0.991761	no	-0.0123498
Car5b	1.08217	0.989113	no	0.113929			0610038B21Rik	0.913202	0.991715	no	-0.130994
2610528J11Rik	0.964116	0.989111	no	-0.0527212			CAAA01147332.1	0.867542	0.991563	no	-0.204995
1700022N22Rik	0.964116	0.989109	no	-0.0527212			Lancl3	0.867542	0.991557	no	-0.204995
Gm20633	0.964116	0.989105	no	-0.0527212			Gm10069	1.01213	0.991516	no	0.0173975
Trpv2	1.20779	0.989105	no	0.272374			Dock1	0.977956	0.991481	no	-0.0321583
Chad	0.964116	0.989098	no	-0.0527212			Arhgef33	1.21456	0.991475	no	0.280432
Enpp1	1.11562	0.989092	no	0.157846			Gm26590	1.21456	0.991469	no	0.280432
Slc22a4	1.20779	0.989086	no	0.272374			Ankrd13b	0.946409	0.991422	no	-0.079464
Tctn3	1.05933	0.989078	no	0.0831467			Syde2	0.946409	0.991422	no	-0.079464
Fbxl13	1.03298	0.989075	no	0.0468145			Decr2	1.01875	0.991414	no	0.0267962
Gm17634	0.883377	0.989045	no	-0.178898			Rinl	1.13865	0.991409	no	0.187323
Fgf11	0.989795	0.989034	no	-0.0147987			Slc27a4	0.995121	0.991393	no	-0.0070555
Aspa	0.858169	0.989017	no	-0.220666			Fry	0.941375	0.991359	no	-0.0871584
Plppr5	0.905089	0.989011	no	-0.143869			Grtp1	0.95818	0.991279	no	-0.0616307
Ick	0.975838	0.988991	no	-0.0352866			Dlg5	1.00657	0.991246	no	0.00944879
Jazf1	0.93512	0.98894	no	-0.0967764			Gem	0.94298	0.991185	no	-0.0847006
Pofut1	1.02881	0.988916	no	0.0409736			Ninl	1.01553	0.991032	no	0.0222388
Noc3l	0.999791	0.98891	no	-0.000302063			Sema3b	0.929509	0.990995	no	-0.105459
Mepce	1.00496	0.988895	no	0.00713868			Pcsk9	1.15672	0.990952	no	0.210043
D830035M03Rik	1.01623	0.988886	no	0.0232276			Scrn1	1.15672	0.990942	no	0.210043
Nat14	1.01161	0.988882	no	0.0166525			Cadm1	0.972409	0.990892	no	-0.0403642
Cenpc1	0.991174	0.988849	no	-0.0127897			Zbtb14	1.05297	0.990847	no	0.0744651
Ttc25	1.11046	0.988775	no	0.151151			Ttc30a1	0.978765	0.990836	no	-0.0309655
Bms1	0.979102	0.98874	no	-0.0304684			Adarb1	0.954296	0.990812	no	-0.0674914
Gm43936	0.896716	0.988704	no	-0.157277			Ulk4	1.04703	0.990788	no	0.0663071
Tctn1	0.95523	0.988696	no	-0.0660796			Zfp37	0.995787	0.990743	no	-0.00609081
Krt77	1.15694	0.988682	no	0.210313			Gm43137	0.931332	0.990694	no	-0.102633
Antxr2	1.00725	0.98868	no	0.0104282			Tjp3	1.04105	0.990691	no	0.0580395
Mtmr10	1.01478	0.988678	no	0.0211726			Ablim2	1.04105	0.990689	no	0.0580395
Ssc4d	0.970434	0.988672	no	-0.043298			Ankrd23	1.04105	0.990687	no	0.0580395
Zdhhc9	0.973454	0.988638	no	-0.0388156			AY074887	1.04105	0.990683	no	0.0580395
Gm10069	1.02999	0.988637	no	0.0426267			Fbxo32	1.07087	0.990682	no	0.0987859
Arhgef9	1.06159	0.988604	no	0.0862228			Pld6	0.963935	0.990644	no	-0.0529918
Anks1	1.05089	0.98856	no	0.0716178			Tmem130	1.15672	0.990602	no	0.210043
Cables2	1.01308	0.988549	no	0.0187437			Gm48855	1.04105	0.990546	no	0.0580395
Gm16536	0.937004	0.988538	no	-0.0938733			Frk	0.999559	0.990542	no	-0.000636381
Atad2	0.968363	0.988498	no	-0.0463797			Gm4425	1.10414	0.990513	no	0.142928
Pag1	1.10857	0.988438	no	0.148694			Gm15222	1.04105	0.990505	no	0.0580395
Esco2	1.02533	0.988422	no	0.0360881			Eppk1	0.912031	0.990477	no	-0.132845
Rnf19b	0.974827	0.98841	no	-0.0367822			Zfp408	0.93355	0.990449	no	-0.0992002
Vamp7	1.00544	0.988361	no	0.00782033			Gm45902	1.03682	0.990433	no	0.052163
Unc80	0.826385	0.988355	no	-0.275114			Pcdh19	0.924121	0.990427	no	-0.113847
Gm15917	0.826385	0.988354	no	-0.275114			Wasl	0.992415	0.990425	no	-0.0109843
Cmtm2a	0.826385	0.988341	no	-0.275114			Ednra	0.908853	0.990411	no	-0.137881
Bbs5	1.01957	0.988336	no	0.0279554			Zfp11	0.996066	0.990408	no	-0.00568607
Prokr1	0.826385	0.988326	no	-0.275114			Vrk2	1.00812	0.990402	no	0.0116612
Il17rb	0.826385	0.988286	no	-0.275114			Cep97	0.994499	0.990363	no	-0.00795803
Acaca	0.980073	0.98828	no	-0.0290393			Naa16	0.965887	0.99036	no	-0.0500743
Gm47101	0.925551	0.988271	no	-0.111615			Ybx2	1.07034	0.990351	no	0.0980742
A430033K04Rik	0.9469	0.98822	no	-0.0787164			Zdhhc14	1.21456	0.990346	no	0.280432
Aph1b	0.962739	0.988177	no	-0.0547837			Phactr3	1.21456	0.990345	no	0.280432
Ints8	1.03144	0.988176	no	0.0446596			Tdrd5	0.972245	0.990278	no	-0.0406081
Meis1	1.02134	0.988106	no	0.0304665			A530001N23Rik	1.08443	0.990215	no	0.116933
Gm14139	0.895251	0.988093	no	-0.159636			4933406P04Rik	1.13158	0.99009	no	0.178334
Ttc41	1.17434	0.988054	no	0.231846			Ankrd29	1.05671	0.990021	no	0.0795727
Mybphl	1.17434	0.988043	no	0.231846			Lyrm4	0.973251	0.99002	no	-0.0391167
AC161165.6	1.02521	0.98804	no	0.0359261			Dnah8	1.09584	0.98999	no	0.13204
Pitpnm2	1.08066	0.988034	no	0.111909			Zfp784	0.981692	0.989958	no	-0.0266576
Gm26608	1.10185	0.988011	no	0.139924			2310007B03Rik	1.19287	0.989907	no	0.254437
Hoxd8	1.04154	0.987989	no	0.0587165			Nipal1	1.30131	0.989841	no	0.379968
Gm16141	0.933708	0.987986	no	-0.0989567			Lekr1	0.980946	0.989823	no	-0.0277545
Camk2a	1.29861	0.987958	no	0.376963			Gm1976	0.959833	0.989817	no	-0.059144
Selplg	0.972218	0.987932	no	-0.0406484			Prdm4	0.966689	0.989783	no	-0.0488757
Hoxb3os	1.29861	0.987931	no	0.376963			Patl1	1.01213	0.989783	no	0.0173975
Fbxo24	1.29861	0.987929	no	0.376963			Tnfsf12	1.01041	0.989773	no	0.0149461
[truncated: 15,036 more rows]
